# Supplementary material for: Overall structure of fully assembled cyanobacterial KaiABC circadian clock complex by an integrated experimental-computational approach
Source: Commun Biol. 2022 Mar 10;5:184. doi: 10.1038/s42003-022-03143-z (PMC8913699; doi:10.1038/s42003-022-03143-z)
Supplement: Supplementary file 6 — Supplementary Data 1 [file 42003_2022_3143_MOESM6_ESM.xlsx]

## Sheet: Sheet1
Time	II-1	II-2	II-3	II-4	II-5	II-6	II-7	II-8	II-9	II-10	II-11	II-12	II-13	III-1	III-2	III-3	III-4	III'-1	III'-2	III'-3	III'-4	III'-5
0	4.95	5.274	5.207	4.434	4.942	6.194	5.913	5.328	6.791	6.332	5.494	7.326	6.074	5.141	7.141	4.639	4.09	5.208	6.51	5.391	4.994	4.809
0.02	5.477	4.723	7.988	4.242	4.698	4.402	6.25	6.372	6.782	6.036	5.867	7.087	5.683	5.539	11.747	4.892	6.829	7.516	10.42	4.097	4.272	5.737
0.04	5.205	4.917	10.083	4.463	4.602	4.186	6.546	5.876	6.42	6.716	6.552	7.084	5.735	6.216	12.994	4.916	6.988	8.196	11.819	3.976	4.305	6.808
0.06	5.481	5.224	9.017	4.857	4.495	4.554	6.649	5.999	6.594	6.63	6.85	6.917	6.291	6.285	12.749	4.601	7.477	10.048	11.894	3.994	4.268	6.48
0.08	5.622	5.174	11.008	5.189	4.667	4.526	7.301	6.315	6.878	7.112	7.713	6.816	6.444	6.369	13.598	5.666	8.079	10.596	14.068	4.07	4.286	7.785
0.1	5.971	5.208	10.547	5.753	4.911	4.482	7.535	7.104	6.915	6.686	7.352	6.605	5.881	7.307	13.325	5.751	8.287	12.896	15.391	4.063	4.316	6.793
0.12	6.236	6.433	11.193	5.575	4.918	4.528	7.702	6.794	7.058	7.383	8.292	6.086	6.002	6.67	14.049	6.242	8.666	13.113	16.949	3.962	4.428	7.982
0.14	5.522	6.72	10.854	5.889	4.718	4.719	8.127	6.237	7.87	7.179	9.641	6.352	6.285	6.733	14.607	6.278	9.002	13.482	17.518	3.927	4.211	7.967
0.16	6.169	6.389	10.499	6.229	4.654	4.606	9.027	6.352	8.409	7.042	8.333	6.299	6.56	6.188	15.37	6.771	9.62	14.991	17.749	4.066	4.602	8.01
0.18	6.05	6.329	12.544	6.312	4.764	4.578	8.348	6.798	7.857	8.111	9.031	6.473	6.694	6.614	14.985	6.417	10.202	15.131	17.167	4.071	4.612	8.575
0.2	7.208	7.682	11.732	7.295	4.715	4.643	8.938	6.552	8.555	8.706	8.958	6.514	6.517	6.569	15.61	6.645	9.361	13.165	17.675	4.085	4.622	8.602
0.22	6.352	8.011	12.748	7.285	4.811	5.273	9.806	7.322	8.538	7.799	9.349	6.564	6.351	6.325	14.729	6.812	8.737	13.693	16.793	4.205	4.621	8.507
0.24	6.682	6.71	11.505	7.538	4.522	5.528	9.68	8.45	8.828	8.257	10.733	6.567	6.438	6.298	15.199	7.125	10.075	14.458	18.07	4.085	4.77	9.211
0.26	6.94	7.525	13.853	7.58	4.934	5.044	11.057	8.391	9.026	7.611	10.856	6.394	6.668	6.064	14.69	7.51	9.141	13.839	17.339	4.095	5.188	9.019
0.28	6.94	7.372	11.192	7.651	5.006	5.482	10.902	8.43	9.487	7.676	10.866	6.785	6.547	6.581	13.344	6.352	10.569	15.815	17.166	4.343	5.05	8.916
0.3	7.285	7.131	10.52	8.843	4.96	4.852	11.25	8.065	10.133	7.083	11.276	6.583	7.021	6.022	14.077	6.723	9.127	14.498	18.847	4.225	4.67	8.95
0.32	7.078	6.828	10.917	7.86	4.773	6.134	11.879	8.01	10.087	7.689	12.209	6.14	6.896	6.103	14.138	6.602	11.238	16.692	17.848	4.348	4.796	9.063
0.34	7.578	7.119	11.147	7.771	5.56	5.772	12.03	7.97	11.242	8.203	11.125	6.601	6.412	6.175	14.915	6.685	10.041	16.662	17.76	4.499	4.818	8.814
0.36	8.731	7.683	11.596	7.489	5.424	5.738	11.617	8.171	11.866	7.847	10.045	6.267	6.536	5.815	15.697	7.764	10.282	17.001	18.852	4.653	4.681	9.256
0.38	8.398	7.517	10.735	6.761	5.281	5.698	11.06	7.934	13.166	8.565	10.255	6.577	6.493	6.084	15.169	6.83	10.258	19.087	19.641	4.383	4.939	8.877
0.4	7.386	7.052	11.562	7.894	6.016	6.818	11.88	8.297	12.385	7.591	10.544	6.708	6.338	5.77	14.874	7.132	10.951	16.657	19.627	5.034	4.977	8.816
0.42	7.292	7.332	13.084	7.546	5.501	6.626	11.71	8.824	13.567	8.023	10.674	6.305	6.272	6.668	14.715	7.649	10.977	17.24	19.898	4.238	4.963	9.029
0.44	7.7	6.719	12.455	8.06	5.463	6.438	12.154	8.604	13.907	8.188	10.34	6.542	6.375	7.09	14.147	7.014	10.313	14.684	21.832	4.698	5	9.241
0.46	8.358	7.306	13.429	7.546	5.622	6.837	12.278	8.974	13.782	8.594	11.443	6.406	6.19	6.274	15.103	7.214	10.448	15.275	20.389	4.252	5.042	9.683
0.48	8.38	7.773	13.12	7.651	5.68	6.296	12.114	8.793	12.335	9.049	11.448	6.292	6.412	6.409	15.829	7.577	10.883	17.687	18.967	5.182	5.195	10.289
0.5	8.93	7.596	12.985	6.683	6.26	6.743	12.726	8.977	13.255	8.565	12.585	6.775	6.779	5.876	15.349	8.859	11.29	17.664	21.016	5.075	4.947	10.694
0.52	8.922	7.791	13.396	6.943	6.518	7.704	12.468	8.714	13.597	8.63	13.359	7.028	6.53	6.124	15.15	8.533	10.558	18.545	20.133	4.913	5.106	11.319
0.54	9.401	8.652	12.648	6.071	5.948	6.95	13.14	8.29	13.463	8.428	11.278	7.499	6.511	6.234	15.346	7.841	12.229	15.987	19.164	4.485	5.176	12.578
0.56	7.908	7.592	12.255	6.424	7.254	7.152	14.174	8.404	13.486	9.205	13.155	6.984	6.64	5.871	15.199	9.539	12.869	15.394	18.118	4.732	5.175	13.542
0.58	8.091	7.768	12.802	6.421	6.407	7.66	13.122	8.374	13.88	8.35	11.777	8.657	6.465	6.149	16.916	9.049	11.562	16.67	20.283	4.654	5.04	11.366
0.6	8.757	8.355	14.386	6.919	6.864	7.92	13.18	8.205	14.074	9.518	12.333	7.431	6.97	6.291	17.845	10.489	11.884	17.341	18.582	4.528	5.28	12.45
0.62	9.171	8.607	14.554	7.092	5.728	7.917	12.642	8.292	14.991	8.508	11.234	7.661	6.797	5.93	15.882	9.718	12.685	18.303	20.503	4.591	5.334	12.173
0.64	9.313	8.39	16.116	7.232	5.679	8.267	12.66	8.9	13.894	8.626	12.755	7.374	6.741	6.24	16.594	9.351	11.627	17.586	20.426	4.244	5.35	12.113
0.66	7.704	7.4	17.469	6.844	6.088	7.313	11.927	8.914	15.613	8.782	11.678	7.734	7.214	6.482	15.553	9.072	11.957	14.657	22.569	4.225	4.943	12.895
0.68	7.19	7.978	14.732	6.658	6.96	6.431	13.61	8.023	15.925	9.628	13.498	7.872	7.089	6.526	15.609	9.301	12.035	14.823	21.63	4.16	5.304	11.378
0.7	7.264	7.93	14.458	7.522	6.211	6.88	12.795	9.35	15.195	9.349	13.683	7.908	7.299	6.648	16.018	9.352	10.655	15.97	23.23	4.306	5.461	11.773
0.72	7.368	7.869	15.27	6.825	6.066	7.089	14.543	8.403	17.231	9.524	13.275	8.588	7.465	7.473	17.951	9.566	13.116	15.609	20.184	3.965	5.362	13.07
0.74	8.133	8.243	15.728	7.01	5.67	6.646	12.435	8.588	13.828	9.759	13.539	8.739	7.499	6.599	16.583	9.67	12.272	17.41	21.33	3.873	5.63	12.516
0.76	7.751	9.203	14.259	6.802	5.808	6.551	11.849	9.363	19.821	10.53	14.013	7.943	8.208	7.64	17.546	7.761	11.678	18.338	19.379	3.764	5.805	14.02
0.78	7.161	9.332	13.811	6.542	5.481	7.303	12.631	9.924	17.58	10.508	14.416	8.746	8.68	6.53	18.109	7.933	12.54	17.727	19.783	3.813	5.727	15.437
0.8	7.311	7.993	13.88	6.474	5.195	6.31	12.656	8.96	16.87	10.404	13.005	8.077	8.347	6.861	15.166	9.067	12.305	18.299	18.168	3.84	6.274	14.545
0.82	7.742	7.527	14.873	6.022	5.226	6.873	13.652	8.662	19.719	10.703	15.531	7.878	8.639	6.825	16.255	8.937	11.907	20.462	19.075	3.915	6.097	15.306
0.84	7.215	9.062	15.237	7.355	5.661	6.799	13.748	8.96	20.683	10.164	15.967	7.551	8.876	6.744	15.383	9.338	12.038	18.934	17.178	3.856	5.933	15.955
0.86	7.864	8.628	14.862	6.186	5.67	6.557	15.736	8.197	18.961	9.398	16.557	7.501	7.884	6.679	14.961	9.866	12.937	17.526	20.151	3.855	6.225	15.862
0.88	7.753	8.438	13.507	7.203	5.719	7.871	13.732	8.112	21.061	9.411	15.691	8.785	8.52	6.103	16.728	9.277	13.219	17.076	18.746	4.072	6.552	14.983
0.9	7.163	8.477	15.55	6.226	6	7.216	13.677	8.853	22.008	9.489	14.783	7.814	9.174	5.894	14.653	8.218	13.429	17.744	18.423	4.048	6.836	16.837
0.92	7.234	7.669	15.061	6.322	5.729	8.7	15.052	9.166	20.473	10.135	15.38	8.016	8.75	6.742	16.088	9.836	12.247	17.644	19.11	4.169	6.846	16.306
0.94	7.735	8.374	13.443	6.578	6.225	8.024	18.038	8.708	22.601	9.459	14.738	8.769	8.571	6.738	14.385	9.506	12.897	19.331	19.623	4.338	7.125	17.599
0.96	7.466	7.751	15.288	6.016	6.224	8.806	15.901	8.345	22.343	9.285	15.097	8.68	8.149	7.666	13.488	8.377	14.315	18.778	20.506	4.198	6.835	16.816
0.98	7.002	7.838	15.184	6.343	6.082	8.328	18.425	8.35	20.258	9.414	14.549	8.31	7.953	7.798	14.3	7.782	15.604	21.489	19.591	4.222	6.935	17.134
1	7.336	7.795	14.608	6.897	6.375	9.213	16.444	8.958	20.217	9.41	12.796	7.961	7.647	6.965	13.455	8.354	14.93	18.126	18.377	4.203	7.225	18.329
1.02	7.968	7.872	13.012	6.837	5.465	9.561	16.686	9.475	21.925	8.912	14.282	8.638	7.756	6.545	13.958	8.295	12.878	19.422	18.058	4.218	7.93	17.52
1.04	7.317	7.993	13.944	7.496	6.04	9.064	17.387	8.626	21.28	9.295	13.045	9.135	8	6.758	12.159	7.98	12.727	19.491	19.362	4.403	6.694	17.439
1.06	7.767	7.49	12.546	7.037	5.999	7.426	19.655	8.556	19.601	9.128	14.068	8.775	7.994	7.211	12.007	8.119	14.244	17.255	20.312	4.641	6.712	15.793
1.08	8.575	7.826	13.138	6.935	5.852	7.281	19.953	9.537	19.633	10.295	16.511	9.495	8.374	7.149	12.551	8.511	16.336	18.721	18.402	4.614	7.16	16.614
1.1	7.025	7.305	11.836	7.623	5.736	7.383	18.848	9.183	21.788	10.769	14.769	9.035	9.032	8.357	11.593	8.688	15.167	20.687	18.784	4.735	7.301	16.453
1.12	7.198	7.126	11.603	7.604	5.967	7.323	16.852	8.382	20.836	11.349	14.21	9.503	7.603	7.561	10.913	8.62	14.89	20.351	18.691	4.645	7.066	16.095
1.14	7.363	8.259	11.252	7.584	6.392	7.06	17.416	8.51	19.642	10.349	14.308	9.362	8.59	8.038	11.53	8.797	14.111	18.902	18.933	4.561	6.818	16.664
1.16	7.88	7.945	10.718	6.737	5.48	8.022	16.464	8.164	20.163	10.458	14.243	10.051	7.731	7.83	11.602	8.41	15.022	18.149	19.447	4.575	7.564	17.403
1.18	7.202	6.652	11.148	6.223	5.574	8.275	17.194	8.437	19.803	9.751	12.971	10.067	7.656	7.805	11.417	7.703	13.752	18.27	20.421	4.426	7.634	17.424
1.2	7.634	7.581	10.544	6.097	5.432	9.105	17.621	9.047	20.852	9.943	13.123	9.581	7.739	7.959	10.92	7.687	14.545	18.49	17.613	4.167	7.841	18.245
1.22	6.538	7.501	11.167	6.386	5.3	9.664	19.49	8.758	19.328	10.222	13.442	11.237	7.558	7.539	12.706	8.046	14.149	17.865	20.085	4.873	8.172	18.163
1.24	6.504	7.525	9.124	6.874	5.667	8.982	20.403	8.653	21.255	10.552	13.643	9.954	7.178	6.997	13.844	8.123	14.119	16.478	16.921	4.354	7.887	18.779
1.26	6.985	7.119	9.63	8.3	5.658	10.242	20.609	8.62	20.29	9.607	12.828	10.388	6.442	7.055	12.729	7.782	15.542	16.257	19.684	4.32	8.199	20.096
1.28	6.544	7.464	11.005	8.027	5.672	10.328	19.783	9.236	20.366	10.284	13.361	10.228	6.449	6.009	13.741	7.711	15.252	16.953	21.671	4.566	8.167	18.974
1.3	6.833	7.313	11.383	8.005	5.842	9.447	18.8	9.31	18.8	9.726	13.864	10.108	6.459	6.217	15.37	7.413	14.893	16.383	20.538	4.494	7.954	21.339
1.32	7.509	7.41	10.137	7.037	6.047	10.735	21.773	9.627	18.57	9.08	13.327	9.449	6.537	6.18	15.629	8.057	15.341	18.409	19.787	4.513	8.407	19.957
1.34	7.509	6.74	11.229	7.54	5.764	9.478	21.311	8.522	19.48	10.201	13.602	10.806	6.263	5.918	14.187	7.985	14.769	18.921	20.957	4.309	8.024	19.004
1.36	6.525	6.563	11.495	7.489	5.555	10.358	22.253	8.381	18.192	11.403	14.539	10.257	5.874	6.483	14.787	8.725	13.641	17.145	19.944	4.306	9.8	20.638
1.38	6.473	6.364	11.306	7.98	5.691	10.594	20.734	7.784	18.431	10.853	14.09	10.229	6.342	6.361	13.976	7.946	14.015	18.69	20.339	4.277	8.058	23.358
1.4	6.494	7.078	10.924	8.06	5.37	11.111	19.931	8.598	16.548	10.963	13.961	10.168	6.768	6.459	14.472	8.643	14.741	17.853	19.297	4.215	8.478	20.267
1.42	6.533	7.234	12.008	7.289	5.411	9.768	18.943	8.786	16.48	10.544	15.105	9.252	6.15	6.778	13.97	8.761	15.507	16.569	20.692	4.287	9.182	21.127
1.44	6.501	6.626	11.661	8.218	5.646	9.415	19.938	9.569	15.493	9.256	15.856	8.668	6.042	6.577	13.871	8.748	14.248	17.365	18.499	4.516	9.714	21.742
1.46	6.783	6.361	12.375	8.039	5.061	10.375	19.499	8.674	15.926	9.614	15.668	8.458	6.35	7.278	14.443	8.483	13.462	19.12	20.401	4.441	8.688	21.664
1.48	6.83	7.489	12.021	7.527	5.501	9.836	18.618	9.246	17.029	10.193	16.951	9.282	6.417	6.901	14.688	8.545	15.223	18.252	18.327	4.241	9.528	20.433
1.5	7.413	7.426	11.824	8.3	5.307	10.436	20.468	9.307	18.545	11.778	15.198	9.2	5.916	7.303	12.775	9.493	12.367	20.635	17.325	4.421	8.421	20.731
1.52	8.164	6.208	12.396	7.916	5.64	10.4	18.377	9.027	18.276	9.006	16.102	8.536	6.228	6.989	12.961	8.935	13.807	16.339	18.004	4.401	9.422	18.88
1.54	7.726	5.874	12.46	8.168	5.798	9.65	19.73	9.486	20.036	10.111	15.193	8.246	6.766	7.1	13.523	9.249	16.01	15.632	15.905	4.36	9.279	20.367
1.56	8.263	6.279	12.306	9.366	5.652	9.279	19.784	8.545	18.025	10.348	14.284	9.958	6.603	7.879	13.606	10.13	13.716	15.663	16.735	4.562	9.112	18.837
1.58	8.017	6.336	13.108	8.734	5.502	10.117	19.81	8.688	15.392	9.713	15.345	10.132	6.774	7.03	15.724	9.374	13.39	14.969	14.936	4.373	8.826	19.5
1.6	7.846	6.199	12.663	7.466	5.067	10.626	18.685	8.375	17.958	10.74	15.705	9.484	7.309	6.648	12.947	11.302	12.71	16.131	17.229	4.4	7.856	18.31
1.62	7.502	5.933	12.454	8.978	5.215	10.943	20.126	8.782	17.807	10.535	13.783	9.029	7.049	6.982	12.267	11.194	15.03	16.531	16.926	4.554	8.328	18.497
1.64	7.18	5.829	12.562	9.188	5.268	10.688	21.102	8.03	16.223	10.492	14.32	9.177	6.966	7.146	11.333	11.565	12.757	15.762	18.53	4.585	8.669	18.842
1.66	8.276	6.299	12.262	8.778	5.489	9.89	21.208	8.247	16.456	9.694	14.907	8.603	7.656	7.04	10.465	9.944	11.15	17.986	17.908	4.507	7.865	19.169
1.68	7.26	5.816	14.52	8.792	5.112	10.772	22.457	8.454	16.607	9.296	14.685	9.012	7.288	6.467	10.053	9.76	12.129	17.728	17.718	4.408	7.686	21.395
1.7	7.898	5.422	11.17	7.477	4.857	10.299	23.371	9.257	16.167	10.976	13.013	8.459	7.899	6.507	11.13	9.913	10.356	16.688	16.72	4.231	7.748	20.584
1.72	8.53	5.542	13.319	8.321	5.381	9.521	23.733	9.437	16.233	11.052	13.542	8.569	7.482	6.456	10.437	11.437	11.496	16.112	18.491	4.29	7.483	23.223
1.74	8.451	5.375	12.169	8.134	5.033	10.319	21.736	9.317	16.063	10.939	12.549	7.756	7.754	6.673	11.461	9.419	11.142	15.939	19.358	4.218	7.579	20.735
1.76	8.991	5.727	11.503	7.483	4.826	10.368	23.459	9.785	16.353	12.257	13.384	8.976	8.25	6.677	11.013	10	11.928	16.705	18.484	4.234	8.925	19.767
1.78	9.127	5.288	12.375	7.017	5.03	10.145	21.301	9.473	18.543	11.13	13.544	10.349	7.658	6.868	10.519	9.831	11.594	17.252	18.461	4.138	7.934	20.358
1.8	8.046	5.532	12.384	7.902	4.661	9.555	19.273	10.025	16.621	10.669	13.11	8.569	7.669	6.5	10.034	10.138	12.041	16.092	15.773	4.124	7.421	20.526
1.82	9.13	5.51	11.933	7.837	5.008	10.479	22.265	9.323	17.417	9.981	11.387	8.35	6.957	6.74	11.101	9.749	12.064	16.563	16.221	3.981	7.819	19.158
1.84	8.411	5.708	11.477	7.147	5.262	12.23	22.346	9.615	15.931	10.747	11.876	8.852	7.589	6.782	11.192	9.065	12.466	16.692	18.235	4.078	7.088	20.452
1.86	8.493	5.599	10.712	6.628	4.962	10.841	21.725	9.361	18.824	10.137	11.393	7.777	7.092	7.22	9.802	9.023	11.796	15.436	18.196	4.083	7.343	19.932
1.88	8.784	5.889	10.912	6.85	4.74	10.986	21.935	9.418	16.206	10.417	12.08	7.81	8.024	7.285	11.606	8.172	11.053	16.807	19.168	4.075	6.869	18.807
1.9	8.161	5.495	10.587	6.034	4.728	10.28	18.295	9.372	15.855	11.042	11.183	8.845	7.164	7.313	12.009	7.93	11.035	16.157	16.903	4.138	6.382	18.744
1.92	9.266	5.253	9.917	7.65	4.695	11.338	20.567	9.331	17.8	8.635	11.764	9.103	7.567	6.975	11.48	8.855	12.985	14.647	14.868	4.236	7.213	18.92
1.94	8.798	5.323	11.143	7.692	4.845	11.845	20.802	9.257	15.656	9.985	11.206	9.793	7.928	6.374	10.82	8.265	12.013	14.828	16.349	4.13	6.86	18.048
1.96	8.971	5.346	9.862	6.065	4.761	12.286	22.001	10.084	14.166	8.771	9.904	9.018	7.974	6.715	10.709	8.849	10.327	12.679	15.401	4.348	6.75	16.645
1.98	8.881	5.299	10.35	6.221	4.702	11.676	22.022	10.677	16.247	10.063	10.554	8.634	7.634	7.887	10.603	7.533	10.766	13.37	16.374	4.11	6.516	16.236
2	8.762	5.332	9.126	6.335	5.064	10.364	21.312	9.869	15.04	8.431	10.463	8.983	8.013	7.197	11.312	7.857	12.166	12.369	16.037	4.017	6.383	14.685
2.02	9.186	5.88	8.752	6.087	4.997	10.038	24.224	11.255	17.053	10.207	10.864	10.539	7.438	6.965	10.727	7.626	12.697	12.237	16.698	4.21	6.298	15.289
2.04	8.606	5.448	8.458	5.365	5.305	11.105	25.315	11.92	16.502	7.772	9.52	9.135	7.913	7.266	10.689	7.378	12.409	13.914	16.873	4.163	6.697	14.158
2.06	8.428	5.619	9.125	5.932	5.135	11.601	23.502	11.728	15.947	9.145	10.13	7.978	8.646	6.415	10.976	7.209	11.189	13.472	18.137	4.136	6.158	14.953
2.08	8.424	5.552	8.551	5.594	5.374	10.587	23.629	12.415	17.475	9.343	10.092	8.763	9.224	6.741	10.546	7.357	10.86	14.066	18.975	3.918	6.889	16.229
2.1	7.453	5.673	9.209	5.622	6.068	11.07	23.842	11.422	17.701	9.862	10.377	8.897	9.57	6.624	9.75	7.122	11.23	15.253	21.217	3.97	7.23	15.788
2.12	7.825	5.918	8.368	5.854	6.228	9.322	23.355	12.547	16.86	9.82	10.876	8.654	9.725	6.564	9.736	7.031	10.173	15.29	18.763	4.21	6.749	15.812
2.14	7.848	5.471	8.053	5.625	5.837	9.578	26	11.262	15.186	8.907	10.596	9.599	9.033	6.531	9.595	7.546	11.31	12.978	21.306	4.006	6.652	15.118
2.16	7.94	5.34	9.346	5.291	5.512	9.975	25.746	10.535	18.173	9.164	10.379	10.215	9.316	6.001	9.244	7.321	10.015	12.07	20.982	3.863	7.16	13.844
2.18	7.888	5.853	9.47	5.616	5.966	9.895	23.525	10.799	20.11	9.429	10.616	10.269	9.748	6.082	9.842	6.878	9.545	13.973	19.38	3.982	7.038	14.807
2.2	8.831	6.036	9.992	5.471	5.656	8.698	24.384	11.789	18.67	8.569	10.908	10.26	9.578	5.966	8.72	7.279	9.798	15.931	18.375	3.864	6.67	16.363
2.22	8.232	6.077	9.472	6.413	5.975	8.769	21.667	12.367	18.424	8.301	10.083	9.924	9.485	5.831	10.086	7.409	10.625	16.88	20.274	3.846	6.305	16.116
2.24	8.756	6.203	8.898	5.852	6.133	7.905	24.647	11.691	18.585	8.9	10.894	10.251	10.4	5.623	9.136	7.127	9.679	15.23	21.895	3.864	5.998	15.279
2.26	9	6.187	10.581	5.724	6.261	8.61	24.335	10.364	17.953	9.555	9.341	9.578	8.767	5.864	10.475	7.562	10.602	13.586	19.203	4.163	5.817	12.734
2.28	9.569	6.201	10.395	5.581	6.057	9.635	24.597	11.777	18.175	9.39	10.389	10.357	9.245	6.229	10.022	8.048	11.084	15.168	17.666	4.043	6.348	14.21
2.3	9.046	6.366	9.771	5.43	5.814	9.164	23.419	10.285	20.713	9.027	10.905	10.487	8.979	5.989	10.954	7.387	12.105	14.245	18.556	4.026	6.051	14.546
2.32	8.797	5.91	9.505	5.274	6.348	8.833	21.955	11.179	18.796	8.915	10.941	9.643	8.117	5.887	8.949	8.103	11.527	12.495	18.048	3.984	6.147	13.866
2.34	7.762	6.225	9.169	5.572	5.893	9.393	21.39	9.902	19.656	8.94	11.025	9.915	8.054	5.81	8.841	7.713	10.645	14.129	21.262	3.915	6.346	12.992
2.36	7.337	6.001	7.995	5.226	5.621	8.647	21.728	10.037	18.715	9.333	12.381	10.307	7.341	5.643	8.578	7.425	11.415	14.122	19.16	3.937	7.218	13.413
2.38	7.369	6.286	8.396	5.17	5.65	8.763	22.975	12.203	22.242	9.035	11.676	9.727	7.482	5.713	8.733	7.624	10.336	12.905	16.689	4.062	6.943	13.323
2.4	7.648	6.158	8.518	6.224	5.535	7.881	22.454	11.057	20.107	8.857	12.886	9.196	8.162	5.531	8.708	7.432	12.551	13.62	17.447	4.254	6.304	12.998
2.42	7.958	5.964	8.491	5.72	5.846	8.181	21.776	10.911	19.576	8.871	13.532	8.292	7.998	5.368	8.723	7.38	11.356	13.017	17.043	4.192	5.936	13.522
2.44	8.054	6.244	10.014	5.707	5.596	8.574	20.514	11.734	19.997	8.036	11.793	9.531	8.6	5.126	9.038	7.592	11.541	11.895	16.198	4.254	5.54	11.049
2.46	7.514	6.608	8.521	5.438	5.492	8.125	21.001	10.509	17.759	8.945	13.031	9.35	8.708	5.401	9.252	7.606	12.109	12.546	15.444	4.255	5.898	10.204
2.48	6.658	6.298	11.252	5.317	6.185	9.131	21.322	10.316	16.343	8.757	12.482	9.375	8.318	5.472	9.095	7.178	11.187	12.949	16.522	3.915	6.195	12.444
2.5	6.759	6.297	8.639	5.724	6.397	7.939	19.423	10.128	14.795	8.938	10.822	9.308	9.008	5.617	10.166	7.566	10.855	12.795	15.97	3.919	6.039	11.697
2.52	6.887	6.392	9.342	5.424	7.144	9.081	18.116	10.836	13.489	11.013	12.221	9.636	9.143	5.524	9.236	7.315	11.244	12.081	17.026	3.838	6.3	12.872
2.54	5.645	6.18	9.415	5.504	6.449	8.75	19.996	11.627	15.282	9.833	12.523	9.061	9.129	5.739	9.66	7.454	11.503	12.38	16.06	3.862	6.511	11.772
2.56	5.924	5.942	9.658	5.419	7.223	8.54	16.449	11.452	15.165	9.272	12.742	9.788	9.273	5.991	9.087	7.123	9.324	12.04	15.124	3.882	6.852	12.575
2.58	6.756	5.828	9.187	5.82	7.148	8.614	16.083	11.099	13.663	9.63	12.809	10.417	8.404	5.595	7.767	7.365	8.945	12.82	13.897	4.003	6.847	12.492
2.6	6.54	6.076	9.322	5.9	7.603	7.626	16.452	10.39	11.981	10.228	12.756	9.149	7.618	5.598	8.037	7.229	10.037	10.959	14.004	4.049	6.798	12.247
2.62	6.33	5.664	9.701	6.148	7.64	8.434	16.613	10.791	13.182	9.926	12.586	9.722	8.203	5.491	8.477	7.314	9.685	10.347	12.501	3.953	6.295	11.824
2.64	7.176	5.891	9.097	6.04	8.01	9.977	16.463	10.977	13.448	10.802	12.261	10.347	8.76	5.547	8.173	7.057	9.19	10.937	13.254	4.107	6.124	13.745
2.66	6.495	5.759	9.952	6.043	7.813	9.1	15.84	10.92	14.896	9.159	13.753	11.254	8.372	5.205	8.211	7.006	9.626	12.081	13.808	4.293	6.299	14.452
2.68	6.671	5.934	9.435	5.958	7.804	10.152	16.407	10.665	13.746	10.454	12.266	11.217	8.686	5.455	8.404	7.195	8.382	10.522	14.606	4.423	5.853	15.309
2.7	6.271	6.249	8.756	5.956	7.735	8.344	16.898	10.842	12.939	10.339	12.469	10.673	9.036	5.39	8.767	7.353	8.48	11.586	14.027	4.442	6.212	14.421
2.72	5.79	5.898	8.675	6.181	7.626	8.697	16.157	10.309	14.298	9.195	13.204	9.223	8.918	5.368	8.283	7.675	8.703	10.81	12.733	4.313	6.644	15.811
2.74	5.345	5.792	9.251	5.408	6.569	8.415	15.569	10.783	12.759	10.173	12.587	9.59	8.801	5.515	8.426	7.152	8.408	13.039	12.479	4.428	6.56	15.733
2.76	5.774	5.636	8.933	5.234	7.076	7.687	14.348	11.706	12.151	9.395	12.024	9.012	8.641	5.59	7.677	7.142	7.405	11.789	12.753	4.158	6.923	15.825
2.78	5.735	6.118	8.896	6.032	7.629	7.352	15.583	11.562	11.469	10.767	12.184	9.509	9.88	5.217	8.747	7.629	7.794	12.212	12.986	4.319	6.01	16.534
2.8	6.7	5.829	9.675	5.445	7.813	7.219	15.689	10.839	12.781	10.127	12.531	9.219	8.658	5.31	8.387	7.843	7.554	11.154	12.485	4.222	6.692	16.466
2.82	5.778	5.858	9.955	5.449	6.873	7.168	15.207	10.686	11.312	12.095	11.073	9.132	8.708	5.455	9.869	7.484	8.203	12.046	14.527	4.239	6.343	16.274
2.84	5.94	5.762	10.532	5.473	7.004	7.181	14.95	10.277	10.365	11.815	12.277	9.173	7.856	5.373	8.805	7.384	7.959	12.932	14.842	4.282	6.836	18.687
2.86	6.924	5.844	9.84	5.735	7.47	7.613	15.47	10.732	11.52	9.576	12.503	10.047	6.973	5.522	8.239	7.064	8.195	12.135	14.156	4.435	6.475	22.576
2.88	6.913	5.806	10.607	6.363	6.976	7.448	16.41	11.9	11.42	11.007	12.081	8.809	8.049	5.328	9.512	7.858	7.973	12.387	12.643	4.334	6.266	22.724
2.9	6.727	6.349	9.9	6.122	7.515	7.484	16.045	12.068	11.796	9.273	11.276	9.454	7.313	5.344	9.113	7.921	7.97	12.381	13.218	4.372	6.71	22.275
2.92	6.789	5.991	11.166	5.732	7.674	7.525	15.11	11.496	12.728	10.075	11.028	9.123	7.716	5.324	8.489	7.379	8.054	12.179	14.358	4.44	6.592	22.693
2.94	7.168	6.173	11.908	5.684	7.812	7.502	12.752	11.723	12.537	8.878	10.745	9.052	7.431	5.665	8.301	7.217	7.464	12.916	13.653	4.125	6.485	22.257
2.96	6.481	6.156	11.23	5.748	6.762	7.132	13.404	10.954	10.714	9.109	10.859	8.526	7.219	5.449	8.903	7.403	7.8	11.926	12.546	4.429	6.334	21.284
2.98	7.744	6.172	11.344	5.648	7.302	6.548	11.938	11.649	9.971	9.564	9.978	8.509	7.165	5.649	8.436	7.45	7.476	11.885	12.957	4.365	6.528	18.436
3	7.544	6.257	11.221	5.696	6.74	6.401	11.466	11.179	9.371	9.565	10.826	9.567	7.642	5.539	9.116	7.645	7.664	12.641	12.012	4.906	5.964	19.38
3.02	7.634	6.221	12.047	5.908	6.981	6.943	11.106	11.141	9.553	9.286	11.506	9.631	7.51	5.922	9.34	7.229	7.665	11.496	11.622	4.403	5.748	21.368
3.04	7.19	6.42	12.638	5.685	6.885	6.966	11.543	10.598	9.942	10.305	10.142	9.136	7.729	5.967	9.605	7.26	7.504	12.763	11.686	4.513	5.863	20.439
3.06	7.449	6.425	12.072	6.088	6.978	6.074	12.202	11.003	9.34	9.757	9.626	8.01	7.746	6.224	9.109	7.604	7.636	11.149	11.485	4.572	5.866	19.772
3.08	7.749	6.518	10.808	6.259	7.604	6.976	12.066	10.193	9.609	9.297	9.966	7.928	7.408	6.239	9.174	7.755	8.008	11.585	11.091	5.585	6.155	19.216
3.1	7.691	6.12	11.401	5.623	8.308	6.698	12.481	11.2	10.744	9.776	10.145	7.793	6.702	6.479	8.304	6.588	7.082	12.331	10.662	4.753	6.108	18.299
3.12	8.083	6.403	10.698	5.721	7.681	7.949	14.569	10.804	8.594	9.584	9.93	8.644	6.883	6.599	9.012	6.706	8.875	13.124	11.229	4.415	6.511	17.113
3.14	7.837	6.335	10.692	5.911	7.003	7.256	14.462	10.609	9.087	9.022	10.097	8.153	6.997	6.358	9.003	6.62	8.441	11.204	12.173	4.811	6.463	16.069
3.16	10.366	6.201	11.173	5.973	8.213	8.191	13.755	10.111	9.165	8.855	9.781	7.689	7.495	5.965	8.741	7.407	6.851	10.347	12.05	4.457	6.412	17.092
3.18	8.975	6.71	11.909	5.631	7.974	8.018	12.917	9.929	10.153	10.036	9.457	7.653	7.258	6.221	9.466	6.834	7.769	10.216	11.907	4.429	6.26	18.365
3.2	7.734	6.779	11.632	6.09	8.608	8.345	11.91	11.41	10.078	9.661	9.415	8.179	6.982	6.375	9.029	7.213	7.406	11.452	12.141	4.648	6.488	19.535
3.22	8.029	7.115	10.921	6.075	8.236	8.544	11.649	10.205	10.079	8.711	9.08	8.416	6.995	6.447	8.438	6.952	7.138	10.978	12.362	5.434	6.12	19.058
3.24	8.132	6.37	11.205	6.531	8.581	7.773	13.235	10.382	7.974	9.962	9.721	7.943	6.702	6.307	8.532	6.97	7.064	12.828	11.458	5.2	6.66	18.331
3.26	7.93	6.869	10.746	5.828	9.061	8.477	13.25	9.59	9.562	8.864	8.798	7.844	6.634	6.02	8.396	6.779	7.031	13.29	11.897	4.569	6.577	19.949
3.28	8.166	6.612	10.518	5.8	8.138	9.46	13.173	9.661	9.847	7.89	9.215	7.584	6.751	6.463	7.692	7.024	7.314	12.857	11.21	4.664	6.474	17.115
3.3	8.561	7.185	8.877	6.158	7.166	6.746	13.674	9.117	10.119	8.832	9.563	7.718	7.859	6.717	8.079	6.982	6.543	13.907	10.687	4.759	6.095	17.714
3.32	8.623	6.518	9.753	7.339	7.536	6.87	15.276	9.72	9.648	7.849	9.074	8.226	8.42	7.214	8.246	6.807	6.626	13.432	10.589	4.682	6.787	16.905
3.34	8.943	6.359	9.234	6.833	7.981	6.748	14.507	9.837	10.075	9.046	9.173	8.053	7.605	6.572	8.486	6.714	6.217	15.615	11.601	4.791	6.152	16.76
3.36	9.721	6.921	10.553	7.231	7.682	7.785	13.927	9.847	9.509	8.38	9.662	7.781	7.735	6.968	9.488	6.477	6.475	15.16	11.139	5.065	6.421	17.233
3.38	9.184	6.352	10.209	6.952	8.659	7.259	12.167	9.349	9.09	8.268	9.595	8.434	8.411	6.717	8.682	6.804	6.694	14.147	10.044	4.386	6.006	18.318
3.4	8.624	6.628	9.613	6.614	9.075	6.767	13.11	9.041	8.563	8.827	10.16	8.587	8.772	7.538	7.802	6.831	6.751	15.486	11.662	4.637	6.377	16.992
3.42	8.959	6.756	10.182	6.994	8.201	6.425	13.206	8.422	9.411	7.462	10.362	7.846	8.68	6.918	7.873	6.999	6.834	13.013	12.166	4.448	6.14	17.676
3.44	9.002	6.594	10.725	7.772	8.554	5.913	15.431	9.368	8.848	8.856	9.947	8.15	8.91	7.239	8.224	6.86	6.336	14.474	11.295	4.714	5.957	16.653
3.46	8.806	6.501	9.812	7.383	8.796	7.285	16.786	9.126	7.963	8.02	10.896	7.842	9.161	6.664	7.952	7.003	6.136	14.512	11.666	4.969	6.12	15.812
3.48	9.27	6.84	9.305	7.354	7.816	6.281	16.132	9.754	7.992	7.717	10.364	6.957	9.243	6.661	8.064	7.121	6.074	15.243	11.278	5.286	5.941	18.434
3.5	9.208	6.337	9.459	7.517	7.689	6.236	17.411	8.73	8.602	7.338	10.906	7.477	8.751	6.566	8.387	7.178	6.044	14.722	10.447	5.365	6	17.65
3.52	8.773	6.67	9.155	7.022	8.681	7.02	17.244	8.865	7.99	7.373	10.367	7.227	9.658	7.172	7.808	6.75	6.143	14.977	10.681	4.67	5.769	19.095
3.54	9.721	6.776	9.09	7.636	7.824	7.207	18.545	9.688	9.057	7.274	11.038	7.915	9.234	6.464	7.657	7.036	6.466	13.859	11.249	4.79	5.835	18.522
3.56	8.966	6.358	8.081	8.137	7.303	6.452	18.184	9.029	10.813	7.57	10.464	6.765	7.746	6.612	8.003	6.961	6.447	15.604	11.745	5.18	5.67	18.62
3.58	9.12	6.012	8.231	7.464	7.292	6.79	18.701	9.137	9.297	7.648	10	7.415	8.205	6.287	8.047	6.882	6.444	12.263	9.416	4.909	5.749	18.411
3.6	8.634	6.566	8.68	8.256	7.608	7.117	19.721	8.995	9.622	7.414	10.545	7.489	8.004	6.328	8.278	7.113	6.285	13.278	10.492	5.148	5.854	19.724
3.62	8.794	6.392	8.987	7.244	7.493	6.94	18.659	9.276	9.191	8.228	11.488	7.626	7.305	6.095	9.567	6.987	6.463	13.843	10.009	5.083	6.281	17.053
3.64	8.356	6.048	7.422	9.021	7.835	6.7	17.195	9.419	9.738	7.436	10.351	7.058	7.536	6.153	9.517	6.99	6.488	13.184	9.087	5.062	6.018	15.13
3.66	8.469	6.65	7.973	8.849	6.663	6.171	17.557	8.477	10.249	7.487	10.312	7.047	7.994	6.155	9.418	6.908	7.047	12.945	9.696	5.377	6.104	14.913
3.68	8.785	6.28	7.329	8.257	6.853	5.786	17.574	9.223	10.691	8.221	10.474	7.111	7.429	5.766	9.721	6.705	7.256	14.829	10.496	5.077	5.972	14.628
3.7	8.873	6.058	8.053	8.107	7.303	6.051	18.438	9.146	10.919	9.073	10.468	7.812	6.659	6.098	9.941	6.995	6.967	14.076	11.046	4.766	5.909	15.345
3.72	8.793	6.085	8.521	7.153	7.863	5.799	19.494	9.692	10.665	8.785	10.1	6.76	6.557	6.442	10.434	6.879	6.779	13.673	10.8	5.028	6.288	13.361
3.74	8.243	6.071	8.01	7.959	8.386	5.87	17.89	9.635	11.293	8.184	10.392	7.26	7.205	6.276	9.966	6.83	6.627	13.484	10.484	5.083	6.245	12.572
3.76	8.553	6.028	8.323	7.903	7.962	5.544	19.122	9.422	10.844	8.633	10.964	7.204	6.558	6.179	9.571	6.673	6.128	12.713	10.247	4.935	6.281	13.177
3.78	8.069	5.997	7.273	7.585	8.057	5.478	16.902	9.442	9.773	9.845	11.011	6.557	7.461	5.946	9.174	6.725	6.631	10.386	10.255	5.275	6.382	13.902
3.8	7.735	6.069	7.821	7.551	8.28	5.232	18.383	9.771	10.374	9.439	11.417	6.569	7.32	5.625	9.227	6.846	6.157	10.986	9.975	4.589	6.157	13.737
3.82	8.205	6.221	7.604	7.321	7.443	4.948	15.544	9.95	9.221	7.834	10.93	6.57	8.183	5.733	9.935	6.782	6.214	11.117	10.055	4.44	6.133	12.666
3.84	8.081	5.922	7.797	7.98	9.628	4.962	17.416	8.786	9.478	8.295	11.042	6.443	6.877	5.45	9.522	6.761	6.315	11.01	10.463	4.358	6.133	12.812
3.86	8.852	5.721	7.381	6.937	9.909	5.166	17.043	8.052	10.078	8.458	10.927	6.657	7.316	5.798	8.973	6.484	6.152	12.161	10.078	4.405	6.073	12.666
3.88	8.39	5.871	7.942	7.65	8.593	4.718	18.839	9.577	10.4	7.843	11.445	7.876	7.943	5.79	9.472	6.655	6.316	11.149	9.891	4.08	5.785	12.292
3.9	7.891	5.541	7.919	7.624	9.003	4.811	18.943	8.72	10.65	7.408	11.645	7.732	6.969	5.57	9.39	6.9	5.974	11.733	10.18	4.167	5.515	11.042
3.92	8.427	5.975	8.258	8.974	9.465	4.904	18.658	9.826	10.595	8.949	11.304	7.628	8.252	5.827	9.269	6.995	5.886	11.185	9.525	4.312	5.695	11.778
3.94	8.009	5.606	7.971	8.891	8.298	4.82	15.819	9.768	10.131	8.641	11.547	7.567	7.62	5.524	8.57	7.154	5.847	11.19	10.138	4.463	5.752	10.473
3.96	8.249	5.606	8.735	8.615	6.827	4.626	18.119	9.682	10.364	8.842	10.688	7.013	6.788	5.433	8.795	7.21	6.436	11.649	8.403	4.775	5.54	11.533
3.98	8.482	5.934	8.827	7.432	7.167	4.501	19.265	10.043	9.926	8.762	11.273	7.635	7.007	5.51	8.913	7.494	5.943	13.748	9.544	4.555	5.362	9.342
4	7.828	6.058	9	8.4	6.426	4.585	18.252	9.09	10.27	8.209	11.782	7.605	7.117	5.843	8.587	6.863	6.072	11.994	10.198	4.362	5.577	9.388
4.02	8.706	5.777	9.779	8.553	6.88	4.859	21.08	8.935	9.552	8.511	11.617	7.767	6.353	6.208	8.206	7.215	6.368	11.312	9.854	4.622	5.414	9.848
4.04	7.909	5.791	9.341	7.144	7.055	5.474	17.962	9.546	10.816	8.81	12.142	7.302	6.164	6.02	7.869	7.582	6.19	13.525	9.166	4.863	5.047	8.095
4.06	8.542	6.11	7.959	7.904	7.78	5.315	17.682	9.226	11.349	9.193	11.634	7.324	6.903	6.099	8.089	7.635	6.317	11.469	10.076	4.675	5.078	9.836
4.08	7.386	5.916	8.761	7.28	8.211	5.148	19.13	10.344	12.634	8.92	11.725	7.122	5.973	5.892	8.177	7.55	6.446	12.079	10.333	4.975	5.046	11.096
4.1	7.434	5.701	9.576	8.259	8.684	5.574	17.381	10.255	11.581	9.654	12.463	7.224	6.064	5.747	8.561	7.849	7.368	11.002	9.413	5.182	5.454	11.504
4.12	7.691	5.594	8.085	7.459	7.82	5.457	16.789	9.978	11.467	9.131	11.528	7.267	6.443	5.653	8.588	7.655	6.417	12.484	8.389	4.641	5.378	11.898
4.14	7.695	5.679	8.583	7.08	9.019	5.482	15.564	10.652	9.036	10.258	11.821	6.892	6.449	5.627	8.202	7.706	6.76	12.522	8.297	4.655	5.444	11.105
4.16	7.857	5.522	8.116	7.412	8.859	6.277	14.846	9.45	11.694	10.609	11.588	6.845	5.949	5.797	8.627	8.303	6.709	11.294	8.605	4.438	5.362	10.082
4.18	7.477	5.759	7.864	6.969	8.528	5.643	18.262	9.463	10.133	10.859	11.934	6.532	6.613	6.073	8.703	8.069	6.89	11.793	10.276	4.527	5.452	11.491
4.2	8.233	5.77	8.678	6.942	8.413	5.188	18.143	9.669	9.603	11.442	12.421	6.896	6.394	5.667	8.225	8.325	6.534	10.639	9.518	5.074	5.491	9.659
4.22	7.866	5.39	8.932	6.225	9.448	5.351	17.673	9.8	10.312	10.167	12.291	7.475	5.967	5.745	8.762	8.354	5.864	11.865	10.367	4.712	5.215	10.018
4.24	7.406	5.873	7.831	6.329	8.584	4.911	17.786	9.178	10.267	10.422	12.694	6.837	5.778	5.65	9.119	8.428	6.325	13.064	9.468	4.347	5.372	10.254
4.26	8.229	5.589	8.362	7.199	8.466	5.196	16.17	9.876	10.425	11.954	11.457	7.129	6.527	5.586	9.126	8.249	5.842	14.71	9.841	4.332	5.181	9.497
4.28	7.76	5.774	7.542	7.277	8.667	4.817	16.004	9.42	10.311	8.633	11.806	7.193	6.296	5.527	8.834	8.565	6.636	15.962	9.434	4	5.252	8.029
4.3	7.461	5.933	8.615	7.398	8.561	4.975	14.918	8.984	11.344	8.934	11.126	7.065	6.374	5.567	8.205	7.958	5.893	15.735	11.1	4.164	5.115	8.951
4.32	7.333	5.569	7.429	7.725	9.114	4.97	15.117	9.113	11.422	9.874	11.293	7.201	7.229	5.902	8.628	8.011	6.143	16.615	10.605	4.146	5.167	9.255
4.34	7.984	5.369	6.535	7.065	9.352	4.811	14.791	9.249	10.482	8.752	11.618	6.922	6.513	5.519	9.105	8.395	6.444	16.424	10.299	4.337	5.144	7.836
4.36	8.401	5.255	7.737	8.573	9.689	4.717	14.454	9.268	12.383	9.907	10.605	6.774	6.436	5.551	8.609	9.269	6.264	14.193	10.263	4.501	5.193	8.799
4.38	8.58	5.93	7.651	8.333	11.245	4.459	13.526	8.933	11.461	10.019	11.085	6.568	6.748	5.611	8.177	8.949	6.068	13.368	10.433	4.633	5.121	8.095
4.4	9.403	5.495	7.943	8.922	9.438	4.577	14.806	8.33	10.481	8.869	11.984	6.685	6.133	5.525	8.753	9.556	6.386	13.913	10.003	4.27	5.046	8.667
4.42	7.645	5.657	6.803	7.859	11.206	4.746	15.073	8.633	10.876	9.666	11.075	6.682	6.244	5.173	8.849	8.826	5.864	12.575	9.37	4.217	5.1	8.675
4.44	8.881	5.362	7.217	7.556	10.766	4.69	17.666	8.387	11.055	9.745	11.129	6.886	6.46	5.641	8.511	8.027	6.023	12.897	10.082	4.079	4.996	9.439
4.46	9.255	5.509	6.479	7.373	9.014	4.544	16.19	8.415	10.026	11.765	11.537	6.536	6.876	5.308	8.224	8.725	6.115	11.901	9.987	4.262	5.19	9.18
4.48	8.354	5.482	6.306	8.126	8.316	4.354	16.281	8.26	10.73	10.573	11.256	5.979	7.302	5.313	8.547	9.31	6.079	13.244	9.231	4.318	5.203	8.695
4.5	8.812	5.545	6.631	8.239	9.136	4.637	13.649	9.133	11.415	10.792	11.004	6.277	7.071	5.745	9.233	9.208	5.937	14.342	8.61	4.496	5.046	8.419
4.52	8.565	5.383	6.269	8.742	9.34	4.615	13.954	9.243	11.063	10.427	10.938	6.103	7.082	5.732	9.402	9.202	5.784	11.666	10.017	4.727	4.885	9.175
4.54	8.75	5.44	7.052	6.683	9.509	4.419	13.031	7.997	12.985	11.136	11.136	6.546	7.434	5.6	8.645	8.921	5.702	11.731	9.731	4.913	4.837	7.691
4.56	8.588	5.827	7.163	8.947	10.032	4.531	12.225	9.505	10.814	10.543	11.165	6.141	7.603	5.784	10.147	9.664	6	12.583	10.435	4.919	4.858	8.606
4.58	8.749	5.845	6.199	8.243	10.019	4.857	13.213	7.855	10.156	9.251	11.462	6.152	7.724	6.084	10.075	9.609	6.094	11.621	11.129	4.678	4.898	9.919
4.6	8.645	5.563	6.716	8.648	9.725	4.482	12.757	8.407	11.169	10.209	10.916	6.457	7.709	6.921	10.352	8.317	6.129	13.224	10.585	4.698	5.338	9.501
4.62	8.258	5.582	6.908	8.731	10.251	4.741	12.428	7.826	11.598	9.381	10.964	6.171	7.667	6.508	8.729	9.372	6.354	12.864	9.757	5.034	5.185	9.687
4.64	8.449	5.609	6.112	7.733	10.09	4.617	11.725	8.497	10.246	9.922	10.613	5.884	7.975	6.836	9.397	9.572	5.849	12.114	9.409	4.588	5.2	8.505
4.66	9.901	5.735	5.454	8.636	9.379	4.857	11.348	8.919	10.381	10.139	10.161	6.57	7.627	6.175	10.514	10.021	6.45	14.125	9.129	4.728	5.314	9.136
4.68	10.522	5.718	6.301	8.535	8.737	4.994	13.799	8.662	10.571	9.422	10.109	6.101	6.839	6.715	9.918	8.76	6.422	15.239	9.07	4.752	5.413	8.284
4.7	10.073	5.904	6.552	8.54	9.844	4.473	12.784	8.761	11.29	9.647	10.603	6.469	7.284	5.771	10.351	9.081	5.887	17.392	10.378	4.754	5.034	8.345
4.72	9.25	5.327	5.541	9.743	12.921	5.037	15.102	8.697	11.323	9.013	11.207	5.989	7.067	6.047	10.321	8.562	6.084	17.973	10.45	4.411	4.891	7.985
4.74	8.305	5.207	5.343	8.011	9.973	4.703	15.684	8.827	10.679	9.083	10.491	6.431	8.532	5.969	10.159	8.625	5.956	15.598	9.464	4.246	5.124	8.159
4.76	8.562	5.267	6.257	8.833	8.985	4.694	13.044	8.527	10.772	7.876	10.705	6.296	8.002	6.169	10.059	8.931	5.783	18.095	9.964	4.465	5.13	8.068
4.78	8.237	5.036	6.405	9.867	8.426	4.788	10.955	10.217	11.178	8.287	9.953	6.622	7.754	5.621	9.59	8.007	5.723	16.821	9.195	4.654	5.188	8.949
4.8	8.369	5.098	6.424	9.275	8.934	4.797	12.996	10.009	9.942	9.378	10.856	6.516	7.327	5.799	10.858	8.908	6.05	15.728	8.707	4.855	5.101	9.793
4.82	7.871	5.002	6.541	9.913	9.376	4.852	12.687	8.841	11.053	8.817	9.408	6.517	6.948	6.414	10.84	9.212	6.092	14.552	9.555	5.675	5.003	10.184
4.84	8.199	5.269	5.781	9.089	9.534	4.741	12.323	8.69	10.071	9.431	10.829	6.715	7.707	5.827	9.952	8.898	6.034	13.842	9.774	5.278	4.856	9.983
4.86	8.332	5.206	5.899	9.448	9.534	5.026	10.862	8.362	9.956	10.086	10.615	6.487	6.908	5.747	9.405	9.838	5.467	14.056	10.831	5.28	4.905	9.798
4.88	9.453	5.184	5.833	9.011	9.572	5.43	10.771	7.61	10.177	10.876	10.063	6.473	6.369	6.182	8.709	8.777	6.141	13.561	11.605	5.028	4.906	10.404
4.9	8.373	5.035	5.819	9.514	8.544	4.917	10.55	8.337	10.385	11.67	10.158	6.629	6.95	5.897	9.246	8.945	6.012	14.46	10.34	5.498	4.964	9.422
4.92	8.732	4.847	5.683	8.467	9.139	4.693	13.743	7.629	9.976	10.764	10.104	6.386	6.91	6.174	8.936	9.149	6.07	14.694	11.912	6.144	4.901	9.967
4.94	8.343	4.677	5.932	8.919	11.248	4.849	12.144	7.841	9.976	10.46	10.351	6.995	6.928	6.518	9.938	10.454	5.81	13.522	12.625	5.883	4.829	9.648
4.96	8.552	4.872	5.815	9.059	10.642	4.818	13.41	7.135	10.54	9.185	9.336	7.167	6.306	7.217	8.628	9.653	6.42	12.905	12.438	5.458	4.942	9.734
4.98	8.555	5.187	6.167	8.451	10.121	4.579	11.07	8.57	9.682	10.025	9.707	7.251	6.888	6.588	9.554	8.939	6.212	13.133	10.336	5.449	5.007	9.596
5	7.922	4.943	6.598	9.697	9.614	4.772	11.439	7.143	10.812	9.23	9.597	6.649	7.288	6.232	10.095	9.548	6.18	12.222	11.036	5.602	5.118	9.638
5.02	7.742	5.096	6.985	10.389	9.881	4.856	10.591	6.802	10.613	9.564	9.26	6.687	7.046	6.268	9.706	9.535	6.004	13.638	11.365	5.519	5.034	10.07
5.04	8.164	5.082	6.68	10.253	9.891	5.002	10.75	8.295	10.956	10.923	9.51	6.627	7.145	5.745	9.503	8.632	5.717	14.659	13.784	5.219	5.097	10.141
5.06	7.188	5.217	6.802	9.767	9.564	4.665	10.485	7.928	11.428	11.494	9.083	6.553	6.898	6.05	9.492	8.663	5.938	12.933	14.201	5.69	5.03	10.452
5.08	8.027	5.171	7.924	8.847	11.316	4.571	10.449	8.077	10.953	11.109	9.274	6.77	7.662	6.016	8.863	9.051	6.233	12.872	13.976	6.168	5.091	10.059
5.1	8.233	4.59	6.809	10.474	10.221	4.743	10.962	9.275	12.738	10.794	9.312	6.478	8.253	6.116	9.465	9.014	6.442	11.74	14.011	5.833	5.058	11.15
5.12	8.403	4.805	6.394	9.366	11.218	4.783	10.614	9.741	10.723	11.477	9.353	6.559	7.775	6.571	9.178	8.488	6.202	12.092	14.95	6.225	5.13	10.885
5.14	8.613	4.914	6.377	8.516	9.393	4.859	9.946	8.774	10.575	9.092	9.398	6.478	7.483	6.012	9.431	8.907	6.419	13.324	13.039	5.705	5.01	10.131
5.16	8.961	4.845	6.754	9.334	9.502	4.832	11.306	8.352	10.786	8.071	8.546	6.579	8.472	6.427	9.506	9.048	6.598	12.962	12.746	5.874	4.889	11.811
5.18	7.857	4.888	8	7.903	10.29	5.053	9.445	8.523	10.393	7.822	9.444	6.142	8.024	6.005	8.671	7.348	5.659	11.976	12.947	5.479	5.047	11.968
5.2	8.317	4.904	5.977	9.068	10.638	5.047	11.012	7.405	9.955	8.454	9.956	6.302	6.998	5.903	9.472	7.952	5.588	13.055	13.061	5.573	5.258	11.102
5.22	8.488	4.845	6.737	8.446	10.866	5.066	10.947	8.848	11.226	9.617	9.795	6.199	7.645	5.977	9.06	7.581	5.18	15.352	11.115	6.18	4.749	10.593
5.24	8.371	4.979	6.717	8.792	11.049	5.043	10.711	8.415	11.327	8.354	9.406	5.985	7.564	6.391	8.673	7.138	5.459	14.061	13.133	5.548	4.936	11.67
5.26	7.509	5.102	6.809	8.925	10.878	5.132	10.496	8.429	9.645	8.197	9.106	6.077	7.87	5.99	9.311	7.727	6.129	13.035	13.448	5.422	5.454	12.626
5.28	7.533	5.463	6.878	8.759	11.29	4.639	11.517	8.06	9.61	8.39	8.497	6.436	8.907	6.061	8.617	7.095	6.228	14.479	13.51	5.306	5.397	12.671
5.3	8.272	5.526	7.561	9.11	10.408	4.948	10.501	8.309	9.965	7.854	8.761	6.33	8.856	5.68	8.92	7.073	6.041	13.443	17.535	5.287	5.114	12.726
5.32	7.739	5.107	7.137	6.814	10.457	4.765	10.864	7.628	9.255	8.422	8.01	6.38	8.657	5.694	8.23	7.5	6.705	15.462	14.901	5.107	4.707	11.84
5.34	8.369	4.891	6.794	7.343	10.865	4.804	10.883	8.982	9.261	8.733	8.981	6.871	7.843	5.624	7.897	6.418	5.884	15.171	14.158	5.332	4.909	10.586
5.36	7.109	5.391	6.738	8.072	12.728	4.752	11.482	8.743	9.983	8.048	8.994	6.611	8.082	5.699	7.013	6.335	6.051	13.949	14.768	4.582	4.704	10.573
5.38	7.244	5.116	7.258	7.175	12.959	4.751	11.076	8.602	7.852	8.48	9.189	6.805	6.787	6.025	6.965	6.727	6.03	13.563	14.074	4.617	4.838	11.019
5.4	6.862	5.201	7.134	6.811	13.321	4.782	12.388	8.526	8.17	8.237	9.137	7.431	7.109	5.709	7.466	6.739	5.705	15.066	14.235	5.543	4.781	10.418
5.42	7.191	5.191	6.937	8.377	14.856	4.877	12.016	8.241	8.748	8.752	8.545	6.78	7.246	5.706	7.662	6.429	5.745	14.108	13.653	5.353	4.852	11.187
5.44	7.75	5.273	7.303	8.223	12.776	4.758	12.54	7.905	8.098	8.748	9.165	7.132	7.22	5.375	7.903	6.752	6.017	14.248	13.487	4.859	4.904	9.921
5.46	7.479	5.444	6.327	7.815	14.057	5.157	11.522	7.837	9.386	8.119	8.466	7.639	7.137	5.058	7.64	6.606	5.903	16.336	12.316	5.512	5.196	9.627
5.48	8.152	5.591	7.226	9.579	13.749	5.038	10.771	8.21	9.768	7.679	8.276	7.025	6.918	5.268	8.075	6.392	6.007	17.722	11.015	5.206	5.139	10.642
5.5	7.442	5.385	6.871	8.267	13.209	4.833	10.903	7.249	8.937	8.365	9.12	7.085	7.752	5.281	8.473	6.974	6.119	14.116	12.295	4.807	4.926	11.777
5.52	7.729	5.289	7.342	8.141	13.614	4.662	11.949	8.137	9.614	7.426	9.25	6.631	6.936	5.715	8.345	7	5.987	16.204	13.417	4.707	4.94	10.979
5.54	7.565	5.158	5.907	9.866	13.106	4.962	10.337	8.937	8.722	7.386	8.997	6.586	7.043	5.499	8.833	6.382	6.098	14.459	12.628	4.626	5.158	10.963
5.56	6.708	5.147	6.442	9.307	13.514	5.019	11.495	8.221	8.925	7.705	8.914	6.816	7.399	5.569	9.441	6.676	6.006	13.48	12.704	4.649	5.484	11.895
5.58	7.45	5.048	6.178	8.374	13.354	5.036	10.253	9.129	9.56	7.313	8.275	6.272	6.948	5.563	7.756	6.034	5.666	14.097	13.53	4.739	5.078	13.434
5.6	7.06	4.773	6.251	8.065	14.835	4.807	9.352	8.777	7.487	6.657	8.468	7.049	6.802	5.376	7.273	6.08	5.779	13.08	14.309	5.008	5.228	10.291
5.62	6.489	4.869	6.457	8.349	12.446	5.023	12.012	8.8	8.639	7.128	8.096	6.692	6.813	5.26	7.343	6.136	6.02	13.112	12.857	4.795	5.202	11.245
5.64	6.844	4.663	5.766	8.541	14.973	4.985	11.122	8.133	8.907	7.885	8.118	6.695	6.362	5.232	9.001	6.557	6.331	12.371	11.707	5.273	4.979	11.458
5.66	7.17	4.952	6.45	7.912	16.528	4.882	10.946	8.889	8.529	7.807	6.974	7.241	6.446	5.198	8.523	6.169	5.737	12.142	11.504	5.238	5.102	10.542
5.68	6.965	4.901	6.535	8.051	16.228	5.15	12.721	8.355	9.425	9.176	7.869	7.2	7.073	5.1	8.378	6.188	5.767	13.756	11.69	5.252	5.251	11.161
5.7	6.566	4.867	6.435	7.819	14.903	5.25	11.168	8.428	7.587	8.332	8.468	6.835	6.437	5.366	7.405	6.492	6.015	13.574	12.083	5.316	5.215	11.881
5.72	6.77	4.853	6.64	9.665	13.798	5.445	12.121	8.553	7.214	7.221	7.752	6.986	7.533	5.182	7.318	6.411	6.174	13.308	13.127	6.06	5.188	11.186
5.74	6.699	5.159	6.701	8.603	14.878	6.336	11.032	7.976	7.298	8.522	7.66	6.93	7.117	5.412	8.022	6.014	6.561	12.432	11.653	5.633	5.278	11.009
5.76	6.632	5.428	6.283	9.541	13.666	5.416	11.301	9.44	7.251	9.046	7.88	7.326	6.72	5.316	8.149	6.137	6.161	13.409	12.312	5.55	5.393	11.106
5.78	6.575	5.146	6.253	9.754	15.874	6.036	11.214	10.413	6.62	7.792	7.739	7.353	6.923	5.526	8.407	6.214	5.997	12.092	13.457	5.55	5.355	10.436
5.8	6.936	4.995	7.619	9.994	14.852	6.366	11.925	8.842	7.394	8.708	7.423	7.279	6.815	5.78	8.158	6.225	5.752	13.926	12.311	5.468	5.318	9.46
5.82	6.624	5.268	6.925	11.771	15.202	6.159	11.778	8.767	7.187	7.686	7.704	8.038	6.242	5.876	8.163	5.912	6.287	13.088	12.972	5.402	5.194	10.445
5.84	6.192	5.12	7.039	10.018	14.475	5.901	10.49	8.888	6.284	7.047	7.558	7.494	6.322	5.616	8.52	5.539	6.539	13.595	11.786	5.307	5.107	9.796
5.86	6.256	5.46	7.863	9.911	13.461	5.299	11.552	8.514	7.142	6.64	8.094	7.21	6.852	5.648	8.285	5.655	6.722	13.438	10.294	5.595	5.159	8.532
5.88	5.493	5.251	7.221	11.502	15.795	5.216	12.962	8.497	7.768	6.787	7.959	7.763	7.042	5.592	8.511	5.469	6.623	14.234	10.662	5.277	5.147	8.608
5.9	5.991	5.28	7.024	10.955	14.23	5.884	10.754	8.844	7.582	7.375	9.39	7.791	7.17	5.579	8.724	5.517	6.046	15.826	10.82	5.558	5.694	8.88
5.92	5.457	5.039	7.974	11.876	14.384	5.737	12.02	8.477	7.473	6.751	8.144	7.611	6.196	6.063	8.363	5.825	5.739	18.176	11.739	5.555	5.512	8.316
5.94	6.006	5.116	7.717	9.376	15.145	5.716	11.918	8.316	7.139	7.487	8.487	6.86	6.564	5.943	8.757	5.912	5.845	18.599	10.604	5.599	5.506	7.658
5.96	5.847	4.959	7.796	10.535	12.778	5.217	11.829	10.303	7.096	7.375	7.532	7.284	6.01	5.768	7.928	5.865	6.459	18.836	10.698	5.55	5.757	7.317
5.98	5.474	5.158	7.035	11.035	14.635	5.246	9.821	8.361	7.429	7.379	8.672	7.599	6.379	5.475	8.951	5.811	6.433	16.297	10.656	5.371	5.366	8.147
6	5.82	5.394	6.49	9.607	16.685	5.575	9.995	8.347	7.429	7.391	7.777	7.667	5.911	5.924	8.517	5.685	6.123	17.269	10.117	5.759	5.373	7.392
6.02	6.248	5.565	6.677	9.871	14.852	5.237	11.058	8.21	7.705	6.595	7.916	7.182	6.92	5.618	8.388	5.84	5.904	17.325	9.594	5.094	5.256	7.366
6.04	5.756	5.891	7.434	9.539	15.533	5.302	11.564	8.402	8.98	8.166	7.673	6.967	7.071	5.829	9.768	6.025	5.758	14.773	9.711	4.703	5.49	7.336
6.06	5.692	5.415	6.567	8.645	14.397	5.015	10.656	8.897	7.512	7.089	8.079	6.33	6.509	5.525	9.023	5.702	5.954	15.204	10.107	5.771	5.439	8.039
6.08	5.415	5.341	6.741	7.648	14.643	4.84	10.326	8.022	7.493	6.919	8.091	7.271	6.281	5.343	9.678	6.165	6.033	16.581	11.008	5.259	5.418	7.891
6.1	5.861	5.006	7.141	7.204	14.387	5.304	11.244	7.767	7.141	6.347	9.727	7.517	6.277	5.227	9.2	5.667	5.844	16.603	10.274	4.866	5.301	7.428
6.12	5.925	5.27	7.668	7.922	15.482	5.325	11.487	7.817	7.274	6.49	9.223	7.065	5.835	5.355	9.478	5.856	5.877	16.226	9.15	5.468	5.051	6.999
6.14	6.025	5.171	6.724	7.806	14.436	5.632	10.108	9.432	7.804	7.454	8.558	6.704	5.734	5.752	8.393	5.887	5.912	14.062	9.463	5.059	5.261	7.58
6.16	5.879	5.318	6.348	7.033	14.928	4.955	11.162	8.506	7.007	6.662	8.054	6.888	5.985	5.38	8.432	6.067	5.425	16.458	10.007	6.076	5.189	7.191
6.18	5.898	5.356	6.611	7.254	13.836	5.036	11.161	8.849	6.85	6.249	8.215	7.524	6.334	5.292	8.64	6.301	6.04	16.396	9.584	5.381	5.219	8.128
6.2	5.662	5.458	6.265	7.262	13.62	5.228	10.441	7.992	7.688	7.41	7.764	6.69	6.002	5.47	8.397	6.227	5.438	15.176	10.434	5.966	5.09	7.685
6.22	5.783	5.443	7.105	7.87	13.874	5.023	9.634	10.471	6.806	7.094	8.568	6.42	6.332	5.76	8.194	6.031	5.761	16.018	10.086	5.664	5.038	8.133
6.24	5.663	5.349	7.818	8.052	13.453	5.334	9.233	9.622	7.185	7.095	7.879	6.392	6.875	5.312	8.612	6.044	5.502	16.632	10.262	5.691	5.255	7.436
6.26	5.285	5.431	7.479	7.284	13.238	5.022	10.158	8.472	6.768	8.544	8.614	6.028	6.754	5.678	8.544	5.668	5.652	14.38	9.643	5.736	5.257	7.837
6.28	5.816	5.15	7.747	7.901	12.816	4.746	9.385	9.173	7.205	7.869	8.369	6.261	6.851	5.335	8.304	5.52	5.562	17.289	10.607	6.011	5.307	8.075
6.3	5.499	5.323	7.236	8.176	13.823	5.262	9.491	9.279	7.759	7.252	8.203	6.179	6.931	5.42	9.12	5.609	5.913	15.9	10.038	5.31	5.236	7.703
6.32	5.504	5.083	7.943	8.228	15.984	5.504	9.799	8.771	8.133	7.864	8.45	5.759	6.328	5.338	9.57	5.791	5.356	16.86	10.227	5.378	5.38	8.554
6.34	5.461	5.018	7.778	8.476	13.824	5.264	9.946	8.85	8.368	8.599	8.287	5.566	6.679	5.205	8.215	5.909	5.842	18	9.775	5.748	5.369	8.22
6.36	5.296	5.003	7.444	9.002	12.913	4.672	10.666	8.978	7.904	8.372	8.889	5.697	7.755	5.18	8.186	5.728	6.11	18.539	10.615	6.061	5.316	7.88
6.38	5.25	5.366	6.997	9.746	11.747	5.06	10.248	9.436	8.076	8.312	8.931	5.667	8.166	5.436	8.246	5.358	6.009	17.283	10.369	5.578	5.157	7.987
6.4	5.542	5.338	7.718	7.424	14.056	4.841	10.196	8.451	7.557	7.806	9.161	5.862	7.43	5.385	9.329	5.488	5.453	16.716	10.383	5.163	5.269	8.48
6.42	5.73	5.141	8.053	7.962	13.002	5.143	11.208	8.693	7.455	7.935	8.818	6.202	7.66	5.191	8.397	5.554	5.624	17.242	10.916	5.47	5.192	8.076
6.44	5.619	4.823	7	10.639	12.537	5.621	11.412	9.646	7.482	7.554	7.992	5.799	6.31	5.145	8.909	5.327	5.899	17.38	11.688	5.166	5.456	8.063
6.46	5.398	4.937	7.615	9.159	12.488	5.595	13.082	9.439	7.326	8.441	8.689	5.655	6.45	5.096	8.979	5.714	5.662	17.841	12.028	4.946	5.341	8.13
6.48	5.173	5.064	6.897	9.326	13.754	4.993	12.942	9.738	8.979	8.05	8.614	5.977	6.252	5.42	8.429	5.729	5.936	19.079	11.233	4.711	5.472	8.168
6.5	5.205	4.968	7.346	9.134	14.053	5.006	12.228	9.21	7.722	8.469	8.396	5.946	6.058	5.634	8.637	5.539	6.261	16.696	10.144	5.344	5.247	8.152
6.52	5.447	4.903	6.628	9.023	14.023	4.728	14.005	9.451	6.887	7.616	8.029	6.111	6.419	5.582	7.581	5.549	6.094	16.843	12.042	5.24	5.364	8.056
6.54	4.968	4.954	6.482	8.179	14.064	4.744	12.853	8.93	8.154	8.149	8.96	6.2	6.312	5.685	8.198	5.67	5.98	19.077	10.77	5.531	5.235	7.903
6.56	5.007	4.81	6.348	8.481	14.114	5.075	14.114	9.123	8.57	7.346	9.049	6.504	6.2	5.337	8.108	5.572	5.891	15.979	12.206	5.289	5.502	8.182
6.58	5.155	5.007	6.7	7.907	13.45	5.562	13.641	8.412	9.008	7.865	8.774	5.91	6.43	5.274	7.973	5.556	5.895	18.315	10.737	5.047	5.374	7.395
6.6	5.024	5.101	6.417	7.994	12.987	5.329	13.814	8.338	9.101	8.009	8.453	5.811	6.608	5.192	7.336	5.401	5.884	16.787	10.405	5.406	5.499	7.484
6.62	5.18	5.072	6.114	8.053	14.355	5.778	14.22	7.808	7.91	8.64	9.176	6.456	6.128	5.276	8.708	5.329	5.909	16.956	12.58	5.353	5.188	7.277
6.64	4.938	4.662	6.628	8.999	15.356	5.247	12.757	8.341	7.552	8.851	9.25	5.984	5.942	5.382	7.974	5.53	5.774	17.887	11.004	5.571	5.425	7.314
6.66	4.84	4.79	6.284	9.152	15.852	5.215	12.584	8.235	7.572	8.871	8.4	6.013	6.43	5.137	8.277	5.627	5.488	17.093	10.867	5.216	5.245	7.049
6.68	5.052	5.11	6.624	9.277	13.948	5.004	10.709	8.795	7.662	8.751	8.357	6.295	6.24	5.091	8.35	5.989	5.39	17.673	10.621	5.704	5.444	7.33
6.7	5.06	4.942	6.537	7.802	13.16	5.034	12.303	7.938	7.594	7.467	8.886	6.177	6.137	5.324	9.099	6.145	5.573	15.404	10.085	5.199	5.296	7.22
6.72	5.442	4.95	6.025	8.221	14.696	5.477	11.769	8.06	7.171	7.905	9.135	6.367	6.026	5.266	9.744	6.404	5.293	17.27	11.203	5.669	5.216	7.532
6.74	5.527	4.772	6.421	7.975	13.55	4.973	10.708	8.04	6.946	7.911	10.042	6.695	5.939	5.326	9.991	6.117	5.261	19.464	10.908	5.548	5.167	8.124
6.76	5.168	4.731	6.284	9.256	13.974	4.955	11.008	8.675	6.319	8.073	9.013	6.418	5.883	5.698	9.925	6.144	5.489	18.169	11.376	5.53	5.099	7.351
6.78	4.82	4.825	6.537	8.657	13.496	5.281	10.222	7.618	6.84	7.009	8.14	6.763	5.936	5.489	9.795	6.052	5.422	20.171	11.647	5.294	5.1	7.427
6.8	5.069	4.815	6.052	9.026	14.115	5.028	10.51	8.111	7.044	9.099	8.066	6.79	5.458	5.774	8.917	6.171	5.51	18.219	10.899	5.461	5.029	7.256
6.82	5.017	4.819	5.818	8.21	14.148	5.657	11.697	8.576	6.833	8.874	8.241	7.084	5.231	5.7	8.934	6.488	5.196	18.074	11.622	5.021	5.103	7.564
6.84	5.17	4.569	5.389	8.382	16.039	5.921	10.075	8.339	6.222	7.78	8.341	7.166	5.394	5.704	8.107	6.549	5.569	18.307	10.893	5.197	5.089	7.659
6.86	4.943	4.88	5.932	8.624	14.408	5.613	12.487	9.358	7.254	8.16	7.525	7.1	5.196	5.694	8.049	6.588	5.658	20.412	12.558	5.015	4.8	7.561
6.88	4.841	4.628	5.921	9.128	13.346	5.353	12.606	9.038	6.577	7.228	7.645	6.76	5.466	5.581	8.745	7.034	5.358	17.892	12.173	5.729	4.983	7.793
6.9	4.834	4.694	6.35	6.943	14.13	5.14	12.852	8.778	6.396	7.484	6.996	7.328	5.866	5.67	7.988	6.572	5.345	19.331	10.969	5.294	4.888	7.84
6.92	4.969	5	6.203	7.808	12.546	5.686	11.798	7.794	6.547	6.491	7.56	7.48	5.506	5.536	8.53	7.575	5.221	19.628	12.344	5.455	4.931	7.796
6.94	4.71	4.881	6.127	7.664	15.62	5.457	10.151	8.15	6.57	6.868	7.641	7.51	5.623	5.945	7.711	6.796	5.41	19.698	11.466	5.3	4.825	8.201
6.96	5.015	5.01	5.832	6.649	13.32	5.18	10.471	8.233	7.278	6.909	8.125	7.107	5.647	6.262	7.168	6.733	5.551	19.389	11.801	5.101	4.827	7.472
6.98	4.784	5.225	5.957	8.39	13.566	5.425	11.779	8.564	6.984	7.37	7.577	7.3	5.604	6.354	8.062	7.125	4.909	20.548	10.431	5.288	4.947	7.534
7	4.785	5.057	6.015	7.308	13.462	5.078	12.04	8.759	6.769	7.997	7.901	6.859	5.715	6.917	7.559	6.77	4.9	21.493	11.551	5.42	5.025	8.33
7.02	4.658	5.121	6.057	7.182	12.411	4.97	12.122	8.392	7.084	7.244	8.554	6.856	5.519	6.436	7.115	6.611	4.959	20.749	11.904	5.526	4.798	8.264
7.04	5.003	5.189	5.007	7.826	14.029	5.362	11.648	7.968	7.329	8.787	7.646	6.719	5.676	6.392	8.003	6.485	4.96	21.38	11.901	5.027	4.912	6.901
7.06	4.707	5.094	5.677	7.181	14.879	5.173	11.039	8.198	8.134	8.236	7.086	6.509	5.813	5.851	7.851	6.903	5.062	20.319	11.111	5.564	4.979	6.986
7.08	4.978	5.343	5.767	7.848	14.19	5.564	10.753	7.748	8.386	8.056	7.594	6.2	5.602	6.045	7.859	7.065	5.072	21.546	11.032	5.706	4.84	6.938
7.1	5.05	5	5.633	8.234	14.613	5.484	11.704	8.265	8.214	10.247	7.463	6.51	5.656	5.423	7.215	6.581	4.968	19.81	11.346	6.484	5.046	7.478
7.12	5.122	4.65	4.928	7.323	13.805	5.171	11.58	8.968	7.853	9.048	7.12	6.364	5.382	5.657	6.501	6.782	5.041	19.047	11.559	6.696	5.177	7.261
7.14	4.909	4.782	4.914	8.204	14.599	6.307	11.535	9.314	7.07	8.74	7.542	6.162	5.242	5.508	6.627	7.035	5.095	16.992	10.684	6.822	5.356	7.544
7.16	4.932	4.852	5.418	7.972	13.008	6.168	11.934	8.69	6.745	9.826	7.515	5.977	5.574	6.342	7.357	7.152	5.04	17.833	11.779	6.18	5.281	6.966
7.18	4.822	5.124	5.041	7.281	13.833	5.544	12.449	8.871	6.407	10.093	7.529	6.349	5.484	6.406	7.08	6.674	5	16.48	12.549	5.963	5.136	7.703
7.2	5.042	4.92	5.019	6.912	14.469	6.195	12.11	8.899	6.247	8.059	7.208	6.025	5.465	6.102	6.638	6.354	4.775	14.404	13.485	6.032	5.443	6.96
7.22	4.903	4.84	5.211	7.737	15.037	5.882	11.367	8.619	6.296	10.179	7.198	5.272	5.522	6.509	6.209	6.351	4.651	15.599	11.523	5.515	5.902	7.425
7.24	4.991	4.843	4.976	7.287	14.934	6.358	9.248	9.722	6.081	9.701	7.133	5.702	5.731	6.384	6.542	6.894	4.763	15.36	11.98	5.542	5.927	6.998
7.26	5.035	4.894	5.505	7.019	14.878	5.703	11.632	9.367	6.802	9.726	7.729	5.654	5.373	5.997	6.913	6.2	4.902	16.063	10.437	5.196	5.772	7.305
7.28	5.105	4.731	5.761	8.421	15.156	5.593	10.617	9.788	6.919	8.655	8.067	5.609	5.446	6.85	5.897	6.451	4.749	16.917	9.581	5.186	5.788	7.169
7.3	5.053	4.83	5.705	7.883	14.596	5.79	11.826	9.785	7.928	8.282	7.368	5.616	5.628	6.42	6.719	6.156	4.56	18.151	10.2	5.38	6.127	7.383
7.32	5.294	4.78	5.499	6.956	13.618	6.265	10.733	10.194	7.641	8.841	8.043	5.95	5.568	5.82	6.972	6.88	4.681	17.178	9.407	5.477	6.195	7.542
7.34	4.879	4.617	5.573	7.03	15.64	6.591	12.438	9.959	7.531	8.958	7.569	5.933	5.557	6.34	6.586	7.538	4.488	17.929	8.948	5.978	5.829	8.028
7.36	5.021	4.757	5.326	7.921	16.556	6.785	11.445	8.91	6.879	8.319	6.773	6.255	5.503	6.628	6.344	6.482	4.639	15.743	8.318	5.221	6.401	7.428
7.38	5.293	4.749	5.406	6.951	17.912	6.851	11.205	9.464	6.68	8.33	7.379	5.654	5.298	6.717	6.269	6.4	4.92	15.738	9.402	5.253	6.365	7.496
7.4	5.372	4.702	5.001	7.768	18.627	6.84	11.245	9.589	7.319	8.076	7.458	5.862	5.442	6.65	6.422	7.227	4.821	16.482	8.683	5.758	5.831	8.136
7.42	5.146	4.684	5.613	8.657	15.848	7.167	12.961	9.479	8.165	7.635	7.43	5.705	5.751	6.534	6.218	6.812	4.854	16.255	8.834	5.428	5.977	7.775
7.44	4.893	4.456	5.536	7.768	16.629	8.41	13.601	8.474	8.296	8.312	7.017	5.664	5.797	6.732	6.965	7.325	5.019	15.456	9.377	5.345	6.449	8.058
7.46	5.105	4.885	5.548	7.081	17.639	7.082	15.229	8.263	8.383	7.378	7.221	5.978	5.298	6.904	7.105	6.33	5.041	16.846	9.175	5.019	5.707	8.982
7.48	5.378	4.855	5.062	7.079	17.569	7.126	15.15	8.275	8.648	8.838	7.356	6.331	5.787	7.343	7.092	6.472	5.021	16.444	9.389	5.23	5.49	8.5
7.5	4.977	4.857	5.046	6.206	19.161	6.819	14.062	8.112	9.776	9.34	7.105	6.001	6.032	6.921	6.865	6.342	5.377	15.969	8.124	5.448	5.319	8.623
7.52	5.293	4.8	5.133	5.903	18.224	6.749	15.018	8.705	7.876	9.033	7.791	5.97	6.057	7.182	6.956	6.255	5.001	16.17	9.616	4.962	5.675	9.336
7.54	5.135	4.802	5.056	6.421	18.73	7.134	13.586	8.556	9.158	8.542	8.211	6.283	5.841	6.482	6.78	7.008	5.094	14.812	9.409	5.235	5.651	9.698
7.56	5.44	4.675	5.223	5.903	19.171	6.573	14.757	7.987	9.699	9.072	7.574	5.435	5.281	6.119	7.613	6.925	5.01	14.78	9.754	5.649	5.421	8.958
7.58	4.842	4.592	5.372	5.881	18.136	7.339	13.003	8.184	10.845	8.555	7.702	5.587	5.433	6.092	7.055	6.993	5.461	13.687	9.686	5.171	5.296	9.774
7.6	4.692	4.527	4.948	6.447	18.438	6.514	12.277	8.519	10.545	7.073	7.73	5.517	5.235	6.595	6.752	6.529	5.267	13.459	9.042	5.04	5.252	9.634
7.62	5.39	4.768	5.046	6.55	16.303	5.924	14.347	8.265	11.289	7.655	7.635	5.063	5.139	6.861	6.124	6.778	5.084	13.955	9.666	5.686	5.385	10.044
7.64	5.017	4.709	5.044	5.901	18.548	5.708	13.495	8.116	9.935	7.226	7.232	4.839	5.204	6.375	6.274	6.975	5.187	14.55	7.774	5.823	5.224	8.73
7.66	5.047	4.459	4.999	6.55	17.428	6.168	12.676	8.521	8.818	7.745	8.299	5.584	5.131	6.797	6.374	7.503	4.82	14.043	7.481	5.126	4.883	7.873
7.68	5.041	4.778	5.021	6.285	15.924	5.762	14.113	8.172	9.166	6.637	8.137	6.003	5.394	6.491	6.265	7.181	5.274	15.309	8.802	4.94	5.063	8.41
7.7	5.087	4.833	5.449	5.518	17.658	5.565	13.051	9.291	8.562	8.198	7.67	5.422	5.292	6.596	6.24	7.336	5.4	14.876	7.725	4.807	4.957	9.154
7.72	4.941	4.853	5.128	6.053	17.201	5.605	13.425	8.667	9.091	7.691	7.648	5.803	5.465	6.064	6.183	7.602	5.82	13.918	8.98	4.816	5.04	8.18
7.74	5.207	4.996	5.184	6.044	18.738	5.069	14.882	8.641	8.4	7.021	7.846	5.259	5.473	6.146	5.795	7.893	5.311	12.835	7.163	4.659	4.95	8.155
7.76	5.255	4.973	5.558	6.03	17.754	5.234	14.488	8.692	8.66	8.075	7.932	5.477	5.53	5.608	6.154	6.913	5.283	12.863	6.895	5.068	4.849	8.339
7.78	5.026	4.925	5.565	6.474	17.728	5.307	12.68	8.455	7.265	7.468	7.684	5.447	5.477	5.759	6.739	7.079	5.347	12.273	6.966	5.472	4.979	8.084
7.8	4.972	4.987	5.531	6.544	20.377	5.659	13.757	7.944	8.735	7.51	7.867	5.139	5.757	5.754	6.922	7.413	5.27	12.232	7.608	5.261	5.092	8.586
7.82	5.268	4.686	5.399	5.89	18.473	6.116	13.747	7.719	9.035	7.123	7.697	5.145	5.662	6.477	6.59	7.547	5.44	13.125	7.162	5.511	5.001	8.145
7.84	5.223	4.867	5.728	6.983	19.015	5.941	13.31	7.609	8.927	7.566	8.162	5.756	5.771	7.003	6.599	8.041	5.168	11.81	7.557	5.054	4.896	8.36
7.86	5.032	4.733	6.137	7.983	16.554	5.676	13.285	8.112	9.082	6.921	8.318	5.149	5.696	6.73	6.931	8.597	5.187	11.332	7.626	5.494	4.748	8.2
7.88	5.09	4.646	6.019	8.03	18.74	6.241	13.656	8.363	9.907	7.197	8.276	5.666	6.088	6.632	6.804	6.736	5.821	11.663	7.629	5.474	4.859	7.724
7.9	5.054	4.713	5.963	8.038	18.223	6.299	13.99	8.37	10.247	6.844	8.487	5.739	5.706	6.139	7.568	7.802	5.605	11.752	7.627	5.776	5.072	8.696
7.92	5.051	4.637	5.229	8.744	17.867	6.27	12.941	7.742	8.184	6.751	7.485	5.237	6.31	5.992	7.004	7.379	5.888	11.583	9.83	4.947	4.83	7.744
7.94	5.11	4.46	5.295	7.325	18.893	5.985	13.019	7.691	8.612	6.774	7.296	5.461	6.342	6.601	7.11	8.047	5.707	12.177	8.213	4.949	4.834	8.593
7.96	5.092	4.473	5.462	8.096	17.695	5.735	12.617	7.714	9.003	8.477	8.511	5.689	5.972	6.854	6.145	8.434	5.518	12.7	8.622	5.246	4.882	8.561
7.98	5.043	4.815	5.78	7.502	17.401	5.266	13.052	7.412	9.192	6.815	7.77	5.069	5.726	5.839	6.773	8.568	5.734	12.74	8.116	5.107	5.13	9.236
8	5.261	4.889	5.514	6.948	19.662	5.367	12.059	6.898	9.048	6.172	8.116	5.094	5.722	6.405	6.219	7.813	5.382	13.125	7.712	5.24	4.782	8.668
8.02	5.105	4.914	5.415	7.571	16.637	5.486	11.326	6.804	8.76	6.25	8.107	4.98	6.128	6.042	7.546	7.138	5.479	15.026	7.633	6.266	4.865	8.925
8.04	5.208	4.9	5.94	7.452	15.983	5.376	10.202	6.704	8.975	6.794	8.632	5.101	5.918	6.337	6.85	8.466	5.563	14.757	7.609	5.254	4.943	7.834
8.06	5.293	4.695	5.627	7.964	18.797	5.542	12.511	6.918	8.892	6.754	7.686	5.144	5.979	6.02	7.129	7.944	5.242	14.132	7.453	5.647	5.351	8.401
8.08	4.891	4.811	5.8	7.46	15.834	5.802	11.645	7.416	8.686	8.366	7.543	5.247	5.891	6.449	7.111	8.151	5.548	13.148	7.892	5.283	4.851	8.738
8.1	4.934	4.602	5.786	7.729	18.869	5.358	10.434	7.519	7.133	7.861	8.657	5.344	5.813	6.808	7.235	7.897	5.405	14.558	7.795	5.505	5.088	9.159
8.12	4.798	4.691	5.82	7.909	18.733	4.957	10.76	7.516	9.395	8.826	8.09	5.159	5.831	5.75	6.541	7.756	5.243	12.383	7.617	5.613	4.944	8.433
8.14	4.835	4.647	6.026	8.932	17.735	5.236	12.018	7.537	9.5	8.078	7.448	5.125	5.731	6.288	7.616	8.106	5.72	12.819	7.411	5.442	5.159	7.918
8.16	5.112	4.868	5.903	9.05	19.576	5.372	10.644	7.081	7.624	7.468	7.679	5.068	5.36	6.246	8.018	8.019	5.192	12.897	7.813	4.894	5.578	8.431
8.18	5.319	4.828	5.785	8.924	19.919	5.412	10.299	7.613	8.221	7.235	8.342	5.277	5.909	6.437	7.541	7.859	5.506	12.62	8.168	5.079	5.102	8.502
8.2	5.211	5.039	5.597	8.594	19.418	5.665	10.125	7.161	7.62	8.114	8.431	4.788	5.486	6.929	7.305	7.812	5.622	13.664	8.186	4.91	5.987	8.655
8.22	4.962	5.071	5.956	7.91	16.745	5.924	11.19	7.422	8.357	7.955	8.4	4.814	5.604	6.202	7.012	7.833	5.293	15.768	7.523	5.444	5.595	8.169
8.24	5.133	5.158	5.698	8.489	17.325	5.526	10.314	7.971	7.785	8.256	8.427	5.031	5.398	6.447	7.727	8.578	5.333	15.028	8.068	4.921	6.289	8.383
8.26	4.774	4.971	5.623	9.289	16.991	5.792	11.501	6.993	8.164	8.582	8.121	5.173	5.876	7.055	8.427	7.97	6.08	13.537	7.093	4.83	5.659	9.231
8.28	4.761	5.149	5.642	8.381	19.341	5.556	11.117	7.671	7.955	9.057	8.245	4.864	6.362	6.251	7.116	7.25	6.503	12.802	7.093	4.87	6.23	7.725
8.3	5.181	5.117	5.257	8.232	18.072	5.057	10.422	7.164	7.644	8.976	7.854	5.296	6.083	6.146	7.034	7.544	6.304	13.704	7.558	4.642	6.046	7.374
8.32	5.328	4.953	4.956	9.192	18.784	5.357	10.532	7.698	7.667	9.4	7.932	5.442	5.669	6.331	7.636	7.383	6.102	13.764	7.309	4.77	6.225	6.538
8.34	5.041	4.767	5.21	9.517	20.465	5.591	9.467	7.803	8.506	9.942	7.781	5.387	5.709	6.354	6.82	7.477	5.808	14.619	7.222	4.528	7.104	7.04
8.36	5.158	5.104	5.596	9.65	22.371	5.608	9.781	7.166	7.628	9.929	7.949	5.301	5.911	6.84	6.243	7.35	6.198	14.063	7.141	4.59	5.569	7.771
8.38	5.158	4.878	5.549	9.108	21.734	6.057	10.238	7.371	7.536	9.449	8.314	5.485	6.574	6.658	6.749	8.092	6.122	15.257	6.95	4.429	5.69	6.356
8.4	4.978	4.829	6.207	9.733	23.46	6.007	10.232	7.057	8.163	9.205	8.581	5.354	6.246	7.701	6.478	7.239	6.318	14.339	6.965	4.326	5.965	7.417
8.42	5.457	4.982	5.799	10.062	22.965	6.004	10.076	7.525	7.434	10.028	8.164	5.344	6.712	6.443	7.014	7.305	5.704	14.444	7.558	4.511	6.272	7.006
8.44	5.476	5.236	5.743	8.772	22.691	5.734	9.242	6.995	8.173	8.883	7.654	5.149	6.256	7.139	6.403	8.209	5.417	14.561	7.888	4.516	5.938	7.139
8.46	5.285	5.044	5.643	9.335	21.241	5.605	10.577	7.879	7.028	8.149	8.562	4.934	5.657	6.512	6.787	6.973	6.224	15.308	7.605	4.525	5.687	8.396
8.48	5.385	5.073	5.51	9.253	19.719	5.582	10.377	8.084	6.872	7.89	7.744	5.125	5.725	6.279	6.611	7.33	6.548	14.737	6.929	4.676	5.535	8.442
8.5	5.702	5.146	5.951	8.821	21.333	5.498	10.802	8.585	7.518	8.569	7.57	5.383	5.869	7.452	7.498	7.176	6.251	15.698	6.344	4.773	5.378	7.385
8.52	5.89	5.366	6.122	10.479	20.842	5.389	10.541	8.426	7.147	8.763	7.693	4.908	5.905	7.126	7.438	6.877	6.431	15.346	6.943	4.671	5.705	7.342
8.54	5.97	5.147	5.327	9.512	21.553	5.009	9.971	8.692	7.088	8.893	7.893	5.06	6.042	7.656	6.907	7.312	6.567	15.694	7.613	4.952	5.56	8.023
8.56	5.896	4.876	5.664	7.9	21.539	5.734	11.163	8.485	7.339	8.997	7.744	5.213	6.522	6.851	6.747	7.294	5.737	14.426	7.829	4.815	6.323	7.835
8.58	5.969	4.771	5.716	7.435	22.464	5.448	10.333	8.869	8.166	8.593	7.766	5.273	6.249	6.987	7.162	7.785	5.98	14.369	7.034	4.9	5.874	7.839
8.6	5.506	4.697	5.78	8.269	21.295	5.186	10.837	7.682	8.12	9.023	8.027	4.821	6.371	7.163	7.129	8.099	6.029	13.645	7.261	4.64	5.587	7.037
8.62	5.685	4.682	5.619	7.939	21.024	5.535	10.143	7.615	8.032	8.755	7.888	5.278	5.588	7.363	7.308	7.703	6.12	15.872	7.741	4.632	5.452	7.519
8.64	5.433	4.803	6.128	8.155	23.258	5.881	10.475	8.745	7.825	7.967	7.48	5.253	5.538	7.032	7.607	8.699	6.315	16.979	8.135	5.165	5.1	7.772
8.66	5.761	4.774	5.857	8.243	22.414	5.829	9.912	8.247	8.178	7.912	8.223	5.396	5.737	8.17	7.338	9.226	5.693	15.243	7.88	4.984	5.556	7.342
8.68	5.486	4.948	5.555	7.746	23.166	5.723	9.956	8.891	7.202	7.608	7.704	5.125	5.303	7.775	7.04	8.676	5.549	15.011	7.439	4.831	5.804	7.082
8.7	5.28	4.893	5.538	7.837	22.143	5.995	9.915	8.434	9.626	9.814	7.579	5.161	5.63	7.927	7.494	8.679	6.167	14.358	7.827	5.023	5.928	7.749
8.72	5.406	4.987	5.368	8.599	22.038	5.964	10.561	8.766	9.873	9.471	7.621	5.272	6.219	8.102	7.342	7.863	6.239	14.418	7.572	5.342	5.999	8.027
8.74	5.66	5.109	5.278	8.901	24.22	6.456	12.196	8.513	8.639	9.007	7.527	4.953	6.603	7.592	6.752	7.687	6.27	15.423	7.375	4.758	6.195	7.822
8.76	5.585	5.194	5.391	7.858	23.014	6.568	10.086	8.521	9.42	9.4	7.795	5.135	6.666	7.974	7.019	7.673	6.445	15.159	7.64	4.716	5.475	7.564
8.78	5.649	4.991	5.321	7.637	22.709	6.748	10.894	8.174	8.356	9.515	7.912	5.149	5.665	8.289	7.254	7.77	6.662	12.449	7.372	5.625	5.387	7.659
8.8	5.305	5.089	5.503	7.047	21.974	6.471	10.031	8.119	8.073	11.074	7.506	4.978	6.404	7.857	7.189	8.189	6.075	13.178	7.575	5.333	5.731	7.573
8.82	5.432	5.05	5.273	6.209	20.775	6.694	9.438	8.154	7.657	9.963	7.901	4.904	5.697	8.551	7.859	7.971	6.38	12.245	7.823	4.948	5.666	6.872
8.84	5.501	5.055	5.028	7.489	23.182	6.655	8.843	8.83	7.976	9.745	8.031	4.793	5.836	8.431	7.682	8.455	6.332	11.883	7.769	4.702	6.245	6.449
8.86	5.152	5.108	4.627	8.23	23.911	6.214	8.804	9.676	8.419	9.869	8.236	4.705	5.688	9.429	8.385	9.173	6.82	11.591	7.92	4.778	5.718	7.883
8.88	5.01	4.932	4.585	6.889	25.513	5.809	8.328	9.762	8.836	9.248	8.127	4.707	5.721	8.443	7.355	7.996	7.048	13.195	8.252	4.676	5.875	7.536
8.9	5.166	5.138	4.968	7.274	22.925	5.548	8.574	9.971	8.636	8.089	7.664	4.395	5.94	8.731	7.104	8.301	6.164	13.157	8.81	4.351	5.336	6.99
8.92	5.223	4.99	4.787	7.352	25.493	5.317	8.784	10.066	8.489	9.162	7.307	4.677	5.595	8.911	6.807	9.482	7.079	12.866	8.263	4.636	5.25	7.348
8.94	5.677	4.973	5.003	6.612	25.868	5.92	7.985	9.027	8.321	8.978	7.486	4.376	5.844	8.244	6.968	8.133	7.407	12.565	8.211	5.083	5.806	6.848
8.96	5.124	5.134	4.669	6.046	24.518	5.789	8.818	8.794	8.398	8.68	7.414	4.41	6.234	7.871	7.244	7.989	6.487	11.275	8.37	4.494	5.134	6.68
8.98	5.704	5.006	5.046	6.235	23.822	6.476	8.711	9.673	6.362	9.276	7.517	4.314	5.61	8.342	7.241	8.502	6.646	10.842	7.693	4.718	5.547	6.769
9	5.455	5.228	4.952	6.677	24.377	5.702	8.724	9.412	7.153	9.466	8.132	4.584	5.64	9.265	7.154	8.542	6.659	10.851	7.315	4.845	5.372	7.013
9.02	5.32	5.015	4.909	7.173	22.342	5.817	8.965	9.479	6.964	8.758	8.653	4.51	6.339	9.271	7.341	8.893	6.292	11.815	8.793	4.452	5.454	7.061
9.04	5.184	5.072	4.972	6.899	20.986	5.536	9.293	10.992	7.76	9.979	8.678	4.42	5.962	8.846	7.086	8.978	6.418	11.1	7.764	4.701	6.169	7.303
9.06	4.872	4.999	4.737	6.19	21.698	5.456	8.514	10.35	7.68	10.326	8.693	4.471	6.295	8.159	6.853	9.457	6.329	11.739	7.086	4.535	5.525	8.103
9.08	4.52	5.085	4.989	6.478	22.819	5.752	9.737	10.56	7.212	9.06	8.432	4.524	6.052	8.232	6.917	9.492	6.292	12.83	7.439	4.454	5.445	7.885
9.1	4.756	5.096	4.591	6.707	19.722	5.588	10.901	11.388	6.584	8.738	7.317	4.507	6.223	7.905	6.775	8.389	6.061	12.971	7.702	4.681	5.726	8.279
9.12	4.634	5.188	5.238	6.753	19.165	5.745	10.073	11.464	7.252	8.836	7.728	4.384	7.024	8.355	6.504	8.492	6.34	12.927	7.912	4.312	6.939	7.955
9.14	4.725	5.187	4.865	5.66	20.23	5.924	11.071	10.757	8.128	8.422	8.167	4.538	7.08	8.651	6.652	8.6	5.862	12.886	8.83	4.744	6.015	8.213
9.16	5.007	5.015	5.112	6.68	21.936	5.867	11.699	10.397	7.381	9.302	8.186	4.539	6.619	7.55	6.576	9.3	5.689	11.142	8.812	5.01	6.466	8.205
9.18	4.898	5.089	4.605	5.929	20.777	5.8	12.094	10.179	7.548	9.146	7.892	4.438	6.669	9.557	6.724	9.503	6.346	11.425	8.692	4.825	6.348	8.237
9.2	5.331	5.104	4.939	6.066	19.051	5.574	11.007	10.163	7.018	8.498	8.253	4.526	6.568	8.438	6.637	9.647	6.452	12.752	8.915	4.918	5.629	7.219
9.22	4.909	5.184	4.942	5.618	20.087	5.718	12.01	11.158	6.948	8.212	9.007	4.466	6.864	8.521	6.84	10.051	5.907	10.508	8.669	4.803	5.172	7.258
9.24	5.024	5.039	4.879	5.053	20.488	6.219	12.107	10.936	6.331	9.783	8.414	4.326	7.177	8.084	6.443	10.851	6.03	12.673	10.14	4.459	5.162	7.522
9.26	5.37	5.085	4.812	4.942	18.924	5.691	12.811	10.144	6.968	10.214	9.322	4.253	6.862	7.139	6.708	9.801	6.127	14.301	9.687	4.576	5.633	7.103
9.28	4.994	4.998	4.977	5.115	17.406	5.996	12.329	10.088	7.997	9.078	9.28	4.434	6.378	6.963	6.771	9.41	6.061	13.504	8.791	5.138	5.505	6.551
9.3	5.162	5.139	4.715	6.021	20.321	5.668	12.189	10.331	7.488	9.209	9.473	4.255	6.856	6.927	6.57	10.26	6.138	13.477	8.341	4.669	5.351	7.037
9.32	4.916	5.021	4.838	5.491	22.746	5.809	12.296	9.562	7.278	9.816	9.274	4.661	5.977	7.622	6.862	9.583	6.55	13.719	8.743	4.842	5.501	7.698
9.34	5.191	5.039	4.935	5.254	22.89	5.762	11.128	9.377	7.357	8.402	9.493	4.46	5.611	7.457	6.923	9.897	5.959	14.173	8.58	4.664	5.413	6.906
9.36	5.517	4.967	5.084	5.44	20.123	5.264	11.4	9.393	7.253	9.337	8.814	4.76	5.924	7.92	6.669	9.935	5.902	13.474	8.537	4.973	5.661	6.76
9.38	5.443	4.964	5.165	5.249	21.93	4.96	10.868	9.233	6.763	8.88	7.996	4.459	6.213	7.223	6.548	8.151	5.649	13.189	8.384	5.206	4.751	7.072
9.4	5.05	5.249	4.885	4.965	21.218	5.347	10.845	9.749	7.366	8.733	8.134	4.402	6.639	6.807	6.092	8.733	5.71	13.015	8.191	5.262	4.973	6.306
9.42	4.8	5.019	4.778	5.185	22.119	5.57	10.884	9.55	6.76	7.797	7.928	4.335	6.427	7.512	6.18	9.588	5.768	12.854	7.748	5.205	5.299	6.421
9.44	5.046	5.115	5.303	4.898	21.859	5.107	10.281	9.542	7.079	8.348	8.252	4.421	6.603	7.622	6.357	9.683	6.333	12.932	7.901	4.646	5.04	7.081
9.46	4.697	5.04	5.243	5.423	21.603	5.6	10.528	10.337	7.036	8.76	8.016	4.392	6.02	7.413	6.214	9.624	6.294	12.308	8.524	4.597	4.722	6.466
9.48	4.818	4.79	4.947	5.231	23.699	5.807	10.317	9.271	7.617	8.304	7.755	4.619	5.677	7.612	6.382	10.395	6.187	12.606	8.104	4.634	4.648	6.749
9.5	4.877	4.809	5.368	6.415	20.118	5.472	10.298	9.484	7.446	8.547	8.308	4.324	5.862	7.087	6.076	9.443	5.954	13.516	7.403	4.733	4.787	7.164
9.52	4.651	5.102	5.745	5.732	22.323	5.803	11.96	9.58	7.609	8.227	8.226	4.393	6.199	7.681	6.783	9.57	6.669	12.234	7.554	4.584	4.994	7.377
9.54	4.634	5.177	5.346	5.575	22.344	5.465	11.098	9.771	7.292	8.485	8.656	4.764	6	8.124	6.976	9.499	6.627	13.022	7.915	4.509	5.236	6.732
9.56	4.698	5.088	5.44	5.28	22.982	5.61	12.461	10.961	6.777	9.658	9.19	4.812	6.088	7.793	6.446	8.642	6.316	11.767	8.169	4.577	5.028	6.709
9.58	4.815	5.072	5.251	4.87	25.02	5.312	11.854	10.207	8.208	8.87	9.205	4.562	6.167	8.862	6.765	8.246	6.618	13.498	8.262	4.912	5.152	7.064
9.6	4.409	5.114	5.026	4.699	23.927	5.375	10.549	10.3	6.583	10.129	8.842	4.608	5.964	7.912	6.53	10.508	6.706	13.673	8.59	4.858	4.872	6.618
9.62	4.927	4.865	5.051	5.305	23.555	5.29	9.137	9.994	6.377	8.479	8.96	4.488	6.354	8.086	6.778	10.897	6.299	13.456	8.333	4.999	4.71	6.262
9.64	4.614	5.111	5.207	5.773	24.794	5.463	10.855	9.334	6.278	9.59	8.72	4.158	6.918	9.444	6.67	10.167	6.381	13.63	8.639	5.043	4.776	6.125
9.66	4.789	5.019	5.22	5.586	26.147	5.324	11.03	8.932	5.999	10.27	7.966	4.265	7.392	8.854	6.232	10.825	6.223	12.769	8.145	5.333	4.702	6.725
9.68	4.811	5.241	5.07	5.708	26.942	5.631	9.255	8.861	6.636	10.719	8.557	4.081	7.579	8.384	6.03	11.972	6.505	13.966	8.059	5.235	4.722	7.469
9.7	5.072	5.046	5.277	5.783	28.209	5.552	9.806	8.763	6.551	10.556	8.175	4.335	8.443	8.168	5.9	10.007	5.872	13.083	8.014	5.305	4.698	5.94
9.72	4.966	4.897	5.266	5.27	30.506	5.624	10.408	8.648	6.435	10.619	8.545	4.246	7.926	7.137	6.009	11.282	6.819	12.533	9.258	5.098	4.646	6.942
9.74	4.745	4.713	5.494	5.435	28.649	5.341	9.894	9.397	5.944	9.811	8.484	4.605	8.569	7.941	6.064	10.395	6.911	11.971	9.412	5.398	5.05	6.117
9.76	4.899	4.726	5.651	5.365	27.462	5.304	8.615	8.317	5.859	9.001	8.039	4.245	7.887	7.598	5.761	11.502	5.748	12.866	7.908	4.992	4.925	6.411
9.78	4.792	4.67	5.162	5.548	24.996	5.475	7.731	8.845	5.81	9.925	8.644	4.154	8.458	8.868	5.575	11.384	6.762	13.35	7.599	5.398	5.001	6.286
9.8	4.742	4.883	5.223	5.03	28.13	5.641	9.294	9.091	5.743	9.128	8.14	4.394	9.335	8.107	5.483	11.254	6.156	11.194	8.357	5.236	5.09	6.001
9.82	4.651	4.732	5.073	5.693	27.837	5.192	8.878	8.768	5.794	10.673	8.339	4.356	8.776	8.76	5.732	11.852	6.444	11.727	8.149	5.359	5.028	6.298
9.84	4.834	4.943	5.043	5.674	27.598	5.602	8.544	8.427	5.406	9.912	7.907	4.284	8.283	6.984	5.713	11.417	5.869	11.64	7.908	5.219	4.936	6.635
9.86	4.891	4.882	5.277	6.088	30.333	5.593	8.367	8.948	5.715	10.448	8.669	4.299	8.545	7.937	5.762	11.168	7.14	12.974	7.622	5.618	5.278	5.975
9.88	4.78	5.021	5.67	5.783	31.866	5.515	7.886	8.757	5.876	11.025	8.457	4.188	7.088	7.224	5.883	10.66	6.074	11.917	7.635	5.45	5.259	5.572
9.9	5.189	4.97	5.709	5.708	30.267	5.754	8.127	8.715	5.783	11.932	8.152	4.765	8.427	6.492	5.551	11.128	5.504	12.694	8.077	5.297	4.996	5.865
9.92	5.349	5.17	5.502	4.998	29.934	6.189	8.353	8.546	6.335	12.167	9.174	4.556	8.814	6.477	5.564	11.625	5.641	12.865	6.862	5.244	5.336	6.511
9.94	5.261	5.068	5.156	5.58	28.066	6.069	7.636	9.423	5.68	11.146	9.742	4.63	8.399	6.611	5.372	11.101	6.023	10.951	8.152	5.122	4.964	6.148
9.96	5.183	5.257	4.888	5.363	29.647	6.709	7.386	9.337	6.112	10.761	9.474	4.473	8.858	6.919	5.544	11.666	6.728	11.027	8.251	5.228	5.027	6.13
9.98	5.449	5.299	5.187	5.335	28.512	6.178	7.085	9.404	6.328	10.059	9.172	4.477	9.22	6.548	5.837	12.897	6.379	11.604	7.453	4.883	4.877	6.571
10	5.446	5.392	4.941	5.664	26.958	5.921	7.98	8.544	6.433	9.957	9.598	4.765	8.45	6.816	5.351	12.214	5.817	10.68	8.594	5.018	4.874	6.928
10.02	5.78	5.333	4.922	5.438	26.182	5.933	7.738	8.604	6.258	10.535	9.116	4.797	10.311	7.094	5.767	11.565	5.958	9.863	7.478	5.188	4.735	5.863
10.04	5.52	5.484	5.62	5.215	28.263	5.728	7.564	8.395	5.623	10.55	9.315	4.909	9.035	7.101	6.155	11.882	6.311	9.816	8.417	5.753	4.877	6.461
10.06	4.999	5.278	5.102	5.437	29.047	6.068	8.779	8.008	5.963	12.321	8.742	4.568	9.556	6.698	6.373	13.202	5.99	10.09	7.462	5.082	5.044	6.228
10.08	5.08	5.165	4.966	5.231	27.829	6.107	8.235	7.829	6.242	10.518	9.147	4.587	9.35	6.652	6.065	12.383	6.105	11.369	7.245	5.343	5.042	6.079
10.1	4.993	5.352	5.469	5.335	29.158	6.091	8.03	7.732	5.929	10.748	8.442	4.735	9.344	6.946	6.41	12.139	5.904	9.085	7.523	5.202	5.012	5.924
10.12	4.855	5.358	4.961	4.928	30.543	6.362	7.902	8.115	5.738	8.957	8.77	4.801	7.933	7.091	6.18	11.074	5.533	10.135	6.83	5.122	4.982	6.09
10.14	4.747	5.472	4.69	4.916	28.934	6.191	8.361	7.135	5.987	10.01	8.349	4.888	8.178	6.998	5.951	12.137	5.194	9.544	7.385	5.52	4.94	6.014
10.16	4.817	5.55	4.883	5.067	28.536	5.853	7.887	7.292	6.182	10.441	8.118	4.818	7.791	7.201	6.079	13.122	5.734	8.875	6.381	5.72	4.92	6.163
10.18	5.219	5.217	4.993	5.049	27.839	5.661	7.543	7.671	6.278	8.923	7.945	4.864	8.229	7.396	6.105	12.058	5.552	9.889	7.008	5.924	4.944	5.81
10.2	5.088	5.211	4.732	5.985	28.942	5.47	7.359	7.478	6.634	8.729	8.118	5.132	8.036	8.09	5.918	11.508	5.514	8.969	6.657	6	4.807	6.037
10.22	5.107	5.027	5.263	5.492	27.271	5.848	7.035	7.117	6.657	8.93	8.225	4.668	8.388	8.887	5.889	11.639	4.817	9.035	7.134	6.277	4.807	5.755
10.24	4.623	5.067	5.272	5.955	27.3	5.73	6.517	6.863	6.321	8.736	8.491	5.138	7.204	8.141	5.52	12.578	5.162	9.011	6.605	6.836	4.73	5.945
10.26	4.779	5.11	5.517	5.958	29.792	6.093	6.808	7.301	6.049	8.345	7.801	4.959	6.392	7.903	5.681	11.22	5.611	9.866	6.762	6.362	4.798	5.946
10.28	4.731	5.203	5.802	6.655	24.502	5.53	6.438	7.63	5.84	8.577	8.386	4.713	6.643	7.34	5.753	12.111	5.353	8.863	6.865	6.213	4.85	6.222
10.3	4.844	5.036	5.23	6.106	26.453	5.57	6.516	8.035	5.503	8.69	8.021	5.16	7.539	7.968	5.572	11.057	5.277	7.967	8.534	5.821	5.151	6.272
10.32	4.787	4.833	5.35	5.588	28.607	5.734	7.63	7.299	5.885	7.521	7.516	4.778	7.344	8.459	6.011	12.423	5.104	7.75	7.571	6.189	5.131	6.539
10.34	4.883	4.871	5.386	5.443	27.755	6.186	7.573	7.429	5.774	7.63	8.245	4.887	7.278	7.97	5.623	10.838	5.673	8.671	8.651	5.866	5.469	7.016
10.36	4.997	4.917	5.539	5.13	26.135	6.644	8.179	7.166	5.76	7.574	9.093	4.446	6.91	8.076	5.3	10.391	5.446	7.609	8.981	5.668	4.938	6.747
10.38	4.909	5.056	5.663	5.44	26.887	5.663	7.129	7.847	5.667	8.9	8.787	5.088	6.892	8.462	5.477	9.983	5.69	8.772	7.839	5.17	4.922	7.022
10.4	5.039	4.908	5.325	5.248	26.925	6.432	6.743	8.432	6.287	7.77	8.439	5.094	7.058	8.028	5.282	10.117	5.556	7.914	7.514	5.388	4.969	7.216
10.42	5.057	5.034	5.379	5.882	26.991	5.846	6.841	8.07	5.993	8.463	8.301	5.052	7.814	7.342	5.304	10.185	5.546	7.318	7.33	5.28	4.979	6.593
10.44	4.892	4.969	5.137	5.772	26.635	6.01	7.175	7.561	5.677	9.923	7.932	4.874	7.673	7.097	5.378	9.99	5.725	7.712	7.917	5.591	5.131	6.618
10.46	5.132	5.145	5.204	5.893	25.576	5.825	7.57	7.82	6.121	9.658	8.221	4.614	7.225	7.777	5.303	9.666	6.009	7.43	7.244	6.245	4.987	6.891
10.48	5.209	5.112	5.221	6.165	25.679	5.495	7.527	8.285	5.921	9.748	8.782	5.03	6.266	8.958	5.301	10.15	6.098	7.645	7.511	6.402	4.99	6.599
10.5	5.141	5.06	5.287	6.652	23.984	5.585	7.307	7.673	5.885	10.279	8.937	4.795	6.557	8.959	5.302	10.103	6.467	7.84	7.101	6.41	4.977	7.151
10.52	4.912	5.215	5.196	6.582	26.857	5.649	7.493	8.785	6.078	9.454	8.2	5.086	6.424	8.101	5.412	10.973	5.803	8.186	7.354	5.894	4.796	7.143
10.54	4.747	5.223	5.02	6.825	26.466	5.801	6.857	8.742	5.907	7.633	8.005	5.12	6.008	7.955	5.489	9.853	5.815	7.531	7.493	5.786	4.757	6.353
10.56	4.836	5.044	5.178	6.453	28.015	6.004	8.432	8.237	6.009	9.268	8.33	4.686	5.9	7.663	5.691	10.632	6.021	8.724	7.063	5.933	4.871	6.787
10.58	5.196	4.845	4.74	7.203	26.513	5.917	7.709	7.289	5.803	8.364	7.869	4.985	5.837	8.718	5.382	9.759	5.659	9.067	7.344	5.851	4.976	8.221
10.6	4.986	5.089	4.79	5.777	26.133	5.6	8.826	8.617	6.138	9.041	8.328	4.907	5.61	8.994	5.631	11.839	6.169	8.591	6.874	5.383	4.711	7.003
10.62	5.026	4.96	5.003	6.344	26.8	5.362	7.215	7.301	6.777	7.902	8.7	5.279	5.857	9.404	5.786	10.25	5.698	9.135	6.361	5.141	4.798	7.079
10.64	4.825	4.885	5.15	5.221	26.464	5.405	7.28	7.069	7.047	7.154	8.536	4.966	5.914	9.778	5.916	12.441	5.618	8.224	6.179	5.171	4.848	6.953
10.66	5.103	4.885	5.333	5.687	27.749	5.506	7.276	7.519	6.321	8.5	8.466	5.069	5.958	8.825	5.385	12.187	6.211	9.735	6.415	5.051	4.965	8.174
10.68	5.146	4.854	4.927	5.635	29.001	5.239	6.834	7.444	7.186	8.019	8.979	4.871	5.551	8.041	5.354	11.826	6.997	8.597	6.348	5.385	5.144	7.761
10.7	5.065	5.002	5.25	5.684	27.602	5.3	7.15	7.563	7.388	8.695	8.602	5.462	5.422	8.352	5.37	11.542	6.117	8.58	6.228	5.497	4.911	7.148
10.72	5.164	5.022	5.506	5.434	30.018	5.046	7.125	7.935	7.041	8.718	8.399	5.592	5.861	8.821	5.417	11.092	6.312	7.92	7.862	5.975	4.823	6.927
10.74	4.906	5.035	5.517	5.404	25.373	5.284	7.735	7.688	6.852	9.298	8.385	5.575	5.929	8.586	5.37	11.352	6.796	8.476	6.743	5.468	4.657	7.435
10.76	5.244	4.936	5.389	5.573	29.426	4.915	8.276	7.462	7.884	8.33	8.455	5.505	5.943	8.123	5.367	10.695	6.56	9.217	5.706	6.225	4.637	6.725
10.78	5.363	5.126	5.425	5.328	28.057	5.294	7.872	7.059	8.08	9.345	8.819	6.119	6.363	8.043	5.073	10.48	6.223	8.966	5.73	6.059	4.957	6.509
10.8	5.351	5.203	5.458	5.34	26.619	4.933	7.452	6.935	7.567	8.25	9.147	5.924	5.74	7.92	4.97	11.273	7.551	8.078	7.082	5.895	4.859	7.456
10.82	5.382	5.123	5.304	6.621	26.571	4.877	7.425	6.354	7.441	8.627	8.953	5.903	6.218	7.195	5.092	12.274	6.786	8.512	6.251	6.078	4.806	6.736
10.84	5.589	5.245	5.739	5.975	28.402	5.548	7.67	6.437	7.838	9.733	9.437	5.698	6.634	7.379	5.388	11.061	6.755	9.038	6.642	5.614	4.938	7.242
10.86	5.665	5.46	5.188	5.62	26.104	5.031	7.81	7.193	7.017	10.557	8.859	5.298	6.321	7.788	5.576	10.703	7.599	8.804	6.692	5.604	5.066	6.674
10.88	5.747	5.682	5.011	5.945	27.665	5.498	7.587	6.906	6.597	9.182	9.449	5.411	6.27	6.731	5.641	10.466	7.324	10.226	5.955	5.612	5.052	6.405
10.9	5.788	5.348	5.221	5.625	27.571	5.247	9.224	6.462	6.793	8.51	8.941	5.196	6.295	6.716	5.593	9.377	8.8	11.017	6.33	6.301	4.903	6.239
10.92	5.896	5.206	5.398	5.829	26.931	5.378	8.591	6.322	6.539	9.172	9.476	5.319	6.214	7.21	5.402	10.112	7.925	8.876	6.049	6.073	4.889	6.762
10.94	5.509	5.522	5.144	5.298	29.112	4.982	7.681	6.522	6.899	9.124	10.557	5.135	6.321	6.546	5.531	10.314	7.491	9.044	6.256	5.789	4.93	7.629
10.96	5.741	5.463	5.239	5.374	28.149	4.748	7.94	6.4	6.892	6.868	10.332	5.308	6.211	6.752	5.169	11.067	7.876	10.983	5.577	6.141	4.793	6.795
10.98	6.061	5.35	5.887	6.091	26.145	5.018	7.997	6.643	5.957	6.353	10.194	5.2	6.385	6.487	5.388	10.332	7.039	9.531	6.095	6.211	4.939	6.947
11	5.865	5.616	5.542	5.336	28.162	5.123	7.495	6.893	6.502	7.3	9.822	5.456	6.532	6.492	5.657	10.604	7.747	10.096	6.238	6.486	4.976	7.189
11.02	6.006	5.574	5.22	5.889	26.525	4.975	8.139	7.238	6.533	7.346	9.531	5.64	5.947	7.697	5.266	10.838	8.481	10.614	5.733	6.191	5.017	7.238
11.04	5.917	5.334	5.084	5.665	29.655	5.045	7.622	6.795	6.687	7.99	9.28	5.904	6.018	7.842	5.32	10.69	8.36	9.766	5.834	5.83	4.846	7.427
11.06	5.392	5.117	5.374	5.575	29.928	5.405	6.879	6.931	6.321	7.206	9.322	5.139	6.233	7.841	5.45	11.524	8.276	9.692	5.572	5.775	4.852	8.207
11.08	5.493	5.311	5.598	5.529	29.463	4.643	6.745	6.759	6.013	7.263	9.762	5.555	5.77	8.798	5.579	11.337	7.352	10.784	6.194	6.33	5.111	8.01
11.1	5.6	5.8	5.12	5.47	28.509	4.978	7.228	6.811	5.952	7.034	9.414	5.579	5.706	7.633	5.242	11.505	7.861	11.117	6.247	6.538	5.129	8.465
11.12	5.535	6.426	5.865	5.119	30.029	4.923	6.602	7.38	6.518	6.651	9.47	5.306	5.498	8.385	5.262	11.647	8.777	10.265	5.997	5.824	4.903	9.11
11.14	5.199	5.806	5.501	4.851	29.759	5.071	7.297	7.052	6.432	8.197	10.208	5.737	5.4	8.47	5.463	12.323	7.269	10.945	5.942	5.337	5.008	7.87
11.16	5.511	5.556	5.768	4.8	29.05	5.536	7.162	7.306	6.742	7.067	9.507	5.244	5.51	8.838	5.457	10.388	7.506	10.2	6.286	5.574	4.813	7.846
11.18	5.626	5.833	5.445	5.271	29.192	5.584	6.907	7.093	6.723	7.851	9.844	5.35	5.686	8.695	5.768	10.466	7.6	10.037	5.755	5.813	4.754	7.619
11.2	5.884	5.834	5.355	5.305	29.224	5.209	7.578	7.179	6.365	7.227	9.808	5.049	5.838	7.852	6.025	10.896	7.887	8.778	6.474	5.529	5.022	7.199
11.22	5.831	5.163	5.093	5.582	28.526	4.772	8.026	7.492	6.479	7.189	9.84	5.289	5.641	8.132	5.55	10.017	7.444	9.728	6.36	5.67	5.409	7.263
11.24	5.739	5.768	4.982	5.579	27.243	4.851	6.915	7.207	6.257	7.762	10.179	4.863	5.84	7.96	5.417	10.445	7.522	10.032	5.971	5.653	5.217	6.964
11.26	6.186	6.133	5.326	5.663	31.099	4.903	6.405	7.558	6.152	6.32	10.374	4.611	6.17	7.534	5.772	10.973	7.721	10.003	6.073	5.663	5.215	6.828
11.28	5.98	6.058	4.972	5.743	30.165	5.099	6.861	7.232	6.162	6.833	9.037	4.582	6.394	8.041	5.642	10.299	7.556	9.436	6.374	5.608	5.161	7.059
11.3	6.418	6.696	5.329	5.082	29.253	4.915	6.644	7.449	7.295	6.262	9.281	4.759	6.089	8.74	6.231	11.392	8.977	9.165	6.537	6.203	4.739	6.683
11.32	6.694	6.053	5.426	5.523	28.317	4.989	7.466	7.899	5.975	5.585	9.488	4.769	6.17	8.51	6.005	12.014	7.748	10.089	6.857	6.15	4.71	7.514
11.34	6.149	6.571	5.442	5.011	30.48	5.146	6.498	7.713	6.118	5.289	8.949	4.745	6.112	8.24	6.313	10.868	6.825	9.261	6.433	5.848	4.797	6.773
11.36	6.322	6.922	4.883	5.104	28.23	4.748	7.732	7.503	5.906	5.328	8.954	4.671	5.825	8.453	6.054	11.959	7.406	8.821	7.156	5.719	4.619	7.673
11.38	5.593	6.995	5.275	5.5	26.695	5.065	7.244	6.818	6.563	5.556	9.188	4.486	5.993	7.838	6.291	11.062	8.087	9.689	6.836	5.07	4.788	7.969
11.4	6.33	6.945	5.735	5.266	25.141	5.11	8.653	6.769	6.458	5.198	8.694	4.913	6.097	7.924	5.942	11.328	8.015	10.068	7.102	5.548	4.644	8.58
11.42	5.486	6.285	5.226	5.77	26.848	5.533	7.196	7.148	6.008	5.393	9.742	5.125	5.929	8.673	6.34	10.71	7.719	11.402	6.203	5.58	4.909	7.958
11.44	5.589	6.13	5.471	5.81	27.194	6.155	7.407	7.311	6.827	4.802	9.19	5.536	6.746	9.193	5.903	10.615	8.114	9.88	5.911	5.825	5.621	7.642
11.46	5.82	6.425	5.352	6.182	25.274	6.063	7.511	7.69	6.785	4.703	9.17	5.164	6.806	9.242	5.864	9.765	7.551	8.355	7.166	5.341	5.373	7.424
11.48	5.417	6.788	5.227	5.267	25.378	6.719	7.135	7.56	6.926	4.8	8.752	5.641	6.136	9.427	5.955	9.277	7.472	9.275	8.089	6.229	5.494	7.711
11.5	6.03	6.496	5.417	5.252	26.542	6.102	6.661	6.922	6.899	4.697	9.263	4.975	6.922	8.105	6.04	10.659	6.605	9.374	6.951	5.572	5.204	8.278
11.52	6.114	6.584	5.525	5.704	25.779	6.279	5.76	7.143	5.958	4.452	9.51	5.356	6.623	8.112	5.866	10.117	6.577	9.449	6.526	5.385	5.14	8.924
11.54	5.715	5.952	5.909	5.708	26.988	5.925	6.701	7.349	6.226	4.387	8.956	5.061	6.761	7.815	6.714	9.574	7.165	10.18	7.079	6.618	5.177	9.776
11.56	5.541	5.939	5.761	5.286	26.172	5.687	7.417	6.797	6.127	4.859	9.308	5.183	6.318	8.643	5.837	8.99	6.857	8.527	6.601	5.656	5.447	8.422
11.58	5.715	6.409	5.871	5.912	24.098	6.078	6.983	7.122	6.918	5.236	8.726	5.601	6.644	8.246	5.831	9.884	6.974	8.899	6.714	5.907	5.226	8.587
11.6	6.037	5.603	5.562	5.353	26.008	5.744	6.281	7.195	6.461	5.108	9.273	4.984	7.03	8.699	5.855	10.177	7.345	8.975	5.893	5.599	5.307	8.96
11.62	5.774	5.947	5.146	5.264	25.225	5.692	6.052	7.344	6.04	5.377	9.444	5.016	7.335	8.681	5.851	11.013	7.642	9.144	6.433	5.521	5.256	8.699
11.64	5.558	5.846	5.323	5.719	24.933	5.683	6.068	7.463	5.397	5.241	9.777	5.102	6.549	8.607	6.279	9.916	7.234	9.561	6.093	5.847	5.39	9.19
11.66	5.721	5.521	5.208	5.07	25.356	6.493	5.903	6.98	5.18	5.934	9.314	5.025	6.439	8.147	5.815	9.829	8.791	8.987	6.872	5.77	5.427	9.248
11.68	5.494	5.452	5.807	4.786	27.759	6.104	6.586	6.478	5.355	5.326	9.227	4.947	6.632	8.948	5.61	11.285	9.556	9.315	6.145	5.641	5.432	8.792
11.7	5.489	5.275	4.983	5.74	24.997	5.335	6.263	6.841	5.57	6.101	9.544	4.876	6.766	9.161	5.565	12.278	9.01	8.81	6.501	5.553	5.069	8.761
11.72	5.403	5.658	5.377	5.3	26.225	5.143	5.595	7.492	5.406	5.139	10.201	4.94	7.106	10.31	5.63	11.71	8.564	8.803	5.449	5.203	4.879	9.85
11.74	5.524	6.084	5.537	5.532	23.191	5.656	6.21	7.675	5.329	5.814	9.75	4.792	7.035	9.929	5.734	10.122	9.652	8.647	6.229	5.615	5.045	8.986
11.76	5.256	5.808	5.624	5.164	24.353	5.56	6.68	7.856	5.43	4.938	9.244	5.029	7.217	8.074	5.57	11.251	7.96	7.913	5.674	5.348	4.924	9.273
11.78	5.469	6.124	5.388	5.365	24.181	5.407	6.781	7.623	5.231	5.44	8.767	5.051	7.32	8.434	5.667	11.68	9.153	8.695	5.594	6.483	4.788	8.578
11.8	5.18	6.034	5.182	5.479	23.495	5.586	6.366	7.817	5.731	5.553	8.681	5.045	7.856	8.232	5.672	11.445	8.536	7.046	6.348	6.019	4.729	8.871
11.82	5.488	5.616	5.102	5.2	24.656	5.478	6.765	7.433	5.751	5.23	9.026	5.409	8.07	9.001	5.909	12.537	8.228	7.299	6.17	5.58	4.83	8.729
11.84	5.256	5.708	5.04	5.416	25.356	5.344	7.264	7.062	6.18	5.471	9.233	5.523	7.465	8.216	6.125	12.557	9.685	7.39	6.328	5.995	4.803	8.05
11.86	4.911	5.916	5.161	5.646	27	5.2	7.111	7.584	5.964	4.983	9.195	5.417	7.973	8.449	5.735	13.045	8.581	8.193	6.218	5.689	4.827	7.987
11.88	5.12	5.998	4.768	5.282	23.908	5.275	7.166	7.266	5.715	5.34	9.214	5.31	7.126	9.42	6.015	12.056	8.117	7.943	6.464	5.988	4.633	7.559
11.9	5.005	6.166	5.404	4.664	24.464	5.844	6.942	6.943	6.003	5.533	9.669	5.249	6.842	8.603	6.349	11.932	7.444	7.612	6.489	5.569	4.531	8.357
11.92	4.453	5.285	5.181	4.872	25.536	6.069	7.693	6.787	6.369	5.253	9.125	5.613	7	8.973	5.489	12.198	7.09	7.171	6.219	6.389	4.729	8.073
11.94	4.891	5.463	5.064	4.599	27.138	5.721	7.95	7.097	6.584	5.082	9.321	5.859	7.521	7.579	5.887	11.107	7.415	7.85	6.492	5.657	4.902	8.346
11.96	4.824	5.653	4.923	4.528	25.824	6.162	8.042	7.644	6.247	5	9.528	5.09	7.241	8.461	6.03	10.817	6.573	7.544	6.447	5.374	4.986	7.567
11.98	5.096	5.75	5.279	4.642	23.117	6.488	8.769	7.045	5.913	4.979	9.575	5.013	8.1	8.19	6.139	11.744	7.116	7.07	6.379	5.746	4.899	8.119
12	5.326	5.6	5.176	4.564	21.599	6.558	8.505	8.374	6.204	5.167	10.304	4.801	7.88	8.581	6.059	11.519	7.266	6.737	6.608	6.119	5.13	7.635
12.02	4.903	5.232	5.01	4.53	24.077	6.595	7.82	8.399	6.468	5.358	9.885	4.916	8.736	8.828	5.877	11.561	7.406	6.627	6.139	5.929	4.74	7.342
12.04	4.887	5.857	5.159	4.589	24.423	6.641	7.418	7.72	6.153	5.77	9.888	4.698	8.965	8.967	5.956	12.88	6.244	6.902	5.884	5.543	5.04	7.722
12.06	5.223	5.791	4.847	4.965	25.02	6.224	7.46	7.785	6.001	6.051	9.347	5.299	7.703	7.894	5.876	11.8	8.025	7.223	5.489	5.622	4.798	7.318
12.08	4.651	5.712	5.192	5.052	22.907	5.774	7.201	8.271	5.778	5.59	10.028	4.889	8.146	7.851	6.008	12.926	7.353	7.391	6.017	5.814	4.871	6.833
12.1	4.695	5.513	4.956	5.303	22.53	5.892	7.542	8.082	5.66	5.644	9.425	4.977	8.564	8.522	6.011	12.475	7.858	6.863	5.745	6.926	4.667	7.604
12.12	4.956	5.654	4.859	4.866	24.177	6.608	7.521	7.891	5.912	5.511	8.63	5.213	9.166	8.936	5.854	11.872	7.913	7.869	5.741	6.219	4.625	7.622
12.14	4.877	5.444	4.809	4.874	24.333	7.255	7.634	8.558	6.05	5.864	9.187	5.241	8.507	8.444	5.653	11.342	7.392	7.373	5.784	6.356	4.783	7.025
12.16	4.86	5.523	4.815	5.421	23.57	6.794	6.887	7.828	6.195	5.359	8.404	5.002	8.661	7.976	5.716	11.03	8.039	6.716	5.371	5.802	4.654	6.801
12.18	5.393	5.163	4.899	5.079	24.939	5.846	7.647	8.418	6.882	4.951	9.363	4.791	8.061	8.783	6.004	11.873	7.484	6.643	5.785	5.665	4.444	6.52
12.2	5.294	5.373	5.177	5.103	25.555	5.914	6.623	8.336	6.527	5.119	9.448	4.844	8.914	9.214	5.804	11.171	7.751	6.423	5.615	6.111	4.767	6.721
12.22	5.72	5.738	5.268	5.347	23.734	6.571	7.553	8.643	6.452	5.16	10.666	4.78	8.501	9.075	5.608	10.308	6.901	6.09	5.775	6.032	4.697	7.874
12.24	5.051	5.405	4.663	5.289	24.134	6.721	7.696	7.76	6.926	5.394	10.787	4.827	9.503	9.364	5.501	11.279	6.622	6.24	6.074	6.254	4.842	7.264
12.26	4.642	5.842	5.026	5.72	26.627	8.003	7.846	8.4	6.787	5.818	10.508	5.065	8.131	8.821	5.546	10.106	6.547	6.377	5.569	6.142	4.547	7.164
12.28	4.5	5.359	4.974	5.535	26.999	7.64	7.534	8.393	7.017	5.452	9.33	4.557	8.594	9.026	5.557	10.636	7.369	6.55	5.566	5.859	4.475	6.582
12.3	4.525	5.855	4.691	5.405	26.465	7.973	8.455	7.542	6.339	6.049	8.913	4.833	8.713	8.633	5.908	11.472	6.914	6.313	5.827	6.011	4.525	6.534
12.32	4.707	5.261	4.733	5.645	27.937	7.156	8.042	7.74	6.438	5.484	8.986	4.919	9.255	9.074	5.849	10.829	7.538	6.061	6.079	5.477	4.528	6.752
12.34	4.486	5.286	4.956	6.04	30.148	8.02	7.882	7.31	6.949	6.08	8.805	4.62	9.506	9.164	5.51	10.01	8.231	5.743	5.695	5.071	4.7	7.099
12.36	4.837	5.679	4.641	5.307	29.8	8.882	7.109	7.471	7.273	6.215	9.408	4.6	8.205	9.34	5.585	9.987	8.285	5.875	5.617	5.278	5.088	6.71
12.38	5.095	5.985	5.599	5.456	30.264	7.39	7.76	7.414	6.848	5.763	9.066	4.847	9.332	8.807	5.111	10.582	6.961	5.927	5.984	5.527	4.855	6.541
12.4	4.939	5.858	5.163	5.09	29.901	6.775	7.613	7.487	6.583	5.769	8.768	5.087	9.341	9.209	5.488	12.047	6.806	6.079	6.633	5.067	4.816	6.932
12.42	4.971	5.354	5.08	5.442	27.635	7.031	8.373	8.316	6.838	5.201	9.405	5.038	8.534	9.441	5.25	11.731	6.959	6.955	6.713	5.009	5.322	8.275
12.44	5.492	5.254	4.809	5.808	28.392	6.348	8.016	7.914	6.552	5.216	9.685	4.897	8.393	9.618	5.886	9.65	7.196	6.287	5.868	5.136	5.201	7.277
12.46	5.158	5.652	4.732	5.621	29.796	6.176	8.415	7.406	6.755	6.3	9.746	5.18	8.793	9.366	5.649	9.863	8.24	6.354	7.106	4.797	5.2	6.63
12.48	5.348	6.322	4.732	5.585	26.546	6.675	7.766	7.807	6.486	6.665	10.195	4.763	7.306	9.572	6.021	10.909	9.341	6.03	6.917	5.052	5.366	7.184
12.5	4.746	5.423	4.49	5.264	27.668	6.347	6.8	8.256	6.422	6.393	9.18	4.932	7.854	9.335	5.96	10.143	7.967	6.592	6.886	5.183	5.001	7.49
12.52	4.675	5.571	4.95	4.943	24.973	6.111	7.13	7.72	7.272	6.32	9.666	4.818	7.875	8.669	6.084	12.441	7.863	6.504	6.162	5.033	4.802	6.976
12.54	4.251	5.204	5.205	5.041	25.082	6.739	8.087	7.851	6.978	6.999	9.792	4.721	8.508	8.689	5.687	12.164	7.197	6.224	6.597	5.534	5.12	7.759
12.56	4.56	5.276	4.912	5.249	25.798	5.874	7.178	7.915	7.013	7.648	9.77	4.79	8.1	9.152	5.861	11.955	8.338	6.352	5.628	5.591	4.758	6.955
12.58	4.691	5.215	5.596	5.295	25.534	5.988	6.866	7.811	7.039	7.251	9.917	4.769	7.619	9.079	5.802	11.025	7.098	6.677	6.64	5.646	4.563	6.972
12.6	4.322	5.438	5.567	4.871	28.25	6.111	8.689	7.003	5.766	7.145	10.487	4.577	7.522	8.792	5.727	10.833	7.724	6.463	6.512	5.888	4.76	6.892
12.62	4.574	5.306	5.518	4.707	28.041	5.89	8.002	7.735	7.18	6.529	9.603	4.675	8	9.363	5.555	11.145	7.469	6.353	5.969	5.864	4.847	7.049
12.64	4.416	6.241	5.12	4.812	27.644	5.93	8.475	7.923	6.549	7.081	10.678	5.05	7.459	8.007	5.587	12.311	7.091	6.631	6.211	5.778	4.863	6.556
12.66	4.844	5.678	5.424	5.156	25.466	5.385	8.227	7.92	7.139	6.79	9.727	4.785	9.127	8.757	5.675	11.331	6.713	6.443	6.361	6.153	5.027	6.306
12.68	4.909	5.955	4.995	5.415	30.641	5.75	8.009	8.165	7.257	6.211	10.009	4.366	8.055	8.792	5.326	11.387	7.326	6.556	6.627	5.842	4.796	6.321
12.7	4.878	5.658	4.827	5.743	28.001	5.632	8.566	7.65	7.272	6.595	9.95	4.618	7.952	8.798	5.232	11.761	7.497	6.337	6.575	6.148	5.354	6.464
12.72	4.519	5.549	4.482	5.211	31.344	5.819	8.139	8.156	7.228	6.276	9.306	4.389	8.782	9.809	5.562	10.952	8.106	6.206	7.499	5.548	5.291	6.181
12.74	4.482	5.83	4.974	5.063	28.002	5.383	8.51	9.191	6.919	5.752	8.806	4.021	8.365	8.855	5.556	11.49	6.759	6.562	7.097	5.555	5.045	5.566
12.76	4.468	5.97	4.861	5.591	28.999	5.915	7.779	9.101	6.779	5.428	8.901	4.461	10.399	8.743	5.116	11.5	6.81	6.785	7.201	5.83	5.774	5.843
12.78	4.104	5.749	4.652	5.647	25.043	5.387	7.838	9.261	7.753	5.261	9.676	4.145	8.421	9.348	5.631	11.916	6.998	6.767	7.825	5.238	5.398	6.347
12.8	4.378	5.06	4.819	5.822	26.261	5.61	8.063	9.026	7.564	4.922	9.274	4.63	8.052	9.017	5.228	11.847	7.214	6.234	7.515	5.162	4.87	6.826
12.82	4.505	5.403	5.198	5.247	31.111	5.41	8.162	8.868	6.822	5.319	10.117	4.482	7.586	8.57	5.65	11.852	7.874	6.402	7.004	5.685	4.797	6.463
12.84	4.476	5.266	5.548	5.552	30.768	5.691	9.283	9.219	6.458	5.546	9.605	4.783	7.68	7.754	5.748	12.032	7.068	6.891	6.758	5.702	4.697	6.341
12.86	4.591	4.945	5.691	5.398	28.63	5.761	8.749	8.667	7.684	4.836	9.978	5.048	8.092	7.81	5.947	10.537	7.215	6.753	6.844	5.478	4.89	6.55
12.88	4.752	5.316	5.703	5.197	29.853	5.776	10.362	8.67	8.02	5.422	10.386	4.616	8.076	8.34	5.491	10.132	8.182	7.002	6.372	5.398	4.809	6.818
12.9	4.774	5.392	5.371	5.777	31.274	5.175	9.46	8.682	7.518	5.531	9.46	4.541	8.51	9.48	6.142	11.297	7.87	6.85	6.507	5.294	4.886	6.472
12.92	4.351	5.2	5.331	5.301	29.784	4.838	8.977	8.185	7.757	5.52	9.955	5.551	8.367	9.656	6.095	9.929	9.495	6.861	6.999	5.375	5.123	6.014
12.94	4.79	5.219	5.74	5.912	29.08	5.183	9.678	8.185	8.29	5.037	9.663	4.976	8.214	10.54	5.911	10.852	10.001	6.871	7.515	5.439	5.06	6.409
12.96	4.607	5.349	5.754	5.269	29.607	5.43	9.795	7.597	8.042	4.906	8.62	4.963	7.839	10.498	5.791	11.521	8.779	6.475	8.799	4.968	5.393	5.894
12.98	4.583	5.122	6.078	5.722	28.79	5.442	9.562	8.22	6.752	5.114	9.454	5.078	7.964	9.171	5.755	10.222	8.916	6.271	7.671	4.746	5.141	6.133
13	4.524	5.015	5.954	5.349	29.469	5.431	9.27	7.815	8.955	5.329	8.449	4.374	7.581	10.176	5.299	10.336	9.357	6.515	7.066	4.805	5.257	6.021
13.02	4.347	5.2	5.783	5.026	30.581	5.302	9.866	7.448	7.052	5.887	8.558	4.182	7.263	9.203	5.162	11.366	9.429	6.72	6.604	5.1	4.861	5.728
13.04	4.509	4.929	6.455	5.114	28.021	5.401	9.004	9.665	7.113	5.471	9.305	4.506	7.624	9.167	5.038	10.574	9.017	6.172	6.881	5.398	4.864	6.362
13.06	4.7	5.673	5.788	5.356	30.283	6.321	9.181	8.459	7.244	5.17	8.878	4.486	7.195	9.278	5.154	11.667	9.185	6.058	7.079	5.351	5.304	6.044
13.08	4.704	5.448	6.046	5.261	28.704	6.676	8.802	8.973	7.165	5.423	9.066	4.643	7.642	10.091	5.178	10.486	9.325	6.498	7.098	5.189	5.119	6.399
13.1	4.26	5.216	5.621	5.823	27.204	6.51	8.563	8.952	7.17	5.625	8.829	4.617	8.225	9.127	5.039	11.717	9.887	6.35	6.782	4.962	5.241	5.806
13.12	4.534	5.651	5.288	5.274	28.752	6.891	9.194	9.018	8.22	5.458	10.003	4.737	7.181	9.999	5.151	11.869	9.333	6.649	6.646	5.478	5.32	5.73
13.14	4.376	5.34	5.053	5.554	28.153	6.768	8.183	8.534	6.611	5.517	8.649	5.013	8.248	9.304	4.975	11.172	8.827	5.91	6.679	5.386	4.999	5.657
13.16	4.649	5.341	4.978	5.983	30.326	7.26	9.315	7.617	7.072	5.878	9.328	4.74	6.979	9.924	5.081	11.94	8.088	6.252	7.158	6.377	5.133	5.988
13.18	4.49	4.895	5.088	5.416	27.989	6.152	8.742	7.888	6.993	6.239	8.61	4.479	7.657	9.334	5.149	10.509	9.586	6.425	6.914	6.055	4.762	5.869
13.2	4.827	5.119	5.06	5.249	29.293	6.457	8.033	8.41	6.541	6.982	9.183	4.63	7.433	7.554	5.311	11.048	7.953	6.566	6.773	7.445	4.98	5.263
13.22	4.322	5.378	5.194	5.464	31.336	5.443	7.062	8.16	7.129	6.245	9.288	4.917	7.001	9.029	5.106	10.62	7.552	6.756	7.011	6.869	4.977	5.748
13.24	4.486	5.064	5.029	5.227	28.924	5.465	8.053	8.048	7.241	6.104	8.771	4.86	6.704	8.072	5.343	11.818	7.297	6.876	6.043	6.883	4.931	5.58
13.26	4.283	5.553	5.116	5.415	27.111	5.207	7.858	7.829	6.48	5.577	8.812	4.53	8.195	8.197	5.358	11.581	7.21	7.015	7.001	6.189	4.939	6.019
13.28	4.818	5.627	4.668	5.603	28.469	5.016	6.796	7.974	6.557	5.157	8.437	4.708	7.351	8.17	5.136	11.877	7.578	6.575	6.423	6.315	5.063	5.795
13.3	4.185	5.421	4.966	5.838	26.544	5.406	8.381	8.52	6.826	6.253	8.239	4.458	6.845	8.554	5.046	11.786	8.27	7.012	6.128	6.63	4.957	5.703
13.32	4.344	5.431	4.729	5.342	28.526	5.924	7.815	8.078	6.457	5.968	8.498	4.34	6.761	8.209	5.33	13.674	7.772	6.382	6.499	6.86	5.284	5.656
13.34	4.435	5.157	4.794	5.767	30.43	6.304	7.365	7.199	5.835	6.225	8.781	4.316	7.718	8.444	5.167	12.471	8.42	7.159	5.908	5.858	6.369	5.427
13.36	4.389	5.262	4.978	5.64	28.137	5.926	6.845	7.204	6.191	7.37	9.39	4.3	7.491	9.02	5.085	13.43	7.372	6.589	6.327	6.831	6.384	5.706
13.38	4.555	5.113	5.23	6.116	27.21	6.13	7.107	7.66	6.885	7.479	9.314	4.466	7.67	8.556	5.088	12.353	6.679	6.668	6.876	6.951	6.114	6.043
13.4	4.471	5.621	4.935	5.821	26.958	5.306	7.786	7.618	6.226	8.114	10.523	4.647	7.222	9.283	5.312	12.544	7.42	6.102	6.378	6.681	5.733	5.866
13.42	4.666	6.077	4.581	5.68	27.206	5.745	8.298	7.887	6.664	7.314	10.728	4.784	7.124	9.031	4.85	11.14	6.727	6.411	6.324	7.259	6.552	6.239
13.44	4.672	5.976	4.239	5.492	26.373	5.717	7.561	7.355	6.308	7.42	9.711	4.585	6.609	8.792	5.342	10.98	6.512	6.196	6.53	6.62	5.974	6.025
13.46	5.082	5.476	4.979	5.205	28.431	6.016	7.742	6.895	6.338	8.248	10.021	5.062	6.227	9.289	5.304	10.592	6.655	6.361	5.784	6.147	5.612	6.027
13.48	4.556	5.157	4.843	5.645	29.798	5.975	7.63	7.191	6.746	8.815	9.443	5.39	6.135	9.099	5.096	11.825	5.401	6.399	5.9	6.139	5.606	6.414
13.5	4.496	5.403	5.941	5.538	28.662	6.45	7.735	6.635	6.025	9.746	10.98	4.618	6.586	9.105	5.151	11.943	6.034	7.096	6.244	6.913	4.951	6.184
13.52	5.405	5.384	4.69	5.249	29.253	5.535	7.83	7.336	5.681	8.142	11.304	5.097	7.512	10.396	5.228	11.126	6.151	6.463	6.311	6.846	5.077	6.634
13.54	4.772	5.474	5.567	5.766	29.578	5.231	8.005	6.676	6.425	7.393	11.051	5.515	6.953	8.776	5.19	10.458	6.324	6.824	5.945	6.295	5.69	6.777
13.56	4.597	5.57	4.841	5.972	29.713	5.714	7.438	7.169	6.096	7.809	10.951	4.872	6.665	10.476	5.113	11.273	6.936	6.524	6.512	6.827	5.873	5.841
13.58	5.105	5.331	4.999	6.08	29.682	5.204	7.331	6.572	6.115	7.892	10.049	5.047	6.758	9.524	5.259	11.274	6.563	6.573	6.188	5.961	5.44	5.995
13.6	5.009	5.17	4.542	5.7	29.346	5.44	7.826	6.981	5.805	6.577	11.01	4.678	7.922	9.184	5.153	12.033	6.568	6.778	5.916	6.515	6.199	5.715
13.62	4.769	5.919	4.828	5.348	27.906	5.238	7.83	6.644	6.103	6.852	10.439	5.464	8.37	9.6	5.032	11.519	6.211	6.545	6.234	7.065	5.846	5.948
13.64	4.442	5.576	4.553	5.728	27.295	5.386	8.75	7.085	6.02	7.35	11.402	5.027	7.951	8.759	5.481	12.327	7.197	6.399	5.296	6.89	5.229	6.201
13.66	5.701	5.175	4.737	5.602	25.759	5.843	9.077	7.035	5.827	6.818	11.828	5.051	9.167	10.408	5.055	12.355	7.433	6.052	5.887	7.326	5.448	6.358
13.68	4.417	5.157	4.576	5.579	25.176	5.585	7.693	6.517	6.104	6.143	11.586	5.04	8.497	8.907	5.448	12.861	7.551	6.229	5.838	7.201	5.478	6.315
13.7	5.021	5.025	5.283	5.649	27.422	5.749	8.902	6.436	6.011	6.566	11.228	4.134	9.344	9.887	5.338	11.66	7.574	6.492	6.192	7.154	5.421	6.183
13.72	4.608	5.49	5.181	5.66	27.73	5.619	7.884	6.44	6.328	5.791	11.422	4.234	9.748	11.071	5.379	12.322	7.144	5.982	6.025	7.104	5.459	6.176
13.74	5.309	5.29	6.026	5.485	29.923	6.38	7.526	7.341	6.398	6.426	10.378	4.351	8.467	10.577	5.31	12.978	7.001	6.108	5.377	6.697	5.579	6.23
13.76	4.978	5.43	5.234	5.145	26.856	5.814	8.309	6.397	6.73	6.852	11.141	4.823	8.692	9.727	5.557	13.808	7.219	6.025	5.468	6.048	5.168	6.377
13.78	5.38	5.544	5.616	5.371	25.953	6.3	7.446	6.063	6.469	6.387	10.58	5.072	8.784	11.124	5.033	12.82	6.695	6.326	4.774	5.9	5.467	6.501
13.8	5.301	5.855	5.716	5.188	26.093	6.478	7.474	6.454	6.203	6.696	10.535	5.434	8.869	12.309	5.373	13.977	6.981	6.135	5.071	6.37	4.951	6.477
13.82	5.626	5.793	5.737	5.054	26.658	6.144	8.264	6.503	6.272	6.921	9.88	5.318	10.191	11.127	5.215	12.228	7.489	6.272	5.008	6.623	5.375	5.92
13.84	5.221	5.515	5	4.968	28.958	6.573	8.311	6.203	6.48	6.987	11.02	4.871	8.916	12.496	5.341	12.937	6.725	6.004	5.146	6.588	5.208	5.864
13.86	4.975	5.026	4.939	5.184	29.427	6.423	8.639	6.354	6.73	6.326	10.078	5.57	9.083	13.064	5.822	14.545	7.628	6.116	4.959	6.744	5.496	5.83
13.88	5.288	5.436	4.833	5.462	27.979	6.8	7.209	6.177	6.676	7.071	10.772	6.029	7.837	10.372	5.521	14.973	7.174	6.244	4.915	6.614	5.989	5.58
13.9	5.285	5.289	4.964	5.251	25.605	7.325	7.79	6.585	5.836	6.947	9.78	5.896	8.488	11.803	5.416	13.904	7.162	5.79	4.863	7.521	5.268	5.363
13.92	5.195	5.284	4.956	4.99	27.281	7.678	7.512	6.252	5.939	6.854	10.476	5.418	9.365	12.859	5.678	15.237	8.675	5.646	4.899	7.164	5.284	5.82
13.94	5.789	4.904	5.491	5.235	29.202	7.243	8.236	6.586	5.844	6.25	10.104	5.565	9.487	12.686	5.482	12.597	8.379	6.084	4.921	7.135	5.22	5.381
13.96	5.25	4.893	5.028	5.279	26.488	6.361	7.539	6.414	5.514	7.512	10.311	4.789	8.573	11.882	5.514	13.381	7.082	5.723	4.729	7.075	5.965	5.961
13.98	5.028	4.985	5.773	4.913	27.213	6.184	8.509	6.625	6.154	7.571	9.833	5.187	10.615	12.825	5.631	14.103	7.664	5.842	5.217	7.85	5.78	6.44
14	4.984	4.712	5.187	5.353	28.786	6.482	8.989	6.744	6.098	7.269	10.714	5.203	9.894	13.077	5.82	14.023	8.452	5.789	4.956	6.957	5.723	6.118
14.02	4.715	4.773	5.466	5.457	26.729	6.26	8.054	6.129	6.391	7.735	10.111	5.259	8.636	13.08	5.663	14.35	8.323	5.861	5.356	7.342	5.434	6.58
14.04	4.742	4.631	5.126	5.458	26.758	6.185	8.185	6.196	6.327	7.664	9.362	5.311	7.725	13.828	5.539	12.426	7.64	5.77	5.197	6.895	5.097	6.494
14.06	4.974	4.886	5.175	4.837	28.834	6.076	8.108	6.455	6.522	6.704	8.219	5.142	8.378	12.446	5.626	12.68	7.833	5.909	4.942	7.075	5.088	5.998
14.08	5.766	4.833	4.939	5.351	27.997	6.465	9.337	6.523	6.809	6.625	8.759	5.447	8.532	12.852	5.894	12.381	9.031	6.06	4.888	7.572	5.191	5.948
14.1	5.206	4.62	4.945	5.103	29.595	5.423	9.177	7.323	6.005	7.48	9.409	4.751	8.369	11.867	5.415	11.674	7.677	6.258	5.107	7.155	4.914	6.124
14.12	5.042	4.927	4.718	5.351	27.809	6.256	8.933	6.589	6.13	6.781	9.248	4.943	7.428	10.729	5.587	12.676	8.364	5.931	5.348	7.019	5.534	6.053
14.14	5.307	4.435	5.025	4.908	28.761	6.754	7.974	6.738	6.962	7.277	9.16	5.367	7.708	11.273	5.529	12.598	7.961	5.872	5.249	7.057	5.627	5.964
14.16	5.662	5.001	4.92	4.911	29.377	7.351	7.213	6.791	6.412	6.803	9.377	5.274	7.717	11.958	5.396	11.944	9.074	5.825	4.925	6.758	4.874	6.377
14.18	5.201	4.767	4.874	4.499	29.159	6.835	7.732	6.36	6.173	6.047	9.698	5.352	7.557	13.321	5.407	12.074	9.627	6.146	5.283	7.138	5.595	6.288
14.2	4.774	4.698	4.912	4.441	29.823	7.156	8.169	6.198	6.702	6.819	9.607	4.933	7.407	11.896	5.307	12.048	9.786	6.012	6.036	7.767	5.66	6.032
14.22	4.964	4.469	5.257	4.6	29.483	6.311	8.485	6.288	6.647	6.711	9.398	5.477	7.335	12.013	5.864	12.303	10.322	5.816	5.852	7.733	4.727	6.241
14.24	4.981	4.498	5.047	5.119	30.868	6.169	8.676	6.507	5.914	6.248	9.634	5.033	6.745	11.057	5.484	13.486	9.504	6.306	5.814	7.245	4.636	6.458
14.26	4.731	4.421	5.21	4.883	32.287	6.274	8.196	6.229	6.571	6.415	9.961	5.555	6.936	11.783	5.307	13.732	10.241	6.401	5.817	7.242	4.683	6.707
14.28	5.094	4.701	5.082	5.409	31.787	6.64	7.302	6.679	7.507	6.17	8.596	5.197	6.779	10.869	5.033	14.379	9.186	6.192	5.711	7.005	5.501	5.908
14.3	5.082	4.617	5.211	5.097	29.94	6.402	7.47	6.322	6.527	6.271	9.373	5.03	6.619	10.819	5.241	13.56	9.276	6.135	5.221	6.995	5.562	6.108
14.32	5.064	4.821	4.962	4.373	29.481	6.03	7.921	6.579	7.294	6.254	8.821	5.03	6.993	11.385	5.079	13.88	9.315	6.25	5.42	7.026	5.174	6.105
14.34	5.329	4.876	5.327	4.287	29.53	6.547	8.164	6.429	7.16	7.447	8.874	4.923	6.893	11.16	5.201	14.798	7.591	6.276	5.43	6.573	4.944	6.244
14.36	5.459	4.907	5.05	4.844	27.836	5.706	8.076	6.513	7.636	6.581	7.866	5.044	7.359	11.849	5.444	13.291	7.777	6.436	5.126	6.565	5.36	6.377
14.38	5.992	4.976	5.065	4.669	30.521	5.804	7.552	6.423	7.793	6.548	7.564	5.139	6.851	10.471	5.52	13.652	8.407	6.398	5.255	7.629	5.499	6.179
14.4	5.487	4.603	5.247	5.055	27.426	6.541	8.33	6.514	7.31	6.526	8.04	5.611	6.623	11.187	5.539	13.575	8.847	6.485	5.716	5.912	4.681	6.059
14.42	5.61	4.801	5.516	4.776	27.69	6.167	8.716	6.48	6.964	6.308	9.838	5.059	7.659	10.201	5.654	13.225	8.539	6.564	5.635	6.809	4.955	6.724
14.44	5.467	4.664	5.678	5.294	30.159	5.436	8.869	6.06	6.554	6.436	7.955	5.433	6.451	9.943	5.555	12.122	8.329	6.451	5.633	7.25	4.865	6.811
14.46	5.494	4.569	5.691	5.007	28.889	5.447	9.43	6.685	6.396	7.07	8.073	4.77	7.467	9.268	5.901	12.214	9.34	6.416	5.571	6.902	4.975	6.485
14.48	5.674	4.665	5.823	5.324	25.176	5.51	8.799	7.048	6.547	6.495	8.566	5.173	7.327	10.792	5.758	12.088	8.785	6.365	5.659	7.076	4.902	5.979
14.5	6.034	4.81	5.534	5.8	26.579	5.602	8.884	7.001	6.537	7.247	8.372	5.419	7.413	10.873	5.797	11.855	8.919	6.518	5.569	7.276	5.17	6.509
14.52	5.66	5.144	5.573	5.206	26.693	5.597	9.2	7.38	5.887	7.873	8.882	5.252	6.852	10.506	5.866	12.982	10.085	6.11	5.733	6.94	4.968	6.209
14.54	4.959	4.876	5.359	5.632	24.536	6.987	9.34	7.989	5.86	8.045	8.486	5.748	6.399	9.168	5.526	13.372	9.853	5.658	5.883	6.209	5.143	6.318
14.56	5.517	5.499	5.574	4.581	27.106	6.71	8.824	6.686	5.774	7.208	9.228	5.561	7.099	11.332	5.596	12.621	9.373	6.085	5.231	7.403	5.785	6.64
14.58	5.736	5.282	6.074	5.061	27.705	6.268	8.722	6.662	5.601	7.847	9.476	5.628	6.467	9.084	6.006	12.589	9.437	5.734	5.186	6.383	5.318	6.316
14.6	5.675	4.639	5.007	5.245	24.601	6.465	7.515	6.601	5.842	6.377	8.872	5.728	6.827	9.084	5.625	11.611	9.924	6.082	5.662	7.096	4.798	5.966
14.62	5.511	5.457	5.31	5.193	26.44	6.025	9.068	6.529	5.272	6.455	8.718	5.838	5.952	9.441	5.986	11.427	9.252	5.863	5.507	6.771	4.791	5.836
14.64	5.652	5.097	5.098	5.043	25.445	5.716	8.936	7.2	5.921	6.33	8.162	5.55	6.41	10.293	5.636	12.3	10.898	6.084	5.086	6.103	4.864	5.589
14.66	5.201	5.236	5.119	4.649	25.811	5.715	8.967	6.802	6.073	6.273	9.263	5.477	5.998	10.635	5.589	12.543	10.353	6.25	5.292	6.825	4.66	5.445
14.68	5.621	4.879	4.985	5.493	26.575	5.586	8.722	6.864	5.998	7.568	9.181	5.861	6.653	10.363	6.314	11.52	10.107	5.797	5.192	6.138	4.58	5.579
14.7	5.685	5.117	5.423	5.976	28.929	5.103	8.231	6.55	5.816	7.214	9.505	5.437	7.045	10.449	5.911	11.434	8.434	6.653	5.057	6.841	4.706	5.48
14.72	5.889	4.846	5.457	5.676	28.44	5.417	8.749	6.487	6.017	8.088	8.335	5.257	7.073	9.962	6.003	12.963	8.722	6.981	4.954	6.438	4.863	5.362
14.74	5.294	4.735	5.342	5.332	25.113	5.23	8.176	6.474	6.192	7.757	7.963	5.074	7.956	9.561	5.965	11.971	8.006	6.343	4.742	6.782	5.065	5.685
14.76	4.998	5.058	5.564	5.995	28.389	5.211	7.889	6.816	6.306	6.326	9.843	5.701	7.927	9.755	5.556	12.358	8.025	6.154	5.358	5.876	5.482	5.696
14.78	4.862	4.874	5.642	6.788	27.487	5.459	7.602	6.796	6.186	6.783	10.221	5.418	8.271	11.439	5.602	11.871	7.884	6.165	5.353	6.395	6.143	5.283
14.8	4.659	4.692	5.854	6.534	30.76	4.98	7.727	6.72	6.256	7.282	9.618	5.559	9.566	9.573	5.866	11.93	7.452	6.275	6.304	5.859	5.529	5.727
14.82	5.046	4.509	5.712	5.491	27.322	5.15	8.954	7.049	5.723	6.943	9.324	5.277	9.519	11.295	6.028	11.008	7.489	6.279	5.85	6.576	4.897	5.752
14.84	5.45	4.878	4.847	5.609	24.406	5.651	7.264	6.986	5.368	6.69	8.174	5.251	9.354	11.731	6.528	11.747	8.049	6.431	5.275	6.455	4.492	5.439
14.86	5.264	4.645	5.043	5.468	24.137	5.789	9.132	6.92	5.52	7.187	8.45	5.286	9.902	9.709	6.208	10.76	7.323	6.331	4.585	6.329	4.798	5.696
14.88	5.6	4.724	5.146	5.198	25.85	5.401	9.267	6.69	5.714	6.161	8.763	4.998	8.605	10.858	6.247	11.23	7.355	6.51	5.83	7.162	4.768	5.505
14.9	6.572	4.493	5.352	5.226	25.949	5.568	9.573	6.845	5.638	6.644	8.695	5.262	9.263	9.705	6.033	11.716	8.186	6.024	5.425	6.723	4.7	5.656
14.92	5.608	4.685	5.862	5.135	25.412	5.438	9.883	6.83	5.413	6.179	8.553	4.72	9.498	9.775	6.224	10.961	8.882	6.439	5.529	6.8	4.626	5.431
14.94	5.738	4.866	5.549	5.721	24.929	5.607	9.605	6.469	5.337	5.701	10.84	4.568	8.903	11.62	7.34	9.717	7.651	5.985	5.215	6.744	4.822	5.375
14.96	5.031	4.921	5.057	5.823	26.438	5.639	9.208	6.657	5.958	7.409	9.633	5.022	9.516	12.321	6.044	10.84	7.537	5.724	5.501	6.889	4.575	6.03
14.98	5.701	4.95	5.307	5.109	25.263	5.551	10.013	6.955	6.694	6.626	9.167	5.021	10.287	12.597	6.414	10.211	7.236	5.588	5.931	6.858	4.579	5.347
15	5.617	4.966	5.865	4.92	26.411	6.004	9.12	6.833	5.653	6.363	8.954	4.624	10.667	13.702	6.516	11.355	7.444	5.829	5.034	6.918	4.75	5.728
15.02	5.728	4.947	5.637	4.851	23.828	5.506	8.783	7.24	5.95	5.915	8.94	4.573	10.426	12.589	6.302	11.045	6.79	6.364	5.731	7.021	4.917	5.932
15.04	5.945	4.814	5.629	4.982	25.618	6.627	8.604	6.577	6.154	6.636	8.968	4.897	11.013	11.45	6.336	11.069	6.577	5.985	5.73	7.587	4.931	5.911
15.06	6.133	4.757	5.915	4.614	27.659	6.255	8.478	7.036	5.455	6.447	9.292	4.932	10.673	12.348	5.609	11.964	6.827	5.987	5.692	8.174	5.044	5.914
15.08	5.746	4.776	5.713	5.316	26.122	6.238	8.342	7.677	6.547	6.008	9.205	4.853	11.044	12.715	5.881	11.221	6.737	5.91	5.255	6.951	4.568	5.679
15.1	6.241	5.033	6.184	4.753	27.097	6.374	8.459	6.954	6.664	6.258	9.071	5.259	10.729	12.12	5.595	11.279	7.179	6.002	5.665	7.859	4.61	5.729
15.12	6.401	4.786	5.816	4.599	27.31	6.148	7.845	6.918	6.327	6.936	9.993	5.075	10.537	12.022	5.425	10.272	6.898	5.728	5.609	8.043	4.533	6.016
15.14	6.284	4.876	6.002	4.956	27.32	5.807	8.195	7.522	7.113	6.818	10.074	5.247	10.614	10.228	5.906	10.486	7.232	5.91	5.935	8.294	4.703	5.652
15.16	6.276	5.131	5.631	5.081	26.241	5.971	8.448	7.221	6.533	5.797	10.107	4.67	11.549	11.124	5.501	10.909	6.695	6.201	5.514	8.223	4.669	5.274
15.18	6.058	5.209	6.01	4.283	24.477	6.05	7.97	6.872	6.233	6.232	11.116	4.782	10.769	11.021	5.435	9.616	6.685	6.214	4.646	7.595	4.66	5.458
15.2	5.438	4.748	6.35	4.732	26.142	5.471	8.327	7.129	6.286	5.289	9.386	4.672	9.422	10.967	5.463	10.46	6.187	6.314	4.939	7.438	4.463	5.317
15.22	5.143	5.414	5.678	4.118	26.221	5.552	9.681	8.186	5.929	5.561	10.372	5.044	10.113	11.814	6.173	11.361	6.596	5.748	5.296	6.887	4.557	5.672
15.24	5.402	5.249	5.707	4.786	25.798	5.839	9.291	7.237	6.128	5.762	10.216	4.71	10.385	9.806	5.868	10.666	7.439	6.26	5.477	7.03	4.392	5.279
15.26	4.975	5.049	5.558	4.661	25.674	5.565	10.381	6.971	5.964	6.111	11.112	4.962	8.779	10.231	5.404	10.951	7.464	7.582	5.097	7.052	4.624	5.466
15.28	4.652	5.097	5.384	4.596	25.715	5.44	9.572	6.981	5.947	5.907	10.792	4.804	9.322	9.214	6.041	10.496	6.896	6.28	4.928	6.817	4.353	5.169
15.3	5.028	4.796	6.013	4.781	27.605	5.401	9.323	6.85	6.966	5.88	9.268	4.482	9.153	9.829	6.053	10.551	7.268	6.733	4.753	7.246	4.43	5.26
15.32	4.722	4.832	5.547	5.03	27.7	5.303	9.753	7.155	6.213	6.097	11.188	4.41	9.91	9.684	6.063	10.277	7.73	6.7	5.183	6.88	4.4	5.441
15.34	4.948	4.629	6.12	4.679	26.82	5.506	10.149	7.213	6.767	5.637	10.147	4.649	9.988	10.149	6.759	10.428	6.758	6.267	5.083	6.573	4.325	5.142
15.36	5.27	4.325	5.885	5.225	27.665	5.778	9.947	7.228	6.142	6.488	10.544	4.257	10.697	8.745	5.732	11.599	7.373	5.976	5.201	5.943	4.439	5.718
15.38	6.265	4.533	5.983	5.143	28.835	5.133	9.88	7.938	6.139	6.257	10.033	4.514	9.451	8.348	5.59	10.592	6.515	6.071	5.426	6.024	4.498	5.056
15.4	5.527	4.389	5.793	5.316	25.463	5.905	9.562	7.431	6.896	6.659	10.846	4.464	10.249	9.192	6.632	9.533	6.726	5.992	5.909	6.228	4.475	5.119
15.42	5.46	4.362	5.41	5.031	27.036	6.531	9.435	7.478	6.502	6.41	10.989	4.421	9.218	8.965	6.301	9.653	7.682	5.856	5.405	6.396	4.482	5.252
15.44	4.74	4.317	5.062	4.897	25.307	5.78	9.308	7.01	6.878	6.078	10.213	4.677	10.222	8.067	6.071	9.604	7.222	6.177	5.275	6.176	4.4	5.016
15.46	4.882	4.488	5.449	4.71	28.075	5.277	9.122	7.166	6.691	6.399	9.338	4.596	8.645	9.863	6.018	11.208	7.252	6.282	5.255	6.131	4.513	5.009
15.48	4.705	4.561	5.64	4.681	30.074	5.547	7.178	7.605	6.205	5.959	9.672	4.598	10.093	10.17	5.864	11.105	6.548	5.962	5.512	6.142	4.643	5.417
15.5	5.071	4.458	5.852	4.111	29.566	5.633	7.412	7.359	6.558	5.47	10.289	4.656	8.88	10.314	5.512	11.277	6.57	5.785	5.551	6.018	4.788	5.299
15.52	5.456	4.304	5.799	4.215	27.336	6.705	8.142	7.613	5.854	6.139	10.15	4.816	8.752	9.272	5.921	10.7	6.795	6.35	5.862	6.341	4.687	5.47
15.54	5.052	4.386	5.635	4.15	28.015	6.623	7.004	7.95	6.087	6.302	9.026	3.924	8.426	10.416	5.939	10.974	6.86	6.065	5.436	6.597	4.563	5.04
15.56	5.204	4.682	5.427	4.44	32.33	6.49	7.468	7.658	6.045	6.528	9.258	4.25	10.011	10.054	6.065	10.896	7.82	6.212	6.475	6.256	4.372	4.719
15.58	5.483	4.577	5.42	4.115	28.013	6.664	7.716	7.449	6.155	6.081	8.717	4.148	9.682	9.497	6.085	10.031	7.429	6.235	6.041	6.128	4.439	5.068
15.6	4.89	4.697	5.229	3.773	28.468	6.565	8.374	7.938	6.012	6.32	8.238	4.189	9.717	9.608	6.337	11.367	7.041	5.91	5.664	7.093	4.247	4.709
15.62	5.948	4.453	5.508	4.057	28.317	6.037	7.82	7.329	6.478	6.263	7.909	4.224	9.877	9.759	6.485	9.716	7.984	5.789	4.957	7.46	4.271	5
15.64	5.64	4.362	5.274	4.231	31.066	6.396	7.59	7.49	7.185	6.463	9.698	4.183	9.766	8.478	5.514	12.894	7.758	6.321	5.709	7.622	4.367	5.134
15.66	5.767	4.359	5.313	4.383	33.072	6.301	7.435	7	7.192	6.809	9.509	4.355	10.12	8.521	5.674	12.388	7.701	5.839	5.889	7.941	4.534	4.803
15.68	5.603	4.389	5.555	4.31	29.629	6.206	7.041	8.304	6.933	6.256	8.525	4.177	9.936	8.639	6.016	12.377	7.11	6.24	5.381	7.401	4.322	4.938
15.7	5.511	4.504	5.503	3.973	28.556	6.445	7.285	8.15	6.735	6.062	9.089	4.214	9.236	9.078	5.636	13.276	8.273	6.883	5.742	6.264	4.561	5.223
15.72	5.295	4.598	5.288	4.805	29.081	5.676	6.908	6.99	6.509	6.015	9.959	4.412	9.62	9.695	5.57	13.138	8.387	7.134	5.991	7.714	4.517	5.355
15.74	5.094	4.562	5.046	4.525	29.467	5.836	7.007	7.179	6.963	6.1	8.925	4.32	10.125	9.703	5.123	14.393	9.013	6.115	5.363	6.829	4.301	5.091
15.76	6.107	4.998	4.911	4.535	29.066	5.978	6.789	6.862	8.081	5.861	9.685	4.128	10.851	10.29	5.392	13.715	8.683	6.398	5.835	6.775	4.348	5.365
15.78	5.65	5.287	5.215	4.631	32.335	6.416	6.748	6.826	7.173	6.52	8.869	4.436	9.849	10.669	5.628	14.032	8.524	6.172	5.186	7.47	4.354	4.852
15.8	6.002	4.814	4.805	4.732	30.225	7.678	6.374	7.249	7.62	5.936	8.664	4.241	10.458	9.99	6.068	14.337	8.211	6.366	5.642	6.595	4.463	4.855
15.82	5.53	5.18	5.211	4.412	30.27	8.006	6.603	7.877	7.899	6.133	8.497	4.209	9.778	10.665	5.991	15.312	7.928	5.908	6.231	7.513	4.402	5.528
15.84	5.123	5.228	5.141	4.285	30.758	7.045	6.733	7.094	6.803	6.023	7.852	4.416	9.159	11.29	5.638	14.726	7.463	6.865	5.904	6.583	5.129	5.051
15.86	5.604	4.808	4.991	4.108	30.534	8.139	7.125	7.254	6.88	5.589	8.492	5.07	8.448	11.583	5.424	16.721	8.922	6.109	6.429	6.865	5.127	5.011
15.88	5.353	5.059	5.054	4.509	33.499	6.956	7.955	7.041	5.904	6.789	8.569	4.931	9.321	11.347	6.047	16.724	7.874	5.69	6.634	8.094	4.524	5.51
15.9	5.654	5.733	5.177	4.186	31.032	7.043	7.208	7.588	6.983	6.432	11.325	4.696	7.832	12.799	6.282	15.558	6.723	5.962	6.649	8.447	4.349	5.411
15.92	5.535	5.206	5.006	4.275	31.467	6.54	8.489	7.694	6.196	6.236	10.267	4.734	8.336	13.337	6.092	15.512	7.144	5.928	6.051	7.535	4.968	5.62
15.94	5.502	5.011	5.515	4.186	31.219	6.322	7.447	7.642	7.176	5.758	9.908	4.675	8.993	12.474	6.121	16.463	8.025	6.323	6.293	7.807	4.577	5.098
15.96	4.879	5.708	5.466	4.419	32.938	6.96	8.186	7.836	7.604	5.355	9.1	4.624	8.623	10.962	5.986	16.304	7.463	6.305	6.036	7.655	5.114	5.164
15.98	5.208	5.777	6.138	4.827	30.988	7.345	7.23	6.943	7.326	6.117	9.219	4.496	8.941	10.679	6.597	16.102	8.643	6.201	5.81	6.902	5.162	5.155
16	5.545	6.324	5.688	4.804	30.166	5.932	7.854	7.292	7.162	5.822	8.519	4.615	8.794	12.024	6.313	14.358	8.299	6.142	5.854	6.66	5.162	4.718
16.02	5.814	5.83	6.194	5.134	31.186	6.132	7.225	7.295	7.106	6.923	8.921	5.168	8.62	9.898	6.959	14.861	7.258	6.49	5.861	6.73	4.977	4.85
16.04	5.576	5.988	5.645	5.45	29.097	5.904	6.777	6.869	6.778	6.061	8.899	5.512	8.736	11.005	5.788	13.268	7.125	5.841	6.044	7.544	4.597	4.53
16.06	5.531	6.858	5.331	4.911	31.117	5.93	6.577	6.514	6.674	5.603	8.278	4.974	8.418	10.103	6.228	13.694	6.953	6.448	5.52	6.953	4.506	5.108
16.08	6.508	6.727	5.269	5.471	32.306	5.795	6.873	6.857	7.349	5.994	8.607	4.962	9.01	10.594	5.334	13.043	6.941	7.072	5.373	7.538	4.607	4.837
16.1	6.634	6.047	6.114	5.231	34.176	6.625	6.886	7.049	5.996	5.673	8.647	4.78	9.409	11.171	5.733	11.928	7.223	6.801	5.875	7.194	4.686	4.878
16.12	6.415	5.664	6.477	4.882	34.359	6.058	7.397	7.017	5.998	6.22	8.6	5.036	9.841	10.96	5.261	12.366	7.293	6.899	5.008	7.318	4.904	5.026
16.14	6.283	6.181	6.334	4.778	34.021	5.989	7.41	7.262	6.263	6.007	8.03	4.777	10.321	11.483	5.778	13.103	7.011	6.475	4.778	7.486	4.92	4.858
16.16	7.053	5.763	5.837	5.127	32.427	6.321	7.468	7.598	7.078	5.942	8.951	4.79	11.168	10.53	5.654	12.928	6.604	6.533	4.799	7.351	4.698	4.826
16.18	6.356	5.834	5.3	4.419	35.168	5.618	7.187	7.173	6.729	5.486	10.171	4.267	9.567	9.351	5.28	13.536	6.672	6.104	4.897	6.593	4.818	4.892
16.2	5.616	6.122	4.962	4.709	33.657	5.443	6.952	6.854	6.266	5.962	8.724	4.381	8.919	9.453	5.273	14.983	6.451	7.129	5.18	7.114	4.922	4.944
16.22	5.573	6.854	5.671	4.774	33.432	5.38	7.834	7.053	7.033	6.085	9.156	4.555	8.601	9.437	5.669	13.641	6.338	6.476	5.708	7.356	4.809	5.433
16.24	5.214	5.891	5.095	4.79	33.509	5.439	8.098	6.745	6.468	6.15	10.39	4.829	8.423	8.681	5.465	13.286	7.19	7.104	5.517	7.336	4.845	5.163
16.26	5.507	5.611	5.123	4.915	33.379	5.629	7.361	7.06	6.208	5.297	10.067	5.092	9.016	8.908	5.923	14.709	6.751	6.859	6.249	7.494	4.397	5.427
16.28	5.227	5.941	4.897	5.067	31.123	5.819	8.143	7.526	6.796	5.427	9.452	4.807	7.913	9.29	5.423	13.167	6.852	6.617	5.236	7.919	4.712	5.054
16.3	5.57	5.349	5.608	4.787	33.041	5.939	7.415	7.443	6.521	5.938	10.039	4.439	7.356	8.866	6.24	11.946	6.977	6.709	6.043	7.149	5.094	5.288
16.32	6.189	5.301	5.355	4.384	31.807	5.076	7.334	7.626	6.547	5.341	11.36	4.679	8.19	8.738	5.52	12.423	7.256	7.869	5.11	7.731	4.592	4.956
16.34	6.852	4.909	5.072	4.884	32.844	5.019	7.845	6.881	6.566	5.485	10.797	4.753	7.856	9.422	5.481	12.352	8.591	7	5.213	6.368	4.911	5.029
16.36	7.029	4.79	4.666	4.559	32.295	5.252	8.235	7.73	6.637	6.297	9.492	4.78	7.919	9.087	5.731	12.425	7.655	6.725	5.484	6.658	4.754	4.984
16.38	5.947	4.734	4.894	5.029	32.27	5.256	7.736	8.065	6.383	5.528	10.464	4.956	7.369	8.649	6.021	11.724	7.131	6.733	5.731	7.345	4.561	4.763
16.4	7.017	5.288	4.888	4.475	34.851	5.376	6.409	7.886	6.489	5.568	10.23	4.726	6.711	8.612	7.084	12.602	7.918	7.219	5.891	6.933	4.49	4.701
16.42	6.572	4.789	4.581	5.202	32.494	5.734	6.882	8.278	6.27	5.699	10.058	4.349	6.496	8.145	6.434	12.418	8.037	6.72	5.929	7.092	4.712	5.234
16.44	6.174	4.712	4.864	4.544	33.238	6.028	7.625	8.277	6.493	7.025	9.632	4.579	6.236	8.246	5.914	13.554	8.823	6.355	6.513	7.233	4.996	4.812
16.46	6.453	5.187	4.638	4.947	34.808	5.967	6.807	7.888	6.123	6.684	10.51	4.315	6.984	7.65	6.73	12.782	8.27	7.056	6.564	6.7	4.844	5.416
16.48	5.958	4.872	4.706	5.005	33.208	5.762	6.257	8.029	6.224	6.505	11.248	4.682	6.574	8.612	6.079	13.983	7.956	6.376	6.128	6.728	4.695	5.105
16.5	7.175	4.864	4.918	4.637	33.94	6.652	6.472	7.767	6.044	6.57	11.15	4.438	6.43	7.707	6.717	14.571	7.799	6.864	6.366	6.772	4.791	5.003
16.52	6.573	4.877	5.139	4.854	31.209	5.875	6.879	7.711	6.023	6.631	10.283	4.316	6.939	7.344	6.405	14.115	8.141	6.935	6.686	6.624	5.004	4.894
16.54	6.27	5.516	4.993	4.482	32.21	5.862	7.307	7.763	6.944	5.743	10.42	4.468	6.601	8.485	6.681	12.736	9.599	7.002	7.155	6.506	4.92	5
16.56	7.302	5.855	5.589	4.813	36.493	5.959	7.707	7.973	6.801	6.355	9.594	4.551	6.733	8.452	6.155	13.492	9.24	6.876	6.57	6.108	4.978	5.191
16.58	7.466	5.686	5.445	5.312	33.143	6.032	7.075	7.942	6.553	6.714	9.725	4.456	6.146	9.063	5.598	12.646	8.092	6.594	5.728	6.236	4.997	4.896
16.6	6.949	5.586	5.226	5.247	34.13	6.595	7.38	7.833	7.96	6.752	10.328	4.699	7.081	8.599	5.502	15.61	8.029	6.509	5.045	5.664	5.381	5.362
16.62	6.159	5.66	5.272	4.783	34.137	6.13	6.806	8.009	6.828	6.65	10.113	4.582	7.305	9.583	5.168	15.26	8.696	6.734	5.69	5.973	5.392	5.234
16.64	6.799	6.05	4.894	4.92	34.095	6.011	7.187	7.796	7.216	6.757	8.864	4.651	6.53	9.384	5.102	16.378	8.161	6.205	4.962	6.273	5.16	5.329
16.66	6.041	5.756	4.987	4.577	35.778	6.201	7.245	8.552	7.591	6.855	8.831	4.582	7.465	9.512	4.915	15.815	8.888	6.567	5.052	6.021	5.374	5.055
16.68	5.972	6.144	5.513	4.954	34.501	5.954	8.45	7.778	8.047	6.408	9.294	5.124	7.514	10.559	4.923	16.688	9.092	6.016	4.693	5.837	5.351	5.393
16.7	5.713	5.905	5.849	5.228	32.912	6.168	8.543	7.968	8.367	7.105	8.817	4.711	8.092	8.795	5.177	16.161	8.314	6.035	4.792	5.824	5.182	5.893
16.72	5.99	5.864	5.462	4.943	35.253	5.662	7.935	8.729	7.599	6.433	8.97	4.898	8.73	9.09	5.104	16.44	8.081	6.067	5.301	5.704	5.165	5.779
16.74	5.63	5.39	5.293	5.436	32.358	6.363	8.848	8.255	8.036	5.631	9.716	4.787	8.254	8.101	5.023	16.305	8.37	6.396	4.819	5.417	5.521	5.896
16.76	5.954	6.149	5.156	5.243	32.609	6.379	8.578	8.009	7.667	5.88	10.701	4.985	8.279	8.459	5.381	15.488	8.609	6.029	5.362	5.504	5.002	5.625
16.78	5.745	6.628	6.117	5.335	32.328	5.664	7.869	8.711	7.035	5.23	11.193	4.832	7.879	9.043	4.99	15.016	9.54	5.844	4.997	5.586	4.705	5.631
16.8	5.417	6.52	6.029	5.786	33.865	5.982	10.623	8.485	7.202	6.005	10.966	4.653	8.007	8.812	5.18	13.933	9.555	5.48	4.679	5.382	4.951	5.599
16.82	5.026	6.719	7.167	5.481	30.967	6.138	8.669	7.769	6.832	5.788	11.096	4.658	8.149	8.806	4.849	14.885	8.618	5.574	4.396	5.317	5.14	5.383
16.84	4.992	6.7	6.095	5.338	30.636	6.176	9.158	7.806	6.661	5.655	11.965	4.648	8.176	8.984	5.2	15.055	8.838	5.788	5.019	5.315	4.862	5.747
16.86	5.634	6.657	5.887	5.123	32.139	5.933	8.223	8.064	6.84	5.693	10.939	4.649	8.135	8.242	4.967	13.473	8.37	5.262	4.526	5.723	4.761	5.55
16.88	5.923	6.985	5.802	5.36	30.522	5.249	9.611	8.37	6.516	6.166	11.764	4.919	7.11	8.049	5.446	14.842	8.916	5.363	4.923	5.207	4.964	5.229
16.9	5.333	6.687	5.997	5.756	34.082	5.294	9.058	8.821	6.115	5.82	10.021	4.924	7.636	8.378	5.448	14.391	8.891	5.548	4.833	5.299	4.598	5.495
16.92	4.693	6.753	5.996	5.344	32.646	5.576	10.112	8.132	6.167	5.893	10.784	4.584	8.052	7.979	5.078	13.867	8.876	5.639	4.909	5.622	4.638	5.833
16.94	5.363	7.733	5.533	5.581	34.703	5.537	8.354	9.097	6.241	7.251	9.781	4.643	7.292	7.523	5.264	14.67	7.942	5.549	4.778	5.488	4.562	5.675
16.96	5.103	6.807	6	5.66	35.445	5.366	9.394	8.337	6.217	6.329	9.916	4.761	8.933	8.614	4.919	14.508	7.828	5.385	4.469	5.612	4.651	6.023
16.98	4.813	6.322	5.431	5.567	33.893	5.572	7.347	8.051	6.446	5.996	9.648	4.79	8.005	8.492	5.085	13.898	8.273	5.426	4.699	5.665	4.673	5.797
17	4.493	6.02	5.743	5.774	32.783	5.474	8.802	7.906	7.105	6.901	9.408	5	7.982	8.74	4.799	15.377	8.491	5.439	4.736	5.13	4.787	5.72
17.02	4.647	6.461	5.204	6.047	32.946	6.107	7.92	8.4	6.802	7.162	10.173	5.137	8.684	8.63	5.238	13.862	7.476	5.446	4.741	4.652	4.74	6.437
17.04	5.233	5.763	5.854	5.875	32.443	5.51	8.139	8.157	6.085	7.227	10.704	4.85	9.038	8.17	5.156	14.985	8.525	5.631	4.566	4.997	4.741	6.524
17.06	5.164	5.569	5.653	5.877	32.488	5.344	8.201	8.275	6.701	7.172	11.214	4.863	10.749	8.212	5.239	16.881	7.325	5.583	4.633	5.598	4.734	6.206
17.08	5.211	5.026	5.976	5.552	35.956	5.171	8.922	8.19	6.687	7.174	11.3	4.865	10.06	9.547	5.038	14.061	8.644	5.374	4.35	5.199	4.692	5.722
17.1	5.14	6.083	5.417	5.751	33.479	5.296	9.439	7.916	7.011	6.645	10.582	4.974	10.378	9.57	4.759	15.479	8.194	5.335	4.093	4.839	4.624	6.049
17.12	5.846	5.718	5.188	5.514	36.524	5.394	8.947	7.592	6.699	6.316	11.353	4.765	9.948	9.52	4.815	14.441	8.013	5.146	4.345	4.691	4.64	6.169
17.14	5.33	6.196	5.258	5.752	33.998	5.241	8.644	6.761	5.785	7.252	10.472	4.522	10.099	10.763	4.6	13.682	7.714	5.167	4.789	4.916	4.732	6.052
17.16	5.282	5.668	5.913	6.152	33.044	5.718	8.35	7.467	5.876	6.402	9.844	4.664	9.782	10.314	5.022	16.35	7.374	5.436	4.201	4.742	4.737	5.715
17.18	4.958	6.022	6.19	6.076	37.932	5.477	8.145	7.567	6.808	6.733	10.089	4.837	9.532	10.325	5.043	13.668	9.636	5.319	4.472	5.211	4.724	6.184
17.2	4.903	6.591	5.486	5.685	33.43	5.286	8.013	8.023	6.767	6.112	9.844	4.758	9.287	10.011	5.164	15.072	9.249	5.377	4.496	4.731	4.845	5.983
17.22	4.438	7.111	5.127	5.188	36.401	5.371	7.63	7.112	7.263	6.331	9.707	4.748	9.053	11.249	4.953	13.235	9.055	5.636	4.589	5.071	4.782	5.882
17.24	4.547	7.104	5.064	6.387	34.843	5.861	7.879	7.808	6.756	6.954	11.305	4.654	7.438	11.153	4.965	14.088	8.571	6.022	4.585	5.36	4.88	5.78
17.26	4.582	6.624	5.048	6.158	35.323	5.652	8.321	7.523	6.634	6.101	9.702	4.747	8.363	11.636	4.844	11.918	8.084	5.682	4.526	5.235	4.884	5.765
17.28	4.814	6.68	5.356	5.708	32.564	5.588	7.313	8.414	5.635	5.599	11.003	4.49	7.003	8.88	4.893	14.762	7.962	5.535	4.08	5.321	4.959	5.917
17.3	4.623	7.192	4.821	5.476	32.047	5.489	7.814	7.285	6.115	5.783	11.237	4.676	7.073	8.945	5.314	12.235	9.481	5.415	4.596	5.65	4.881	5.952
17.32	5.095	8.186	5.229	5.717	33.625	5.279	7.788	7.721	5.502	5.353	10.288	4.404	7.196	8.588	5.102	12.924	8.358	5.706	4.385	5.061	4.815	6.414
17.34	4.588	7.695	4.959	5.734	30.531	4.927	8.351	8.025	5.999	5.702	10.973	4.446	7.43	9.127	5.132	13.333	9.598	5.958	4.525	5.246	4.763	5.705
17.36	5.559	7.568	5.037	5.449	34.991	5.063	9.088	7.63	5.691	5.456	10.48	4.753	7.404	9.578	5.3	13.762	8.195	5.641	4.444	5.265	4.828	5.879
17.38	5.02	6.651	5.113	5.634	31.277	5.496	9.689	7.877	6.487	5.554	9.778	4.567	6.828	10.142	5.004	13.404	8.635	5.575	4.742	5.338	4.888	6.263
17.4	5.12	7.117	5.223	5.662	32.935	5.556	8.833	7.835	5.979	5.292	8.866	4.664	7.329	10.042	5.308	14.007	9.036	5.584	4.069	5.535	4.713	6.252
17.42	5.069	7.713	5.887	5.493	32.757	5.409	7.389	7.252	5.846	5.388	10.744	4.596	7.156	9.069	5.433	13.635	8.284	5.706	4.44	5.425	4.695	6.397
17.44	5.335	6.325	6.002	5.174	34.84	5.274	8.776	7.912	5.646	5.847	10.838	4.426	7.259	8.742	5.295	14.097	8.172	5.69	4.45	5.585	4.944	6.503
17.46	4.362	6.456	5.489	5.177	32.31	5.859	7.622	7.966	5.589	5.43	10.241	4.762	7.311	8.98	5.127	13.606	7.956	5.196	4.677	5.267	4.829	6.181
17.48	4.74	7.103	5.334	5.763	33.357	5.604	7.625	7.916	6.346	5.939	10.346	4.453	7.856	8.535	5.452	14.082	8.139	5.7	4.864	5.265	5.023	6.372
17.5	4.617	7.041	5.368	5.807	34.764	5.26	8.767	7.457	5.961	5.51	9.215	4.602	6.877	8.022	5.632	14.161	7.719	5.487	4.804	5.514	4.9	6.784
17.52	4.344	6.727	5.653	5.328	33.569	5.272	8.786	7.889	5.809	6.199	9.636	4.371	6.808	10.062	5.725	14.614	7.507	5.581	4.515	5.331	4.939	6.855
17.54	4.915	6.876	5.853	5.03	34.463	5.438	8.037	8.035	6.385	6.462	9.225	4.756	7.069	9.151	5.603	13.682	8.01	5.825	4.282	5.124	4.717	6.721
17.56	4.812	6.722	5.48	5.321	33.121	5.55	8.704	7.67	7.731	5.888	8.533	4.668	6.561	9.263	5.84	14.122	8.336	6.14	4.678	4.819	4.888	6.303
17.58	5.181	5.804	5.407	5.3	36.213	5.188	7.691	7.427	6.789	5.914	10.546	4.974	6.251	9.161	5.304	13.873	8.13	5.772	4.35	5.029	4.83	5.612
17.6	4.758	6.06	5.332	4.769	37.639	5.37	8.993	7.3	6.063	6.598	11.53	4.795	6.446	9.94	5.376	13.743	7.538	5.538	4.729	5.401	4.932	6.325
17.62	5.336	5.757	5.295	5.259	35.069	5.753	7.802	7.131	6.014	6.522	9.916	4.905	6.794	9.883	5.035	13.409	7.87	5.147	4.74	5.25	4.782	5.72
17.64	5.947	6.278	5.894	4.716	34.717	5.846	8.574	7.743	5.818	5.763	8.728	4.8	5.743	10.012	5.056	14.714	7.954	5.143	4.593	5.588	5.023	5.679
17.66	5.525	6.238	5.842	4.86	34.347	5.717	8.399	8.386	5.027	6.407	9.113	4.802	6.119	10.51	5.014	14.18	6.994	5.464	4.616	5.351	4.858	5.809
17.68	5.085	6.488	5.54	4.93	36.984	5.3	8.853	7.587	5.968	6.026	8.53	4.829	6.627	11.78	4.998	16.008	6.471	5.605	4.51	5.445	4.926	5.97
17.7	4.653	6.327	5.452	4.937	35.422	5.637	8.186	7.648	6.079	5.916	9.523	4.869	6.854	10.5	5.187	16.324	8.123	5.478	4.868	5.688	5.081	6.194
17.72	5.205	5.757	5.382	5.087	34.145	5.305	8.176	7.005	6.133	6.03	9.365	5.133	6.942	10.712	5.245	16.501	8.069	5.203	5.023	5.331	4.805	6.205
17.74	5.24	5.993	5.323	5.496	34.606	5.63	7.985	8.286	6.081	5.534	8.504	4.812	7.142	10.329	5.23	16.388	7.63	5.602	4.628	5.618	4.778	5.912
17.76	5.641	5.977	5.646	5.938	34.54	5.383	8.421	7.976	5.838	5.589	8.378	4.752	7.185	11.992	5.273	15.199	7.831	5.605	4.906	5.159	4.656	6.352
17.78	6.34	6.362	5.551	5.764	35.812	5.429	8.851	8.188	6.071	5.736	8.817	4.92	6.988	11.538	5.549	16.42	7.591	5.55	4.558	5.22	4.693	6.56
17.8	5.392	6.999	5.528	5.733	35.018	5.096	9.141	7.506	6.136	6.04	10.266	4.796	6.124	12.527	5.312	17.195	7.941	5.282	4.307	5.278	4.946	5.847
17.82	5.44	6.582	5.354	5.494	37.018	5.552	8.703	7.409	5.788	5.414	9.919	4.537	6.72	11.642	5.657	13.644	7.948	5.37	4.646	5.636	4.665	6.49
17.84	5.3	6.818	5.446	6.065	34.463	4.923	8.406	8.448	7.09	4.987	9.1	4.555	6.979	9.377	5.322	15.848	7.156	5.48	4.448	5.469	4.881	6.17
17.86	5.627	6.74	5.803	5.408	37.92	5.392	7.797	7.99	6.974	5.166	8.947	4.318	6.921	9.89	4.986	17.018	7.721	5.554	4.455	5.496	4.835	6.821
17.88	4.946	6.813	5.724	5.138	35.508	5.01	8.012	8.343	6.766	5.233	9.166	4.595	6.383	11.401	5.218	16.592	8.108	5.412	4.636	5.695	4.84	6.269
17.9	4.823	7.741	5.383	4.971	35.917	5.291	7.282	8.12	7.387	4.878	8.888	4.538	5.875	10.418	5.26	14.903	7.313	5.296	5.263	5.642	4.845	6.182
17.92	5.228	7.486	5.551	5.641	33.785	5.329	8.22	8.417	7.486	4.882	8.426	4.26	5.871	10.157	5.072	15.83	7.53	5.649	5.297	5.543	4.783	6.305
17.94	4.388	7.351	5.767	5.905	35.723	5.602	7.843	7.935	6.993	4.919	8.126	4.204	6.103	11.073	5.302	14.742	8.279	5.381	4.692	5.701	5.189	6.383
17.96	4.214	8.034	5.549	6.15	37.81	5.37	7.76	9.017	7.339	5.043	9.803	4.263	5.612	11.28	5.07	16.007	8.009	5.599	4.679	5.686	5.298	6.12
17.98	4.365	8.271	5.644	6.026	34.891	5.401	7.923	8.514	7.293	5.315	8.226	4.526	6.605	11.938	5.18	15.377	7.791	5.644	4.513	5.92	5.432	6.268
18	4.786	7.21	5.714	6.073	35.79	5.57	8.46	8.748	7.832	5.168	8.485	4.34	6.039	11.12	5.167	15.158	7.44	5.603	4.285	5.672	5.871	5.663
18.02	5.111	6.928	4.937	6.622	36.255	5.807	8.915	8.331	7.025	4.873	9.156	4.499	5.736	11.385	5.102	15.884	8.142	5.686	4.848	5.597	5.09	6.072
18.04	5.216	7.312	5.166	6.817	35.711	5.793	7.872	8.607	7.453	4.904	7.865	4.485	7.804	11.176	5.095	15.162	8.319	5.831	5.304	5.51	5.045	6.621
18.06	5.716	7.503	5.473	6.069	35.23	5.24	7.25	8.575	7.435	4.863	8.756	4.794	7.527	10.983	5.159	13.778	7.614	5.544	5.157	5.532	4.978	6.016
18.08	5.404	7.206	5.349	5.874	33.157	5.488	7.233	8.702	7.193	5.56	7.407	4.564	7.172	11.527	4.86	13.345	8.318	5.916	5.538	5.851	5.156	5.419
18.1	4.581	7.125	5.341	5.541	32.941	5.613	6.538	8.243	6.723	5.93	6.833	4.54	7.731	11.342	4.869	14.367	6.959	5.573	5.426	6.11	5.096	5.782
18.12	5.16	8.255	5.654	6.837	35.417	5.354	6.907	9.229	6.554	5.102	8.203	4.499	7.783	13.08	4.712	15.382	6.394	6.038	5.018	5.624	5.045	5.683
18.14	5.164	8.18	5.985	6.34	33.412	4.803	7.719	9.486	6.386	5.027	7.671	4.581	7.802	12.349	4.767	14.821	6.599	5.941	4.719	5.669	4.974	5.518
18.16	5.144	7.965	5.426	6.225	34.822	5.308	7.752	8.964	7.14	5.388	7.168	4.526	7.752	12.309	4.642	15.306	7.065	5.501	4.734	5.313	4.935	6.215
18.18	4.805	8.806	5.904	6.262	33.005	5.463	7.389	8.542	6.997	5.22	7.295	4.864	7.845	10.489	4.885	17.11	6.805	5.636	5.016	5.039	4.831	5.947
18.2	4.684	8.521	6.077	6.56	32.819	5.581	6.683	8.907	7.192	5.549	6.914	4.691	8.294	11.394	4.906	17.025	7.818	5.713	4.68	5.492	4.85	6.13
18.22	5.209	8.732	5.676	6.248	35.841	5.762	5.703	8.704	7.031	5.498	7.622	4.491	8.555	11.772	4.962	16.486	7.597	5.364	5.117	5.821	4.716	6.02
18.24	5.11	9.22	5.589	5.869	37.263	5.284	6.575	9.244	7.523	5.221	7.819	4.584	8.598	10.869	4.639	14.19	7.109	5.463	5.272	6.199	4.794	5.947
18.26	5.241	8.746	5.775	6.349	36.759	5.35	5.946	9.123	6.788	5.61	8.15	4.498	8.61	12.133	4.813	14.905	7.008	5.502	4.58	6.471	4.81	6.384
18.28	5.299	8.483	6.035	6.394	35.999	5.318	6.725	9.616	7.1	5.708	8.38	4.488	8.559	11.293	4.838	17.404	7.131	5.488	4.582	6.771	4.823	6.324
18.3	5.009	7.942	5.62	6.447	37.066	4.929	6.916	9.124	6.641	5.596	9.194	4.41	10.638	13.102	4.673	14.997	7.471	5.252	4.797	6.441	4.894	6.243
18.32	5.494	7.877	5.761	6.285	35.894	5.244	6.602	9.105	7.106	5.634	8.493	4.571	8.284	12.505	4.786	14.665	8.527	5.348	5.233	5.966	4.743	6.429
18.34	5.394	7.616	5.769	6.314	36.561	5.328	6.374	9.044	7.212	5.248	8.718	4.592	8.09	11.835	4.476	13.443	7.329	5.339	4.752	6.171	4.844	6.629
18.36	5.208	7.017	6.247	6.531	40.065	5.217	6.37	8.761	7.116	5.224	9.441	4.742	7.265	11.579	4.569	14.865	6.734	5.209	4.838	6.08	4.756	6.157
18.38	5.394	7.474	5.514	6.205	35.011	5.564	6.738	9.061	7.26	5.287	9.09	4.616	6.847	11.272	4.456	13.018	7.082	5.394	5.075	6.3	4.651	6.525
18.4	5.032	8.306	5.508	6.068	34.631	5.176	6.406	8.734	6.862	5.191	9.38	4.605	7.553	11.854	4.631	13.932	7.131	5.212	4.825	5.92	4.666	6.007
18.42	5.16	8.045	5.502	5.822	40.026	5.755	7.162	8.965	7.375	5.092	8.979	4.601	8.1	10.543	4.954	16.06	6.733	5.391	4.399	6.007	4.592	5.712
18.44	4.882	7.832	5.872	6.268	38.108	5.578	7.983	9.618	7.112	5.117	8.845	4.551	8.285	12.496	5.075	13.943	7.558	5.373	4.42	6.265	4.638	5.898
18.46	4.85	7.258	5.726	6.074	36.573	5.789	6.752	8.603	7.391	5.048	10.42	4.616	8.523	9.636	4.905	13.903	7.165	5.145	4.451	6.231	4.705	5.838
18.48	5.232	8.473	6.301	5.448	41.672	5.825	7.216	9.512	7.805	5.159	8.788	4.249	8.182	9.959	4.862	15.857	8.531	5.083	4.534	6.175	4.696	6.127
18.5	4.703	7.341	5.963	5.356	37.822	5.316	7.195	9.159	7.752	5.078	8.971	4.459	8.217	10.178	4.854	15.968	9.348	5.418	4.544	6.84	4.928	5.976
18.52	4.843	8.189	6.046	5.206	35.44	5.165	7.275	9.046	8.224	4.978	7.587	4.753	8.906	10.163	4.755	15.572	9.036	5.497	4.839	6.273	4.827	6.132
18.54	4.695	7.646	5.787	5.498	38.006	5.249	7.78	9.863	7.934	5.196	7.772	4.711	8.428	10.991	4.593	14.358	8.278	5.22	4.974	6.838	4.916	6.506
18.56	4.82	8.478	5.964	5.569	39.092	5.898	7.095	10.172	7.307	5.151	7.216	4.75	8.016	11.103	5.019	17.192	8.597	5.273	4.664	6.161	5.303	6.557
18.58	5.435	7.814	6.193	5.588	35.388	4.946	6.852	9.491	6.777	4.908	7.228	4.832	9.056	10.531	4.39	14.77	7.49	5.228	5.118	6.311	5.326	6.978
18.6	5.369	9.119	6.026	5.249	39.518	5.648	7.43	10.022	6.832	4.995	7.051	5.001	9.32	11.059	4.77	15.779	9.302	5.226	4.679	6	4.633	7.01
18.62	4.791	8.984	6.146	4.891	37.049	5.591	7.531	9.728	6.193	4.813	6.183	4.72	8.922	11.768	4.522	15.013	8.407	5.377	4.847	7.024	4.691	7.589
18.64	6.027	8.081	6.312	5.741	35.721	5.354	7.45	9.999	6.332	4.996	6.922	4.814	8.485	12.807	4.711	15.097	8.427	5.085	4.372	6.355	4.653	6.963
18.66	5.351	8.703	6.121	5.789	38.043	5.518	7.491	10.986	6.576	4.701	7.519	4.678	7.778	12.551	4.776	15.731	8.337	5.235	5.305	6.396	4.596	6.933
18.68	4.858	8.72	6.133	5.395	37.132	5.406	7.131	9.957	6.683	4.678	7.603	4.54	7.903	12.814	5.084	16.216	8.883	4.645	4.835	6.505	4.669	6.347
18.7	5.258	8.21	5.882	5.868	35.087	6.071	7.69	9.631	6.286	5.158	7.016	4.352	8.54	11.776	4.913	15.585	7.791	5.032	4.865	6.484	4.787	6.428
18.72	5.557	9.344	5.912	6.146	37.311	5.965	7.914	9.87	6.632	5.208	7.352	4.605	8.622	12.818	4.399	17.928	7.213	5.132	4.293	7.086	4.822	6.143
18.74	5.586	8.651	5.732	5.646	34.657	5.86	7.465	9.225	6.678	4.991	7.609	4.594	8.902	12.277	4.516	17.402	9.232	5.392	4.922	6.552	4.596	6.238
18.76	5.259	8.38	5.997	5.441	31.719	5.743	7.761	8.828	7.285	5.291	7.62	4.709	9.941	11.967	4.881	16.344	8.496	5.147	4.534	7.259	4.838	5.886
18.78	5.729	8.371	5.973	6.537	33.804	5.318	7.932	9.336	6.633	4.797	7.94	4.451	9.182	12.027	4.823	14.682	7.832	5.12	4.362	6.476	4.976	5.762
18.8	6.22	8.031	6.004	6.808	33.157	6.3	8.018	10.376	6.451	4.936	7.358	4.753	8.748	11.594	5.144	16.543	7.737	5.388	4.649	7.799	4.918	5.564
18.82	5.616	8.235	5.77	5.752	34.951	5.307	7.635	9.417	6.376	5.024	7.937	4.686	9.051	12.595	5.14	15.739	7.861	5.325	4.183	6.826	4.972	5.928
18.84	5.923	8.434	5.92	6.323	31.918	5.389	7.724	8.786	7.113	5.079	8.01	4.408	8.712	11.424	4.755	15.541	7.476	5.356	4.416	6.533	4.909	6.052
18.86	6.132	9.192	5.994	6.115	32.974	5.837	7.515	9.559	6.625	5.359	7.991	4.291	8.359	12.345	4.659	16.57	7.711	5.256	4.228	7.075	4.963	5.675
18.88	5.466	9.029	5.526	6.155	32.532	6.046	7.876	9.119	6.737	5.055	8.424	4.456	7.337	12.602	4.556	14.726	7.297	5.037	4.223	6.485	4.943	5.857
18.9	4.829	8.998	5.552	6.916	32.376	5.897	7.738	9.314	6.852	5.259	6.862	4.384	8.175	11.91	4.491	14.398	7.717	5.111	4.743	6.663	5.2	6.003
18.92	5.225	9.532	5.375	6.503	34.418	5.887	8.032	8.845	7.277	4.906	8.302	4.439	8.103	12.049	4.997	14.48	7.75	4.937	4.407	6.782	4.868	6.02
18.94	5.096	8.089	5.612	5.744	33.986	6.004	7.615	8.915	7.667	5.22	8.767	4.226	8.716	11.151	5.227	15.095	7.211	4.998	4.648	7.133	4.869	5.958
18.96	4.437	7.863	5.323	5.416	31.969	6.18	8.193	8.601	7.451	5.105	8.698	4.308	8.614	11.148	4.587	14.311	7.04	5.063	4.623	7.358	4.791	5.956
18.98	4.638	8.586	5.968	6.286	35.344	6.373	8.857	9.232	7.731	5.223	8.822	4.067	8.553	12.136	4.587	15.012	7.791	5.022	4.457	6.483	5.017	5.982
19	4.273	8.795	5.592	5.815	35.186	6.075	9.383	8.663	7.591	5.025	8.802	4.137	7.77	9.632	5.042	13.174	7.817	5.048	4.489	6.059	5.037	5.582
19.02	3.922	7.97	6.11	5.481	33.965	6.471	7.901	9.242	7.121	5.079	9.768	4.245	7.986	10.544	4.945	13.575	8.107	5.373	4.363	5.983	4.836	6.466
19.04	4.644	8.488	6.168	5.553	35.241	5.915	7.309	8.752	7.223	5.078	8.689	4.403	7.303	11.018	4.991	13.275	8.497	5.238	4.176	6.259	4.838	6.033
19.06	4.373	8.916	6.344	5.137	34.776	6.189	7.975	8.97	6.586	5.068	8.426	4.492	6.674	10.21	4.891	13.692	8.537	5.027	4.394	6.802	4.913	6.13
19.08	4.368	9.376	6.767	4.793	35.377	6.268	8.139	8.733	6.629	5.199	8.407	4.262	6.744	12.342	5.138	14.205	8.019	4.955	4.198	6.718	4.461	6.087
19.1	4.613	9.023	6.084	4.895	32.558	6.972	8.262	9.568	6.486	5.062	8.58	4.401	6.138	10.976	5.277	12.071	9.015	5.221	4.301	6.523	4.977	6.025
19.12	4.648	9.481	6.257	5.088	30.552	6.624	7.959	8.546	7.057	5.339	9.046	4.597	7.208	10.896	4.911	12.654	8.239	5.157	4.547	7.144	4.685	5.884
19.14	4.65	8.403	6.251	5.073	30.473	6.134	8.59	8.801	6.326	5.202	8.699	4.957	6.588	13.385	4.814	12.728	8.502	5.347	5.01	7.275	4.915	6.227
19.16	4.376	9.322	6.33	5.137	32.987	6.396	7.5	8.913	7.104	5.577	8.711	4.785	6.742	12.468	5.045	13.028	8.937	5.21	4.712	6.628	4.719	5.669
19.18	4.817	7.942	6.767	5.472	36.289	6.368	7.632	9.211	6.634	5.286	9.631	4.757	6.666	11.828	4.928	13.792	8.64	5.497	4.735	7.097	4.954	5.779
19.2	4.879	8.539	5.956	5.182	35.507	6.737	8.524	8.569	7.414	5.331	9.351	4.795	6.97	11.651	5.056	13.896	8.777	5.744	4.571	7.371	5.135	5.56
19.22	4.749	8.838	5.34	5.891	35.967	5.958	8.118	8.82	7.493	5.121	9.092	4.62	6.749	11.691	5.281	13.679	8.691	5.529	4.453	7.098	4.958	5.694
19.24	5.247	9.02	5.676	4.89	34.971	5.864	8.896	9.652	7.275	5.498	9.409	4.56	7.248	10.619	4.924	15.554	8.342	5.719	4.366	8.053	5.179	5.917
19.26	4.866	9.336	5.732	4.651	36.372	5.99	7.926	8.989	7.449	5.338	8.654	4.643	5.75	10.444	4.761	14.116	9.542	5.418	4.311	7.579	4.683	5.522
19.28	5.058	10.289	5.627	5.281	33.557	6.158	8.504	10.123	7.49	5.358	9.869	4.424	5.499	11.707	4.957	13.084	8.075	5.719	4.306	8.459	4.78	5.612
19.3	4.947	8.754	5.402	5.257	36.486	6.199	8.125	9.094	6.788	5.28	9.213	4.576	5.506	10.882	5.058	14.331	7.642	5.707	4.42	8.053	4.742	5.377
19.32	5.414	8.873	5.588	5.51	34.763	6.339	8.071	9.415	6.172	5.062	10.833	4.55	6.63	10.249	5.106	14.261	8.312	5.728	4.794	9.002	4.623	5.497
19.34	5.533	8.269	5.099	5.433	35.033	6.594	7.955	9.064	6.559	5.211	10.787	4.486	6.625	10.82	5.028	13.953	8.529	5.746	5.106	8.554	4.577	5.502
19.36	6.087	7.614	5.195	5.209	33.413	6.375	8.4	10.167	7.005	5.309	9.846	4.418	5.998	12.223	4.839	13.52	8.255	5.709	4.459	7.417	4.877	5.258
19.38	5.043	8.262	5.005	5.577	33.407	6.655	8.135	9.514	7.082	5.312	11.261	4.243	6.3	13.46	4.58	15.762	7.761	5.938	4.568	6.89	4.647	5.306
19.4	4.686	9.292	5.699	5.469	37.625	6.393	8.093	8.339	6.751	6.029	10.014	4.287	6.66	11.745	4.787	13.969	8.745	5.826	4.29	6.852	4.501	5.292
19.42	5.706	8.794	5.542	5.333	36.797	6.572	9.33	9.385	6.841	6.449	10.917	4.62	7.37	12.505	4.892	14.588	7.923	5.649	4.179	6.492	4.708	6.164
19.44	5.383	7.673	5.331	5.85	35.801	6.391	8.145	8.975	6.966	6.151	10.012	4.512	6.903	10.98	4.345	15.979	8.272	5.759	4.478	7.58	4.754	6.19
19.46	5.367	8.078	5.217	5.056	36.735	6.651	7.815	9.644	6.756	5.899	10.913	4.354	6.368	12.05	4.877	16.17	9.099	5.872	4.147	6.53	4.704	5.951
19.48	5.791	7.645	5.754	5.491	36.312	7.459	9.112	8.984	6.288	5.651	10.248	4.53	6.314	11.051	4.904	16.539	8.89	5.63	4.185	6.918	4.897	5.992
19.5	5.677	7.394	5.485	5.512	39.226	7.27	8.273	9.262	6.481	6.045	9.008	4.786	6.109	10.848	4.534	17.242	8.61	5.908	3.825	7.455	5.062	6.216
19.52	5.36	7.028	5.274	5.57	38.525	6.85	7.535	10.334	6.463	5.766	8.591	4.432	6.001	12.733	4.39	15.452	8.289	5.724	4.386	6.692	4.829	6.789
19.54	6.08	7.205	5.444	5.941	38.248	6.551	7.786	10.438	6.428	6.076	8.959	4.395	5.733	14.088	4.531	17.588	8.525	5.661	4.386	6.839	4.701	6.267
19.56	5.738	7.94	5.505	5.387	34.023	6.805	8.126	10.062	6.385	5.99	7.929	4.352	5.742	12.103	4.624	16.222	9.153	5.468	4.1	6.95	4.824	6.412
19.58	5.617	7.289	5.479	5.669	35.856	6.837	8.37	10.28	6.508	6.429	8.491	4.348	5.895	14.687	4.678	16.802	9.917	5.522	4.514	6.548	4.542	7.174
19.6	5.044	8.916	5.425	5.575	33.493	7.299	9.307	10.488	6.87	5.924	8.674	4.383	5.714	13.419	5.127	16.135	8.53	5.876	4.812	6.99	4.683	7.47
19.62	5.23	8.667	5.915	5.3	33.942	7.464	8.727	10.001	7.374	6.67	8.883	4.175	5.685	12.77	5.204	16.1	7.858	5.933	4.845	6.174	4.392	7.241
19.64	5.185	7.492	5.77	5.476	35.734	6.885	8.506	9.818	7.153	6.824	9.304	4.172	5.556	13.828	4.705	19.787	8.881	5.476	4.55	6.229	4.328	7.346
19.66	4.425	8.245	5.707	5.187	36.511	7.796	8.055	9.384	6.646	6.491	8.778	4.423	5.904	13.115	4.883	15.675	8.962	5.611	4.313	6.621	4.613	6.83
19.68	4.422	7.534	6.2	4.967	34.724	7.574	8.408	9.271	6.76	6.392	8.553	4.077	6.064	13.388	4.606	17.721	7.69	5.771	4.509	6.568	4.353	6.326
19.7	5.065	7.436	5.789	5.149	36.675	8.575	7.976	8.853	7.119	6.665	8.373	4.218	6.509	12.955	4.767	18.938	8.47	5.882	4.638	6.525	4.216	6.218
19.72	5.786	8.918	5.548	5.432	38.539	7.748	7.847	8.749	6.686	7.745	7.095	4.473	6.051	13.278	4.73	18.006	8.132	5.646	4.365	6.117	4.303	6.498
19.74	5.844	7.966	6.303	5.563	39.123	7.234	8.81	9.694	6.839	7.447	8.393	4.34	6.04	13.253	4.402	16.546	8.736	6.001	4.943	6.793	4.31	6.83
19.76	5.074	8.181	6.084	5.259	38.782	7.074	8.958	10.347	6.902	7.103	8.07	4.437	5.966	10.753	4.676	16.404	7.669	6.024	4.403	6.356	4.216	6.607
19.78	5.284	8.053	5.938	5.123	40.956	7.506	8.109	9.228	6.935	7.407	8.842	4.215	5.96	11.448	4.939	14.766	8.16	5.644	5.241	6.736	4.236	7.601
19.8	5.033	7.365	5.468	5.624	39.011	7.799	8.323	9.441	6.26	6.834	9.52	4.249	5.762	11.671	4.886	14.274	7.501	5.638	4.521	6.5	4.334	7.088
19.82	5.56	6.77	6.192	5.424	39.871	6.617	8.72	9.789	6.082	7.143	10.067	4.453	6.171	10.677	4.96	15.084	7.642	5.864	4.735	6.703	4.273	6.767
19.84	5.493	7.38	6.391	5.446	40.1	8.225	8.608	9.027	5.607	6.609	9.052	4.543	5.48	11.627	5.004	13.777	8.009	5.549	4.716	7.144	4.193	6.51
19.86	5.518	7.907	6.041	5.686	38.512	8.598	8.172	8.99	6.068	7.461	9.022	4.185	5.662	10.642	4.688	15.088	9.268	5.521	4.245	6.198	4.412	7.682
19.88	5.527	7.805	5.977	5.576	41.324	7.843	7.712	9.167	6.125	6.606	8.901	4.468	6.163	11.531	4.839	15.863	8.737	5.874	4.302	8.504	4.39	7.852
19.9	5.55	8.514	6.042	6.169	37.613	7.969	8.96	9.276	6.077	5.994	7.972	4.047	7.743	10.323	4.885	14.462	10.245	5.866	4.086	7.695	4.349	7.712
19.92	5.454	6.718	6.16	6.068	38.284	7.647	9.065	8.981	5.674	6.248	9.217	4.093	7.166	10.775	5.031	15.455	9.754	6.514	4.276	7.626	4.634	8.916
19.94	5.778	7.55	5.671	6.708	38.442	6.796	7.92	9.477	5.701	6.021	9.93	4.137	7.768	11.088	4.674	14.852	10.343	6.016	4.316	7.507	4.566	8.949
19.96	5.749	7.984	6.255	6.088	37.823	7.717	8.118	8.937	5.995	5.971	9.5	4.015	6.998	10.269	4.411	13.622	10.154	6.128	4.365	7.484	4.744	7.616
19.98	6.107	6.917	5.726	6.609	38.794	7.882	8.753	8.22	5.608	6.251	9.195	4.07	7.581	10.1	4.702	14.417	10.608	6.157	4.187	7.031	4.5	7.709
20	6.071	7.021	5.684	6.053	40.745	7.766	7.811	9.229	5.852	5.831	9.082	4.069	6.662	12.553	4.697	14.655	8.035	5.904	4.672	6.754	4.344	7.88
20.02	6.045	6.972	6.518	5.63	40.287	7.728	7.905	9.186	6.302	5.652	9.841	4.087	6.718	12.397	4.65	13.385	7.489	5.706	4.355	6.908	4.405	7.738
20.04	6.024	6.121	6.22	5.96	42.424	7.05	7.514	8.534	5.631	5.89	9.126	4.196	7.442	12.076	5.138	11.243	8.083	5.712	4.196	7.426	4.343	7.151
20.06	6.926	7.229	6.012	5.442	38.668	6.825	8.232	9.347	5.556	5.878	9.901	4.172	7.373	10.84	5.133	12.418	8.441	5.642	4.972	6.828	4.349	8.374
20.08	5.782	7.287	6.014	5.634	39.309	7.055	7.224	8.987	5.832	5.868	9.173	4.154	7.156	9.879	5.187	11.171	7.429	5.685	4.435	7.063	4.368	8.09
20.1	5.634	7.009	6.152	5.335	38.381	7.419	6.913	8.983	5.849	5.882	9.21	4.19	7.93	10.924	4.762	12.396	7.845	5.671	4.343	6.659	4.3	7.437
20.12	5.567	7.602	5.911	5.401	36.278	7.881	7.857	8.639	5.895	6.086	8.958	4.131	7.935	11.288	4.765	12.971	8.278	5.529	4.273	7.185	4.332	7.414
20.14	5.778	7.526	5.905	5.287	37.333	7.203	8.744	8.443	5.977	6.191	8.79	4.327	6.891	13.206	4.562	12.199	8.654	5.254	5.041	6.863	4.5	7.039
20.16	6.443	6.832	6.348	5.466	38.354	7.028	8.651	8.652	5.977	6.136	8.476	4.153	7.103	11.088	4.76	13.094	9.575	5.344	4.214	6.622	4.748	6.159
20.18	6.098	6.581	5.939	5.829	36.071	8.796	7.782	9.285	6.001	6.254	8.766	4.034	7.308	10.591	4.83	13.188	9.316	5.677	4.278	7.137	4.496	6.667
20.2	6.321	6.433	6.009	5.44	36.372	7.424	9.142	9.13	5.895	6.039	8.963	4.096	7.336	11.386	4.795	11.283	8.041	5.393	4.646	7.144	4.315	6.622
20.22	5.125	6.943	5.806	5.407	41.094	7.172	9.007	9.731	6.234	6.058	8.939	4.025	7.35	12.371	4.722	11.273	7.045	5.384	4.171	6.742	4.415	7.401
20.24	5.278	6.744	5.446	5.414	39.672	7.533	8.282	9.274	6.522	6.127	8.804	4.197	8.529	10.319	4.978	11.345	8.005	5.693	4.172	7.485	4.478	7.341
20.26	5.037	7.163	5.825	5.692	39.98	8.329	7.719	9.14	7.106	5.995	8.492	3.951	7.647	12.584	4.521	10.927	8.309	5.52	4.271	7.152	4.532	7.006
20.28	5.61	6.934	5.497	5.388	38.768	8.449	7.602	8.852	6.462	6.337	8.441	3.983	7.379	10.666	4.942	10.455	9.646	5.848	4.848	6.679	4.586	6.827
20.3	4.781	6.496	5.658	6.015	39.181	8.669	7.644	9.523	6.909	6.355	7.752	4.367	7.942	11.236	4.904	10.578	9.214	5.657	4.163	6.46	4.501	6.881
20.32	5.875	6.132	5.961	6.121	39.357	8.76	8.425	9.097	6.382	6.574	7.92	4.128	8.272	12.047	4.891	11.036	10.596	5.683	3.95	6.968	4.768	7.111
20.34	6.541	5.68	5.134	5.851	40.166	8.716	8.083	8.532	6.802	6.937	7.792	4.172	9.035	10.769	5.181	10.802	11.462	5.894	4.004	7.026	4.682	7.034
20.36	5.939	5.099	5.745	5.672	41.136	9.297	7.666	8.216	7.055	6.802	8.555	3.974	8.698	10.784	5.129	9.64	12.082	5.787	4.332	6.709	4.51	6.958
20.38	5.901	5.165	5.422	6.283	39.624	8.51	9.04	8.739	6.929	7.009	8.622	4.114	8.456	9.573	4.803	11.376	11.502	5.929	4.257	6.187	4.5	7.668
20.4	6.212	5.299	5.286	6.41	42.033	9.33	8.523	8.775	7.266	6.605	10.184	4.172	8.105	10.173	4.734	12.745	10.953	5.516	4.086	6.936	4.59	7.447
20.42	5.288	5.966	5.988	5.519	39.894	8.504	8.65	8.828	7.178	7.169	9.109	4.001	8.086	9.448	5.171	12.047	9.907	5.633	4.402	6.527	4.643	7.865
20.44	5.361	5.446	5.901	5.596	38.854	9.016	9.478	8.758	6.97	7.375	8.791	4.109	6.797	9.573	4.73	10.738	12.896	5.554	4.431	6.945	4.645	7.59
20.46	5.512	5.237	6.46	5.593	38.329	9.59	9.413	8.852	6.493	7.187	9.324	4.17	7.161	11.574	4.827	10.17	11.263	5.332	4.175	7.108	5.078	6.906
20.48	5.582	5.019	6.041	5.843	38.746	9.198	8.046	9.197	6.635	7.188	8.674	4.356	7.475	11.524	4.784	11.651	10.395	5.422	4.38	6.484	4.412	7.223
20.5	5.227	5.007	6.158	5.564	38.899	9.346	7.72	8.577	6.799	7.251	7.895	4.002	6.825	11.786	4.486	11.37	9.753	5.131	4.284	7.008	4.524	6.798
20.52	5.444	5.652	6.07	5.415	40.648	10.12	8.424	9.016	6.747	7.259	8.358	4.1	6.93	11.244	4.591	11.385	9.646	5.502	3.928	6.527	4.65	6.758
20.54	5.685	5.903	5.535	5.208	38.364	10.025	8.676	9.359	6.237	7.198	8.687	3.903	6.807	11.99	4.556	12.644	10.387	5.731	4.053	6.301	5.012	6.514
20.56	5.205	5.573	5.453	5.45	35.426	10.327	8.58	8.954	6.823	7.235	8.322	3.949	7.026	11.267	4.834	13.382	10.889	5.952	4.091	6.156	4.991	6.365
20.58	5.412	5.578	5.798	5.228	37.654	8.845	8.993	9.453	6.752	6.719	7.802	3.967	7.417	9.471	4.758	13.726	11.167	5.666	4.135	6.017	5.194	6.598
20.6	5.347	5.049	5.835	5.202	35.536	10.482	8.289	9.17	6.38	7.215	7.407	4.114	7.338	10.558	5.011	12.989	11.29	5.781	3.872	6.773	4.529	6.887
20.62	6.133	4.911	5.659	5.161	38.257	9.881	8.459	9.539	6.347	8.066	6.804	4.014	6.494	12.054	5.1	12.859	11.354	6.045	3.989	6.555	4.489	6.754
20.64	5.537	5.4	5.551	4.826	36.938	9.892	8.279	9.724	6.3	7.35	7.155	3.951	6.754	9.887	4.879	12.899	9.487	6.097	4.001	6.237	4.872	6.476
20.66	6.684	5.614	5.532	5	36.365	9.916	9.014	9.563	6.485	7.459	6.385	3.981	6.803	10.536	4.577	12.846	11.662	6.115	3.894	6.955	4.817	6.492
20.68	5.941	5.655	5.376	5.583	40.696	10.641	7.878	8.826	6.936	7.075	6.698	4.034	6.604	9.284	4.848	13.129	10.193	6.126	4.059	6.93	4.822	6.222
20.7	5.683	5.722	5.294	5.336	39.402	9.568	9.238	8.631	6.675	7.031	6.633	3.985	7.477	11.148	4.961	13.142	11.507	6.026	4.363	6.985	5.51	5.895
20.72	5.963	5.232	6.143	5.551	40.469	9.408	9.203	8.707	6.832	6.901	6.377	3.808	6.406	11.187	4.784	11.874	9.183	5.92	4.012	6.735	5.418	5.781
20.74	6.022	5.136	6.006	5.664	40.183	10.66	8.46	9.186	6.437	7.625	6.96	3.778	6.236	10.531	4.639	12.773	9.82	5.95	4.181	6.745	5.705	5.933
20.76	5.707	5.417	6.234	5.627	40.792	10.856	8.465	9.026	6.54	6.347	6.774	3.796	6.178	10.328	4.665	12.365	11.082	5.91	4.27	7.187	5.253	6.074
20.78	5.648	5.449	6.462	5.386	41.259	10.354	8.607	8.664	7.262	6.929	6.994	3.759	6.451	9.424	4.682	11.317	11.773	5.501	4.195	7.062	5.288	6.499
20.8	5.224	5.587	6.37	5.622	42.45	9.351	8.916	8.906	6.766	6.58	6.47	3.784	6.294	10.149	4.815	12.742	9.392	5.92	3.954	6.963	5.29	6.708
20.82	5.438	6.087	6.462	5.819	45.496	8.501	8.843	9.085	7.19	6.406	6.85	3.83	6.052	10.915	4.672	12.175	8.747	5.782	4.023	5.733	4.949	6.486
20.84	5.238	6.163	7.361	5.863	45.82	8.918	9.662	9.547	7.75	6.672	6.776	4.158	6.169	9.259	4.541	13.066	8.62	5.799	3.973	6.287	4.629	6.592
20.86	5.304	5.832	8.005	5.662	41.013	8.569	8.791	9.567	7.887	6.388	6.715	3.884	6.007	9.124	4.89	13.586	8.862	5.987	3.978	6.125	4.994	6.326
20.88	4.979	6.114	7.286	6.331	39.323	8.12	8.183	9.444	7.937	5.944	7.224	3.951	6.104	10.868	4.788	13.334	7.655	5.725	3.834	6.651	5.02	5.847
20.9	4.337	6.139	7.81	5.75	40.632	8.721	8.03	9.47	7.051	6.233	7.467	3.799	6.237	8.859	4.624	13.595	8.678	5.999	4.092	6.548	4.832	5.754
20.92	4.583	6.863	7.934	5.771	39.501	8.968	8.011	9.118	6.588	6.649	7.723	3.678	6.072	9.298	4.751	13.38	9.242	5.966	4.022	6.079	4.727	6.191
20.94	4.017	5.721	7.286	5.577	37.861	8.318	8.841	9.179	7.457	6.312	7.428	3.875	6.749	9.436	5.185	12.527	9.574	6.074	4.024	6.843	4.769	5.867
20.96	3.92	6.439	6.817	5.86	40.683	8.126	9.274	10.18	8.074	6.601	7.852	3.764	6.26	9.929	5.146	11.555	8.196	5.89	3.931	6.62	4.889	6.241
20.98	3.992	6.44	6.887	5.745	36.102	8.532	9.495	9.441	7.905	6.805	7.646	3.655	6.635	10.789	5.221	11.766	8.108	6.065	4.057	6.157	4.902	5.929
21	4.511	6.942	7.468	5.805	39.128	7.745	9.74	8.994	7.686	6.847	6.98	3.655	6.359	10.505	5.035	11.148	7.638	5.909	3.905	6.47	4.927	5.652
21.02	4.344	6.381	6.395	5.675	39.993	7.722	10.389	8.656	7.7	6.884	6.874	3.664	6.769	9.652	5.18	11.986	9.164	5.78	3.823	6.697	5.219	6.053
21.04	3.949	6.206	7.215	5.866	38.43	7.739	9.29	9.072	6.908	6.549	7.148	3.927	6.896	10.403	5.147	11.63	9.565	5.977	3.774	7.454	5.771	6.034
21.06	3.855	5.973	6.793	6.045	43.444	7.537	9.446	9.525	7.28	6.638	7.107	3.843	7.344	10.768	5.22	11.055	8.364	5.864	4.021	7.293	5.498	6.648
21.08	3.646	6.419	7.126	6.204	41.494	8.138	9.047	8.877	6.8	7.026	7.61	3.687	8.027	9.727	5.075	12.073	8.531	5.887	3.982	6.588	5.3	5.876
21.1	4.321	5.562	6.354	6.102	42.528	8.346	8.188	8.655	7.329	6.959	7.658	3.932	7.091	10.058	5.284	12.71	8.707	5.781	4.083	6.679	5.336	6.207
21.12	3.908	6.611	6.311	5.88	40.494	8.871	8.432	9.67	6.89	7.53	7.096	3.867	7.191	9.59	5.329	12.787	9.394	5.8	3.95	6.767	5.299	5.912
21.14	4.272	5.271	6.261	5.938	39.976	8.446	9.156	9.169	7.376	6.695	6.867	3.956	7.363	9.224	5.384	14.27	9.316	5.804	4.044	6.323	5.561	6.014
21.16	4.17	5.723	6.142	6.131	42.411	7.725	9.581	8.952	7.777	7.279	6.865	3.968	8.305	10.404	5.454	13.157	8.43	5.694	3.941	6.237	5.5	6.158
21.18	3.852	5.803	6.281	5.977	42.604	9.035	9.475	8.981	8.424	6.953	6.521	4.156	7.914	9.457	5.185	12.265	8.12	5.618	3.951	5.732	5.335	5.894
21.2	3.872	5.614	6.443	5.318	39.542	8.124	9.071	10.106	7.342	6.787	6.653	3.893	7.741	9.557	5.011	13.584	9.332	5.762	3.885	6.292	5.122	6.173
21.22	4.34	5.286	5.899	5.384	39.748	7.782	10.211	9.004	7.676	7.218	6.695	3.777	7.111	10.406	5.128	13.342	7.756	5.516	4.033	6.279	5.512	6.002
21.24	4.332	6.095	6.47	5.6	38.582	7.65	10.502	9.855	8.826	6.77	6.868	3.8	7.35	11.566	5.103	13.802	7.661	5.497	4.293	6.88	5.597	6.018
21.26	4.086	5.093	6.179	5.835	37.575	6.833	10.559	9.132	8.413	6.725	6.583	4.115	8.432	11.187	5.249	12.558	8.576	5.629	4.04	6.082	5.495	6.18
21.28	4.202	6.047	6.636	5.763	41.385	6.722	9.782	9.353	8.172	7.091	6.604	4.233	7.492	10.959	5.484	12.524	9.709	5.651	4.215	6.135	5.47	6.348
21.3	3.603	5.598	6.217	5.802	42.637	8.04	9.558	9.123	8.548	6.661	6.238	3.938	8.468	9.9	5.231	10.286	8.717	5.814	4.422	6.485	5.66	6.186
21.32	3.594	5.786	6.538	5.672	40.42	7.705	9.778	8.736	8.848	6.59	6.198	3.947	7.816	11.047	5.329	10.469	8.238	5.724	4.335	6.691	5.93	6.948
21.34	3.653	6.379	6.171	5.538	38.8	7.896	8.796	9.052	8.388	6.404	5.609	4.02	7.864	11.522	5.311	9.667	8.585	5.827	4.16	6.643	4.953	6.654
21.36	3.722	5.559	6.484	5.653	38.633	6.945	8.077	9.823	8.65	6.76	5.944	4.077	8.104	12.687	5.504	12.524	9.273	5.527	4.203	6.632	5.14	6.154
21.38	3.622	5.532	6.262	5.339	39.507	7.257	7.476	9.321	7.737	6.449	5.502	3.771	7.936	11.336	5.352	10.38	9.501	5.366	4.221	6.844	5.385	6.321
21.4	3.644	5.909	6.588	5.715	40.923	7.707	7.882	9.338	7.433	6.925	5.698	3.915	7.921	11.849	5.311	11.66	8.818	5.597	4.232	7.144	5.51	6.533
21.42	3.702	6.015	5.714	5.752	39.49	6.946	8.138	9.694	7.311	6.942	5.489	3.865	8.147	12.815	5.479	11.565	9.068	5.44	4.381	6.709	6.236	6.241
21.44	3.455	5.212	6.839	6.218	42.271	6.828	7.54	10.574	7.204	6.394	5.686	4.133	8.021	10.83	5.144	12.146	10.744	5.433	4.143	6.777	5.61	6.383
21.46	3.462	6.134	6.069	5.886	41.548	7.491	7.486	9.905	7.909	6.235	5.728	3.666	9.815	12.612	5.236	11.396	9.309	5.392	4.343	7.338	5.542	6.655
21.48	3.424	5.992	5.721	6.169	40.404	7.046	7.402	9.791	7.406	6.04	5.941	3.732	8.955	11.347	5.119	12.275	8.745	5.754	4.36	6.696	5.773	6.579
21.5	3.63	5.444	6.686	6.107	41.553	6.797	7.999	9.946	7.093	6.168	5.582	3.79	9.448	9.914	5.266	11.943	9.707	5.618	4.05	6.881	5.445	6.454
21.52	3.509	5.156	6.203	6.74	43.651	7.055	6.72	9.575	7.078	6.263	5.768	3.804	8.778	10.039	5.219	11.444	9.189	5.578	4.135	6.904	5.751	6.199
21.54	3.601	6.288	6.024	6.1	41.735	7.064	6.937	9.695	7.357	6.497	6.314	4.008	8.674	9.436	5.165	10.714	9.826	6.053	4.259	7.499	5.962	6.449
21.56	3.652	5.532	6.095	5.838	37.249	6.914	7.774	9.778	7.104	6.486	6.962	3.85	8.64	10.316	5.09	11.674	8.671	5.911	4.278	8.044	6.291	6.59
21.58	3.615	5.329	6.033	6.004	38.564	7.423	7.365	9.695	7.615	6.232	6.695	3.618	8.132	9.165	5.305	11.446	8.475	6.115	4.146	7.232	6.15	6.194
21.6	3.725	4.971	6.714	6.322	38.61	6.963	8.102	9.255	7.92	6.565	6.473	3.838	8.244	9.942	5.276	11.514	7.906	5.846	4.218	8.027	6.688	6.614
21.62	3.936	5.766	6.291	6.18	36.202	6.832	8.121	10.002	8.155	6.518	6.579	3.734	8.017	10.78	5.133	13.22	9.127	5.742	4.343	7.541	6.056	6.498
21.64	3.942	5.319	6.129	6.498	38.395	7.491	7.706	9.513	8.176	6.868	6.916	3.801	8.599	10.508	5.124	13.375	7.786	5.497	4.398	7.352	6.458	6.659
21.66	3.98	5.858	6.338	6.22	37.751	8.531	8.255	8.836	8.385	7.109	6.289	3.785	8.751	9.204	5.219	13.174	7.642	5.374	4.457	6.801	6.034	6.613
21.68	3.83	5.397	6.666	5.892	40.229	8.793	7.619	9.274	8.813	6.293	6.44	3.736	9.058	9.986	4.987	13.431	7.766	5.526	4.227	6.633	6.2	6.983
21.7	3.681	6.579	6.122	5.899	40.145	8.73	7.726	10.445	8.754	6.259	5.985	3.826	8.206	10.791	5.156	13.429	7.315	5.89	4.651	7.426	6.703	6.287
21.72	3.966	6.373	5.393	5.845	38.856	7.379	8.82	10.435	8.581	5.961	6.21	4.021	8.175	10.217	4.962	10.909	7.725	5.99	4.162	8.152	6.404	6.972
21.74	3.828	6.85	5.201	5.552	37.915	8.08	8.462	9.533	10.108	5.582	5.83	3.758	8.543	9.067	5.39	12.02	7.544	5.9	4.211	7.546	5.916	6.095
21.76	3.926	6.695	5.775	5.884	40.67	7.852	9.105	10.164	10.327	6.213	5.714	4.161	7.763	9.993	5.134	11.951	7.586	5.747	4.27	8.039	5.678	5.906
21.78	3.846	6.405	6.237	5.85	42.428	8.659	8.913	10.471	10.766	6.876	5.866	4.033	8.199	9.674	5.113	11.219	7.381	5.806	4.205	7.122	6.11	6.401
21.8	3.627	6.492	6.722	6.191	43.523	7.906	8.365	10.504	9.393	6.61	5.801	3.946	8.272	10.887	4.94	11.331	7.71	6.083	4.241	7.628	6.188	6.223
21.82	3.66	6.083	6.169	5.483	42.289	8.187	8.069	9.419	10.164	7.249	6.316	3.775	7.617	9.865	4.922	12.477	6.97	6.251	4.448	6.496	6.341	6.115
21.84	3.624	6.307	5.808	6.096	42.171	8.372	7.431	9.179	9.921	7.204	6.499	3.763	7.344	10.355	4.986	12.113	6.612	6.042	4.259	6.623	6.273	5.906
21.86	3.736	5.172	5.529	5.872	42.135	6.673	7.872	9.008	9.707	7.054	6.287	3.986	8.201	8.747	4.802	12.726	6.63	6.269	4.311	6.904	5.46	6.156
21.88	3.941	6.661	5.579	5.784	42.212	8.833	7.675	8.923	9.151	7.141	6.852	3.959	7.351	9.572	4.948	13.307	8.344	5.789	4.417	7.133	5.619	6.292
21.9	3.659	6.378	6.026	5.67	40.822	8.463	7.568	9.978	9.777	7.314	6.678	3.697	8.062	10.294	4.653	12.86	7.146	6.281	4.137	7.494	5.448	6.185
21.92	3.738	7.199	5.676	6.011	41.8	9.302	7.435	8.669	9.693	7.335	6.412	3.94	7.435	10.22	4.682	13.198	7.968	6.011	4.055	6.38	5.189	5.761
21.94	3.74	7.126	5.85	5.416	39.514	8.894	8.474	9.125	10.403	7.451	7.116	4.111	8.358	9.748	4.644	14.426	7.682	5.873	4.181	6.471	4.885	5.701
21.96	3.765	7.724	5.94	5.478	39.342	9.474	7.503	9.194	9.179	7.507	6.405	4.059	8.052	9.403	4.989	13.456	7.504	6.103	3.754	7.052	5.478	5.81
21.98	3.739	7.496	5.973	5.516	37.806	8.549	7.134	9.833	9.613	6.901	6.023	4.434	7.694	11.353	5.144	14.381	7.826	6.083	3.789	7.403	5.46	6.285
22	4.049	6.094	5.63	6.093	37.582	9.796	7.737	9.84	9.667	7.305	6.236	3.944	8.341	10.178	4.976	14.229	7.057	5.468	3.876	7.435	5.535	6.078
22.02	4.16	7.114	5.39	5.864	42.166	8.777	7.096	9.369	8.674	6.442	6.389	4.233	8.59	9.416	5.185	14.482	7.468	5.648	3.839	7.537	5.042	6.205
22.04	4.325	6.892	5.233	5.871	37.997	8.932	7.257	9.273	9.009	6.443	5.964	4.095	9.398	10.635	5.311	14.212	7.024	5.817	3.998	7.395	4.974	6.101
22.06	3.696	6.19	5.938	5.559	36.655	11.354	8.01	10.09	8.558	7.233	6.214	3.908	8.133	11.726	4.965	12.385	6.947	5.523	3.984	7.627	4.759	5.666
22.08	3.711	5.968	4.974	5.727	37.567	9.405	8.074	9.202	9.233	7.494	6.527	3.791	8.291	10.948	4.982	13.036	7.541	5.639	4.011	7.829	5.261	5.672
22.1	3.592	5.478	5.441	5.62	34.411	9.17	8.236	9.385	8.928	7.275	5.992	3.713	8.159	10.569	4.724	12.218	7.889	5.533	4.148	8.042	5.023	6.28
22.12	3.616	5.685	5.778	5.467	34.9	9.594	7.398	9.258	8.367	7.819	6.009	3.873	7.383	12.35	4.772	12.23	8.008	5.246	4.233	6.969	5.172	6.149
22.14	3.75	6.205	5.432	5.364	36.269	9.196	8.132	9.202	8.889	6.556	5.68	3.698	7.378	11.188	4.865	12.831	7.21	5.533	3.945	7.322	5.026	6.544
22.16	3.718	6.464	5.922	5.484	34.055	8.821	8.862	9.473	9.305	6.853	6.198	3.635	7.57	12.249	4.84	14.664	7.234	5.451	3.942	6.866	4.835	5.681
22.18	3.771	5.907	5.615	5.845	37.702	8.632	8.517	9.296	8.774	5.846	5.771	3.761	7.128	11.052	4.836	12.836	6.003	5.551	3.992	7.763	4.874	5.91
22.2	3.867	6.084	6.437	5.671	38.345	10.015	7.682	9.799	8.986	6.677	5.995	3.674	7.106	11.094	4.824	12.396	6.176	5.512	3.768	7.629	5.119	6.081
22.22	3.94	5.858	5.529	5.703	35.791	9.564	7.423	9.393	8.691	6.658	5.976	3.84	6.994	11.26	4.995	13.225	6.426	5.673	3.935	7.763	4.741	5.857
22.24	3.802	5.533	5.473	5.629	35.599	8.678	7.485	9.739	8.833	6.726	6.049	3.768	7.07	10.794	5.027	12.931	6.355	5.547	3.852	8.811	4.441	6.066
22.26	3.987	5.66	6.455	5.263	36.394	10.084	7.282	10.012	9.32	6.682	6.199	3.917	7.045	10.837	5.433	11.396	6.7	5.925	3.901	8.309	4.348	6.372
22.28	3.886	6.829	6.64	5.089	32.215	10.055	6.993	9.538	9.277	7.405	6.285	3.719	7.013	11.573	5.179	11.197	6.373	5.603	3.853	7.557	4.513	5.724
22.3	4.125	5.631	6.336	4.948	33.721	9.978	6.764	8.773	8.312	8.076	6.334	3.721	6.801	11.335	5.204	11.316	6.635	5.59	3.943	8.865	4.441	6.126
22.32	4.284	6.108	6.079	5.434	31.243	9.678	6.66	9.923	8.65	7.291	7.562	4.155	6.947	11.238	4.93	11.125	6.47	5.304	4.003	9.337	4.294	5.982
22.34	4.124	6.027	5.568	5.028	31.023	9.607	7.025	9.049	8.576	6.476	8.18	3.888	6.671	10.218	5.127	12.893	6.866	5.596	3.884	8.69	4.336	5.835
22.36	3.966	5.583	5.273	5.302	33.652	9.519	7.284	9.898	8.854	7.035	7.652	3.992	7.137	10.727	5.335	11.137	6.067	5.143	4.1	8.449	4.299	6.243
22.38	4.055	5.411	5.936	5.809	30.909	9.316	6.668	9.136	9.217	7.707	7.564	4.291	6.72	10.257	5.049	10.559	6.657	5.48	4.069	7.094	4.441	5.906
22.4	3.865	5.636	5.781	4.781	34.168	8.91	7.413	8.58	9.462	7.56	7.183	4.181	6.221	8.489	5.077	12.322	6.323	5.385	4.486	7.789	4.335	5.911
22.42	3.967	5.136	5.643	4.716	32.409	8.195	7.598	9.037	9.953	6.855	7.103	3.974	6.202	8.257	5.125	11.255	6.387	5.092	4.295	7.673	4.457	6.052
22.44	3.941	5.217	5.938	4.604	35.535	9.953	7.606	9.311	10.508	7.43	7.558	3.913	6.441	8.365	4.928	11.532	6.355	5.396	4.195	7.201	4.362	5.957
22.46	4.022	5.135	5.463	5.246	36.74	8.733	7.573	8.056	10.168	7.19	6.543	4.044	6.554	8.909	4.933	11.399	6.562	5.217	4.732	7.44	4.409	6.256
22.48	4.164	5.132	5.843	5.096	33.287	8.811	7.307	8.865	10.358	7.07	6.152	3.704	6.625	8.385	4.821	11.429	6.742	5.326	4.52	8.569	4.434	5.943
22.5	3.77	5.259	5.761	5.093	32.148	8.539	7.108	10.171	9.324	7.221	6.354	3.84	6.281	8.829	5.025	10.95	6.755	5.183	4.555	7.646	4.466	5.925
22.52	3.929	5.351	4.998	4.94	32.347	9.254	6.984	9.126	9.256	6.989	6.482	3.729	6.32	8.173	5.15	10.248	8.424	5.517	4.366	7.247	4.27	5.526
22.54	3.976	5.728	5.338	5.014	37.168	9.022	7.341	9.955	9.62	8.772	5.97	3.717	6.087	7.321	5.188	11.047	7.562	5.295	4.385	6.979	4.24	6.169
22.56	3.733	5.914	4.984	5.195	36.15	9.63	7.296	9.859	9.202	7.579	6.08	3.708	6.129	9.395	5.1	11.751	9.295	5.179	4.366	7.127	4.138	5.941
22.58	3.861	5.279	5.253	5.239	35.089	9.246	7.683	9.775	9.379	6.672	5.548	3.767	6.328	8.102	5.019	12.491	8.415	5.404	4.704	7.369	4.198	5.674
22.6	3.654	4.983	5.74	4.945	36.456	9.067	6.941	9.629	9.492	7.111	6.556	3.861	6.289	7.296	4.989	11.29	8.562	5.317	5.018	7.432	4.225	5.988
22.62	3.649	4.658	5.056	4.948	35.299	8.461	6.647	9.788	8.471	8.648	6.816	3.796	6.887	7.954	5.097	11.807	8.717	5.633	4.82	8.642	4.354	6.078
22.64	3.617	5.022	5.235	4.483	36.238	8.83	6.716	8.502	9.181	7.925	6.103	3.863	6.535	7.746	4.799	12.264	8.592	5.472	4.951	9.285	4.31	5.711
22.66	3.904	4.541	5.384	4.789	35.552	8.578	6.844	9.384	10.19	7.955	6.461	3.853	6.552	8.442	4.752	12.042	8.869	5.204	4.586	8.649	4.313	5.959
22.68	3.781	4.679	6.303	4.324	36.407	9.256	6.281	9.222	9.021	8.161	6.245	3.852	6.374	7.924	4.561	13.214	8.689	5.157	4.677	9.135	4.449	5.458
22.7	4.037	4.631	5.801	4.582	36.053	8.613	6.79	9.159	9.471	8.848	6.489	3.95	6.499	9.108	4.622	12.925	7.515	5.398	4.592	9.228	4.445	5.438
22.72	4.011	4.45	5.728	4.747	35.45	8.69	7.874	8.973	9.851	8.056	6.289	3.868	6.579	9.332	5.046	12.669	7.927	5.57	4.298	7.715	4.631	5.709
22.74	3.977	4.67	6.084	4.495	35.962	8.514	6.756	9	10.758	6.798	6.317	3.794	6.286	9.164	5.019	11.759	8.081	5.496	4.392	7.663	4.458	5.781
22.76	4.311	4.414	6.257	4.731	37.615	8.242	7.042	9.582	11.136	6.616	6.33	3.859	6.622	9.015	4.821	11.714	8.265	5.228	4.362	7.63	4.255	5.943
22.78	4.046	4.567	5.405	5.106	38.023	10.531	7.096	9.873	10.756	6.808	6.691	4.05	6.384	8.506	4.952	10.719	7.117	5.227	4.702	6.919	4.434	6.697
22.8	4.026	5.104	6.343	4.977	40.291	10.828	7.573	10.551	9.86	6.581	6.576	4.086	6.359	8.695	5.056	12.177	6.994	5.071	4.77	7.161	4.369	6.36
22.82	4.135	5.033	5.912	5.361	37.268	8.824	7.449	10.473	10.323	6.375	7.013	4.092	6.122	8.773	4.857	13.033	6.663	5.147	4.666	7.053	4.333	6.27
22.84	4.4	5.361	5.027	4.751	39.794	9.471	8.13	10.262	10.783	6.776	7.252	4.11	6.042	7.967	4.828	11.435	6.778	4.908	4.552	7.802	4.535	6.268
22.86	4.504	5.419	5.82	4.641	35.464	8.339	7.58	9.795	9.669	6.62	7.574	3.769	6.299	9.105	4.897	11.454	7.529	5.071	4.515	7.013	4.195	6.164
22.88	4.233	4.756	5.756	4.895	37.288	9.298	6.966	10.418	10.183	6.304	8.267	4.081	6.022	9.8	5.016	10.886	6.198	5.337	4.439	7.435	4.565	6.279
22.9	3.999	4.798	5.116	4.948	36.244	9.354	8.1	9.695	9.664	6.799	7.957	4.201	5.86	8.064	4.813	10.027	6.985	5.22	4.156	7.249	4.478	6.413
22.92	4.088	4.704	5.666	5.068	36.429	10.565	7.975	9.372	10.009	6.896	8.074	4.31	5.789	8.448	4.815	12.039	6.775	5.598	4.215	7.328	4.435	5.801
22.94	3.782	4.524	5.795	5.006	37.996	9.658	8.534	10.347	9.568	6.501	8.399	4.674	5.811	8.967	4.844	11.872	6.391	5.369	4.351	6.511	4.404	5.912
22.96	4.598	4.615	4.957	5.293	37.309	11.612	7.66	10.423	10.69	7.09	7.368	3.889	5.683	8.372	4.713	12.08	7.178	5.367	4.227	6.668	4.453	5.658
22.98	4.425	4.31	4.86	5.168	37.353	10.818	7.804	10.566	10.509	7.114	7.657	4.369	5.788	8.748	4.712	11.468	7.644	5.083	4.022	6.966	4.517	5.715
23	4.638	4.661	4.452	4.903	39.814	10.065	7.991	9.776	10.17	6.91	7.49	4.422	5.733	8.474	5.097	11.54	6.908	5.197	4.161	7.002	4.461	5.69
23.02	4.262	4.896	5.272	5.207	37.929	9.346	8.26	9.143	9.962	6.828	7.361	4.761	5.503	10.255	4.844	10.99	7.975	5.134	4.065	6.785	4.784	6.055
23.04	4.274	5.384	5.782	5.42	39.723	9.159	8.562	9.1	9.667	6.183	7.757	4.162	5.344	10.11	4.945	12.608	8.224	5.024	4.007	6.44	4.793	6.552
23.06	4.346	5.581	5.653	4.94	40.837	10.061	6.797	9.342	10.267	6.19	6.901	4.111	5.315	9.501	4.815	12.636	8.546	5.18	4.233	6.552	4.526	5.892
23.08	4.581	5.832	6.443	5.207	40.139	9.444	6.829	10.057	9.319	6.57	6.382	3.933	5.162	9.18	4.913	14.597	7.313	5.24	4.172	6.716	4.477	5.56
23.1	4.629	6.637	5.831	5.231	40.823	10.239	7.298	9.481	8.959	7.055	6.904	4.063	5.446	9.693	4.914	16.37	7.729	5.109	4.276	7.463	4.489	5.832
23.12	4.204	6.611	6.209	5.291	42.065	9.738	8.072	9.772	8.336	6.822	6.922	3.933	5.864	9.543	4.835	16.385	9.096	5.19	4.271	7.042	4.54	5.453
23.14	4.419	6.46	5.104	5.327	38.977	9.24	7.465	9.918	8.671	6.826	7.707	4.069	5.591	9.962	5.085	16.749	7.934	4.977	4.366	7.575	4.618	5.494
23.16	4.521	6.71	5.344	5.064	37.42	9.033	7.055	8.75	8.542	7.774	7.209	4.205	5.349	10.048	4.661	14.929	8.326	4.966	4.277	7.54	4.583	5.812
23.18	4.212	6.533	6.405	5.324	36.973	9.544	6.9	8.58	8.226	7.053	7.283	3.862	5.809	8.955	4.693	16.182	7.291	4.913	4.464	8.36	4.675	5.236
23.2	3.855	6.886	5.885	5.241	38.145	9.666	6.64	8.509	9.347	6.201	7.173	4.009	5.551	9.449	4.9	15.054	8.955	4.94	4.354	8.272	4.777	5.373
23.22	3.975	5.988	5.758	5.253	35.175	8	6.595	8.277	9.097	6.851	7.054	3.918	5.68	10.55	4.936	15.322	9.024	4.911	4.211	7.695	4.725	5.732
23.24	3.923	6.577	6.056	5.457	36.961	10.234	7.417	8.769	8.963	7.157	6.594	3.943	5.336	10.963	5.349	15.879	8.402	4.954	4.447	7.535	4.902	5.501
23.26	3.96	6.106	6.97	5.962	39.221	9.835	7.492	8.826	8.967	6.754	5.878	3.868	5.634	12.064	4.705	13.171	8.99	5.173	4.366	6.81	4.804	5.001
23.28	3.621	6.851	5.664	5.725	36.811	10.107	7.839	9.454	9.253	6.191	6.244	3.888	5.963	10.68	4.736	13.567	7.753	4.961	4.405	7.043	4.757	5.009
23.3	3.789	6.079	5.158	5.91	36.3	9.191	6.932	8.699	9.582	6.554	6.185	4.041	5.366	11.016	4.742	12.588	7.59	5.191	4.315	8.457	4.817	4.749
23.32	3.649	7.059	5.102	5.643	34.873	10.335	7.08	8.866	9.519	6.38	6.652	4.155	5.215	11.037	4.847	11.189	8.214	5.258	4.482	7.866	4.728	4.811
23.34	3.607	7.031	5.31	5.735	35.601	10.559	6.537	9.893	10.065	5.475	6.617	4.03	5.238	10.271	4.934	11.83	7.704	5.063	4.237	7.507	4.689	4.851
23.36	3.697	7.781	5.079	5.902	36.379	10.758	7.183	10.566	10.219	5.632	6.584	4.097	5.345	10.281	4.644	12.844	9.467	5.114	4.14	7.401	4.593	5.094
23.38	4.121	7.409	4.836	5.699	33.878	10.727	6.921	11.591	10.209	5.689	6.526	3.904	5.322	11.395	5.255	12.974	8.115	5.131	4.029	6.953	4.689	5.123
23.4	4.218	7.327	5.166	5.498	33.794	9.02	6.627	10.547	9.697	5.712	7.207	3.85	5.599	10.778	4.941	12.392	8.452	5.427	4.129	7.525	4.659	4.875
23.42	3.92	7.079	5.389	5.081	33.238	7.791	7.016	10.007	8.632	6.348	7.414	3.813	5.538	10.944	4.848	12.678	7.926	5.332	4.284	7.95	4.639	5.464
23.44	3.764	7.319	4.988	5.365	34.979	8.925	6.526	10.784	8.397	6.236	7.524	3.973	5.456	10.948	4.865	11.926	8.61	5.408	4.124	7.262	4.955	5.269
23.46	3.868	7.398	5.353	5.487	33.89	9.656	6.27	11.042	8.962	5.743	8.017	4.008	5.337	10.988	5.4	11.494	7.738	5.009	4.123	7.672	4.908	5.309
23.48	3.653	7.173	4.822	5.787	38.097	10.094	5.977	10.293	8.316	5.285	6.694	3.924	5.285	11.42	5.192	11.648	8.045	5.224	4.044	6.898	4.613	4.937
23.5	3.887	7.621	4.999	5.215	38.025	9.443	6.048	10.014	8.569	5.372	7.483	4.01	5.105	12.338	5.13	12.088	8.61	5.498	4.094	7.519	4.82	4.833
23.52	3.684	7.428	4.841	4.839	35.401	9.287	5.939	10.037	8.284	5.928	7.727	3.937	4.987	12.805	5.181	10.571	8.742	5.532	4.024	7.385	4.863	4.889
23.54	3.795	7.023	5.461	5.405	39.077	8.628	6.543	11.021	9.19	5.835	7.941	3.788	5.285	11.859	4.885	11.121	8.873	5.376	4.043	6.614	4.855	4.693
23.56	3.796	7.114	6.573	5.279	35.368	10.059	6.115	10.624	8.999	5.654	8.006	3.852	5.265	10.954	4.765	10.57	8.31	5.162	4.128	7.034	4.721	4.701
23.58	3.849	6.771	6.457	5.145	38.231	11.182	5.975	10.605	8.717	6.133	7.585	3.799	5.672	10.565	4.921	11.479	8.568	5.437	4.118	7.342	4.836	4.965
23.6	3.824	6.875	5.501	5.362	35.214	10.422	5.902	10.132	9.18	5.742	8.051	3.711	5.216	10.819	4.819	11.267	7.284	5.269	4.103	7.8	4.638	5.032
23.62	3.847	6.523	6.003	5.286	36.524	10.81	6.559	11.018	8.189	5.833	7.969	3.784	5.158	10.464	5.134	12.141	7.289	5.305	4.117	7.189	4.65	4.801
23.64	3.806	6.777	6.308	5.481	38.043	9.665	6.498	10.731	9.182	5.97	7.517	3.905	5.412	11.358	4.723	11.783	8.285	4.86	4.049	6.99	4.56	4.837
23.66	4.002	6.534	5.562	5.4	37.823	10.131	6.92	10.788	9.804	5.97	6.694	3.892	5.286	10.658	5.18	11.987	8.117	4.89	4.283	7.26	4.574	5.025
23.68	3.883	6.396	6.671	5.212	38.36	10.313	6.877	11.057	9.828	6.524	7.14	3.834	5.204	10.789	4.748	11.024	8.338	5.079	4.414	6.946	4.857	4.734
23.7	4.004	6.356	5.528	4.864	38.801	8.78	6.69	11.164	9.59	6.453	7.103	3.899	5.1	11.449	4.868	10.48	7.884	4.891	4.19	6.661	4.686	4.677
23.72	4.4	5.232	5.785	5.149	37.744	10.009	6.61	11.002	8.673	5.65	6.274	4.201	5.307	11.848	4.744	11.24	8.57	4.776	4.186	6.558	4.837	4.666
23.74	4.029	6.778	5.44	5.037	37.385	8.772	6.911	11.002	8.325	6.505	6.194	4.092	5.255	10.787	4.938	11.657	9.985	4.659	3.994	7.318	4.522	4.633
23.76	4.16	6.64	5.743	4.922	35.575	8.853	6.227	11.287	8.386	5.922	6.174	4.064	5.493	11.701	4.783	10.331	10.272	4.619	3.871	7.572	4.422	4.657
23.78	4.171	6.62	6.049	5.088	36.38	9.968	5.917	12.492	9.467	6.636	6.414	3.886	5.404	13.302	5.048	10.797	10.713	4.771	3.861	7.009	4.409	4.598
23.8	3.971	6.985	5.729	4.928	36.806	10.048	6.434	12	8.898	6.561	7.46	4.126	5.057	12.01	5.231	10.267	9.168	4.693	3.989	7.687	4.472	5.071
23.82	3.812	6.63	5.226	5.075	36.427	9.345	6.408	10.988	8.666	6.868	7.239	3.94	5.327	11.916	4.761	11.261	10.275	4.981	4.087	7.915	4.468	4.954
23.84	3.962	7.624	4.846	4.927	38.692	10.228	6.766	11.19	9.342	7.034	7.203	4.3	5.192	10.857	4.751	10.877	10.08	4.759	4.082	6.404	4.513	5.037
23.86	3.958	7.744	5.057	4.964	39.638	9.15	6.823	10.597	8.668	6.053	8.181	4.138	5.238	10.414	4.884	10.81	7.553	4.98	3.956	7.257	4.339	4.67
23.88	3.937	6.954	5.42	5.187	36.374	9.178	6.379	11.634	9.153	6.213	7.608	4.354	5.234	10.158	4.918	11.173	8.492	4.703	4.06	6.775	4.259	4.672
23.9	3.983	7.658	5.665	4.76	36.823	8.1	6.748	10.989	9.315	6.61	8.227	4.11	5.199	9.497	5.202	10.883	8.799	4.823	4.164	7.132	4.537	4.905
23.92	3.927	6.293	6.007	4.581	35.371	8.882	6.821	10.142	9.077	6.574	8.249	4.205	5.161	9.652	5.176	10.381	8.261	4.703	4.052	6.442	4.653	4.832
23.94	4.124	7.835	5.281	4.717	36.585	8.779	6.974	10.629	9.106	5.843	8.411	4.384	5.008	9.242	4.915	10.497	8.317	4.854	4.152	6.855	4.948	4.812
23.96	3.821	7.076	6.254	4.691	39.002	8.579	7.355	10.626	8.819	7.297	8.279	3.923	5.236	9.009	4.932	10.361	8.576	4.511	4.134	7.361	4.66	4.789
23.98	4.041	9.006	6.525	4.7	36.17	8.322	7.18	11.148	8.994	6.001	8.707	4.241	5.372	8.949	4.828	11.745	7.818	4.564	4.065	8.11	4.783	4.754
24	3.866	7.297	5.578	4.981	38.635	8.07	7.656	10.068	9.11	6.458	7.889	4.033	5.675	11.336	4.939	11.85	8.689	4.719	3.978	7.383	4.491	4.854
24.02	3.718	7.957	6.949	4.851	35.412	8.93	7.304	10.984	8.281	6.572	7.665	4.024	5.348	11.395	4.955	11.503	7.684	4.78	4.362	6.599	4.689	4.844
24.04	3.712	7.401	5.252	5.035	33.57	10.82	7.774	9.772	9.242	6.132	7.219	3.935	5.36	12.068	4.721	11.22	8.399	4.525	4.5	6.745	4.536	4.855
24.06	3.687	6.871	5.12	4.599	33.311	10.127	7.035	11.212	9.334	5.895	6.992	3.869	5.175	11.831	5.15	10.959	8.427	4.773	3.991	6.378	4.584	4.719
24.08	3.764	6.491	5.485	4.81	33.709	10.537	6.857	10.284	9.78	6.359	7.804	3.925	5.566	12.794	5.444	10.821	8.492	5.106	3.951	7.251	4.645	4.698
24.1	3.907	7.536	6.895	4.829	36.031	10.886	7.485	10.44	9.189	6.163	7.78	4.01	5.555	13.016	4.827	11.559	8.515	4.775	4.09	6.876	4.666	4.896
24.12	3.683	6.638	5.232	4.608	33.039	10.289	6.726	10.256	9.673	5.968	7.55	4.172	5.248	12.193	5.194	10.36	9.841	4.794	3.991	6.824	4.628	4.994
24.14	3.838	6.739	6.696	4.715	35.638	10.802	7.055	9.639	8.07	5.827	7.833	3.914	5.08	11.272	4.652	12.266	7.917	4.97	4.149	7.004	4.68	4.687
24.16	3.81	7.932	7.295	4.781	35.713	9.189	6.974	9.756	8.086	5.468	7.191	3.833	5.397	10.803	5.413	11.46	8.501	4.513	4.009	6.48	4.542	5.04
24.18	3.849	7.435	6.05	5.2	36.487	9.239	8.227	10.813	8.492	5.253	7.721	3.939	5.344	10.699	5.34	12.869	7.346	4.812	3.988	6.643	4.562	5.065
24.2	3.755	7.487	5.401	4.944	35.471	9.271	8.215	10.426	8.328	5.178	7.833	3.987	5.261	10.255	4.89	10.643	7.472	4.844	4.09	6.745	4.602	4.961
24.22	3.854	8.008	5.745	5.083	35.157	9.389	8.201	11.165	7.195	5.638	7.626	3.833	5.198	9.625	5.152	10.91	9.341	5.057	3.988	6.621	4.735	4.968
24.24	3.881	7.387	6.853	5.134	34.779	10.597	7.796	9.747	7.961	5.467	7.277	3.843	5.295	9.199	4.732	13.501	8.597	4.588	3.917	6.945	4.829	5.046
24.26	3.785	7.934	6.334	5.651	35.307	10.495	8.305	9.666	7.955	5.391	7.101	3.821	5.395	9.169	4.791	12.034	9.113	4.508	4.154	7.812	4.559	5.214
24.28	3.716	8.395	6.681	5.137	33.914	8.521	7.626	10.177	7.433	5.516	7.492	3.937	5.253	10.178	5.238	13.358	9.423	4.82	3.947	6.957	4.746	4.936
24.3	3.621	8.14	6.269	4.95	36.001	10.215	7.924	10.164	7.934	5.967	7.166	3.818	5.502	9.622	4.801	14.348	8.526	4.89	4.074	7.539	4.824	4.893
24.32	3.793	8.188	6.121	5.007	35.002	9.972	8.369	9.657	8.097	5.63	7.272	3.841	5.677	9.759	4.774	14.481	9.725	4.705	3.847	6.415	4.633	4.757
24.34	3.796	8.263	7.507	5.347	39.099	9.531	7.515	9.645	7.967	5.564	8.249	4.001	5.96	9.053	4.868	13.89	8.907	4.409	3.979	6.917	4.668	5.035
24.36	3.763	7.714	6.76	5.198	36.244	9.076	7.252	10.221	8.359	5.385	7.707	3.901	5.278	9.467	4.617	15.648	9.025	5.088	4.22	6.985	4.537	5.336
24.38	3.764	8.002	7.294	5.389	35.696	10.786	7.041	9.547	8.536	6.077	7.381	3.978	5.457	9.979	5.273	14.249	9.128	4.983	3.995	7.698	4.404	5.564
24.4	3.911	8.204	8.919	5.146	34.567	9.901	7.99	10.624	9.149	6.128	7.591	3.938	5.228	10.028	5.008	14.196	9.433	4.888	3.997	7.051	4.648	5.396
24.42	3.781	7.893	9.656	5.442	34.735	10.564	7.652	10.808	7.891	5.659	7.709	3.972	5.319	11.051	4.934	12.81	10.408	5.238	4.045	7.45	4.605	5.256
24.44	3.882	7.192	8.741	5.253	35.221	10.5	7.129	10.839	8.261	5.75	7.033	3.878	5.255	10.105	5.055	13.718	9.342	4.737	4.042	6.861	4.555	5.265
24.46	3.689	7.032	8.117	5.29	34.281	10.666	7.751	11.622	8.504	5.492	7.944	3.878	5.447	10.54	4.778	13.028	9.205	5.342	4.103	7.106	4.725	5.429
24.48	3.847	7.654	8.889	5.45	33.311	8.105	7.59	10.739	9.54	5.388	7.325	4.195	5.496	10.138	4.89	13.108	10.279	5.201	4.094	6.636	4.589	5.399
24.5	3.772	6.979	9.621	5.368	35.029	9.965	7.66	10.839	9.524	5.317	6.879	3.935	5.475	10.477	5.047	13.055	9.031	5.161	3.957	6.765	4.974	5.58
24.52	3.565	6.69	9.494	5.58	34.744	9.382	7.151	10.283	10.041	5.311	7.416	4.076	5.502	9.833	5.345	12.508	10.428	5.103	4.242	6.277	4.995	5.286
24.54	3.671	6.996	6.858	5.752	36.593	10.653	7.824	10.622	10.213	5.202	7.664	3.979	5.72	10.428	4.783	12.342	10.558	5.283	4.021	7.042	4.915	5.246
24.56	3.546	7.636	7.971	5.488	35.757	10.462	8.025	10.552	9.042	5.457	7.503	4.108	5.6	10.236	5.109	11.694	10.271	5.401	4.295	7.723	4.72	5.231
24.58	3.563	7.423	8.658	5.589	36.875	10.332	7.669	10.122	10.084	5.483	7.21	3.978	5.501	10.172	4.967	11.696	10.999	5.108	4.377	8.446	5.121	5.241
24.6	3.604	7.978	8.629	5.751	36.152	10.733	7.67	10.34	9.364	5.662	8.327	3.912	5.674	8.688	4.948	13.195	11.647	5.314	4.121	8.809	4.667	5.597
24.62	3.71	8.874	10.05	5.722	35.128	10.96	7.759	10.733	9.605	5.503	7.672	3.919	5.38	9.561	5.026	12.711	10.48	5.276	4.573	8.49	5.038	5.487
24.64	3.758	9.251	7.908	5.603	36.224	10.726	8.003	9.321	10.095	5.544	8.892	4.035	5.558	9.398	5.193	12.884	8.821	5.727	4.154	9.153	4.852	5.482
24.66	3.721	8.834	8.498	5.081	34.957	11.195	7.91	9.671	9.862	6.714	8.842	3.891	5.418	10.423	5.123	12.721	8.908	5.319	4.362	9.092	4.903	5.251
24.68	3.829	7.717	8.718	5.558	39.509	10.645	8.231	9.672	9.493	5.644	8.722	3.986	5.568	10.587	5.313	13.052	8.894	5.398	4.27	7.506	4.756	5.713
24.7	3.969	6.815	6.196	5.974	35.695	8.365	7.677	8.945	8.28	6.412	8.225	4.136	5.351	11.837	4.973	11.495	9.125	5.102	4.363	8.409	4.639	5.48
24.72	4.21	7.164	7.265	5.13	36.295	9.804	7.702	9.839	8.237	6.661	8.223	4.086	5.277	10.668	5.406	12.613	8.801	4.759	4.429	8.044	4.658	5.45
24.74	3.78	7.207	7.822	5.417	40.515	10.47	8.091	9.799	8.614	7.073	7.766	3.952	5.503	11.038	5.309	10.869	10.642	4.966	4.474	8.25	4.961	5.249
24.76	3.707	7.422	7.382	5.728	39.185	9.846	8.381	9.427	9.527	7.289	8.677	3.957	5.34	11.61	5.275	12.537	9.851	4.89	4.428	7.462	4.794	5.513
24.78	3.756	7.353	7.694	6.128	34.815	12.15	7.803	9.844	8.565	7.098	8.585	3.992	5.537	11.326	5.26	11.84	10.277	4.952	4.265	7.873	5.136	5.476
24.8	3.726	7.685	8.141	5.982	38.067	9.722	8.722	9.216	9.407	6.777	8.244	3.994	5.629	10.667	5.479	11.344	8.798	4.803	4.602	7.966	5.034	5.442
24.82	3.776	7.271	7.836	6.248	39.84	9.408	8.215	8.485	9.831	7.563	8.629	4.045	5.904	12.296	5.124	10.561	8.867	5.181	4.603	7.54	4.87	5.649
24.84	3.747	6.484	7.381	5.429	38.989	9.359	8.102	9.073	10.013	6.63	7.976	4.019	6.005	13.541	5.225	12.319	8.717	5.051	4.394	8.333	4.832	5.711
24.86	3.56	6.447	7.33	5.031	38.01	10.811	7.543	8.448	9.058	6.506	7.651	4.031	5.614	13.806	4.972	13.511	9.175	5.193	4.197	7.694	4.968	5.48
24.88	3.621	6.758	6.353	5.155	37.631	10.029	7.271	8.514	8.272	7.193	9.016	4.079	5.686	11.993	5.018	13.79	9.965	4.948	4.335	7.886	4.879	5.302
24.9	3.82	6.495	7.058	5.518	34.024	10.078	7.569	8.668	8.357	6.787	9.702	4.03	5.333	12.365	4.771	13.457	9.552	5.148	4.163	7.816	4.784	5.494
24.92	3.616	7.104	7.302	5.041	36.697	10.422	7.418	8.485	8.794	6.355	8.773	4.005	5.616	13.546	4.612	13.187	9.744	5.189	4.068	7.42	4.71	5.445
24.94	3.54	6.944	5.632	5.247	37.762	10.364	6.937	9.026	7.878	6.4	9.161	4.068	5.263	14.309	4.623	13.734	9.684	5.069	4.089	8.371	4.786	5.114
24.96	3.689	6.231	6.203	5.389	36.376	9.605	7.014	9.32	8.179	6.488	9.318	4.078	5.476	13.107	5.148	12.934	10.209	4.929	4.281	8.638	4.631	4.968
24.98	3.686	7.32	6.302	4.961	38.353	10.465	6.814	8.375	8.093	5.83	9.101	4.216	5.706	12.411	4.721	12.854	9.888	4.8	4.123	8.048	4.641	5.068
25	3.84	6.942	6.258	5.219	35.765	10.33	7.222	8.857	8.002	6.492	8.53	4.073	5.159	13.018	4.902	12.774	9.61	5.182	3.96	8.467	4.572	5.241
25.02	3.765	6.576	5.631	5.286	36.199	10.053	6.878	8.884	7.587	5.931	7.834	4.02	5.101	10.673	4.776	11.733	9.326	5.039	4.102	9.708	4.653	5.133
25.04	3.783	7.025	5.887	5.256	35.974	11.753	7.962	8.701	8.243	6.971	8.209	4.09	4.907	11.148	4.919	12.296	9.797	5.276	4.084	8.157	4.393	4.937
25.06	3.896	7.341	6.03	5.127	38.956	11.49	7.547	8.77	8.086	6.469	8.298	3.974	5.136	11.224	4.895	11.371	8.863	5.476	4.25	8.339	4.419	4.999
25.08	3.804	7.401	7.043	5.3	36.947	12.378	7.715	9.69	8.443	6.814	8.719	3.987	5.061	10.723	4.677	12.114	8.845	5.343	4.071	9.271	4.425	5.272
25.1	3.728	7.286	5.945	5.38	35.667	11.445	8.262	10.077	8.305	6.015	8.025	3.997	4.942	12.029	5.017	11.501	9.519	4.929	4.188	9.171	4.356	5.445
25.12	3.663	7.083	6.45	5.275	34.885	8.981	7.505	9.771	8.182	6.491	8.362	4.042	5.007	13.879	4.777	12.42	9.469	5.164	4.143	7.567	4.657	5.06
25.14	3.656	7.641	6.461	5.155	38.437	11.265	7.624	9.36	8.243	6.748	8.086	3.994	4.783	13.296	5.132	13.379	10.227	5.011	4.038	8.006	4.444	5.297
25.16	3.799	7.445	6.344	5.069	40.785	9.85	8.172	9.024	7.689	6.329	8.647	4.03	5.049	13.113	5.457	14.074	11.022	5.288	4.385	7.798	4.538	5.398
25.18	4.024	7.814	6.427	5.114	38.875	9.608	7.7	9.575	7.629	6.732	7.794	4.2	5.006	12.611	4.976	13.846	10.239	4.859	4.124	8.214	4.562	5.273
25.2	3.848	7.593	6.859	5.041	38.796	11.562	7.328	8.676	7.992	6.185	7.857	4.134	5.166	14.01	4.884	12.521	10.476	4.95	4.242	9.117	4.894	5.541
25.22	3.731	7.896	6.186	4.761	37.057	9.896	7.222	8.767	8.556	6.017	7.21	3.947	4.849	10.626	4.827	11.836	11.275	4.666	4.188	10.339	5.02	5.242
25.24	3.573	7.982	6.487	4.707	37.261	9.747	7.652	8.41	7.662	6.187	7.494	3.92	4.901	10.302	4.863	13.059	12.299	4.921	4.438	9.038	5.012	5.578
25.26	3.859	8.095	7.168	4.947	34.15	11.053	7.609	9.076	7.873	5.669	7.639	4.06	4.938	11.12	4.98	13.893	11.984	4.609	4.474	7.506	5.071	5.889
25.28	3.743	7.754	6.334	5.046	33.311	10.312	7.519	8.27	8.152	6.252	6.868	4.223	4.742	10.514	5.037	11.501	12.585	4.72	4.579	8.835	5.304	5.498
25.3	3.781	7.414	9.414	4.878	35.154	10.768	8.059	8.754	8.181	6.31	7.451	4.361	4.709	11.275	4.824	11.872	12.021	4.891	4.413	9.577	4.942	5.841
25.32	3.796	7.645	8.199	4.684	37.768	11.767	7.638	9.527	7.14	6.324	6.959	4.474	4.92	12.618	5.057	10.419	12.015	5.213	4.27	9.802	5.253	5.701
25.34	3.81	7.105	7.59	5.063	37.577	10.37	7.566	10.074	7.189	6.341	7.242	4.05	4.722	11.737	4.749	10.302	15.326	5.324	4.418	10.428	5.267	5.431
25.36	4.258	6.8	6.11	4.814	38.482	10.311	7.047	9.116	7.401	6.475	7.293	4.15	4.904	11.203	4.66	11.172	14.565	5.252	4.307	10.065	4.975	5.405
25.38	4.066	8.041	6.869	4.967	38.421	12.572	7.209	10.466	7.969	6.062	8.463	4.212	4.938	11.442	4.734	11.768	13.096	5.355	5.025	8.538	4.828	5.501
25.4	3.898	7.544	7.749	4.865	38.36	11.227	6.968	9.418	8.024	5.982	8.786	4.039	4.906	10.906	4.846	10.625	13.379	5.114	5.014	9.511	5.003	5.923
25.42	3.78	7.274	7.42	4.92	37.664	12.691	6.911	8.718	7.244	6.656	7.893	3.884	4.812	10.334	5.007	11.42	12.665	5.369	4.779	9.608	5.427	5.87
25.44	3.863	7.492	6.874	4.725	37.83	11.787	7.096	9.387	8.068	7.307	7.696	3.96	4.953	10.743	4.822	12.27	12.286	4.936	4.599	8.666	4.937	5.428
25.46	3.843	6.543	7.733	5.046	37.084	13.713	7.562	9.698	7.691	6.94	8.602	3.957	5.035	9.502	4.81	12.466	11.485	5.006	4.52	9.801	4.687	5.143
25.48	3.797	6.84	6.692	5.148	37.119	10.512	7.709	10.304	7.594	6.105	8.251	3.986	5.116	10.959	5.123	12.004	11.87	5.154	4.667	9.282	4.344	5.395
25.5	3.65	6.569	7.362	4.883	35.559	11.263	8.66	10.702	7.401	6.991	7.622	3.969	5.167	9.79	4.867	12.182	11.814	5.226	4.6	10.251	4.337	5.385
25.52	3.595	7.383	6.985	4.969	37.136	11.951	8.755	9.914	7.249	6.358	7.723	4.004	5.015	12.594	5.04	11.497	11.367	5.401	4.546	11.177	4.728	5.016
25.54	3.615	6.624	6.544	4.82	36.127	11.75	7.569	10.806	7.323	6.001	7.388	3.914	4.923	13.452	5.016	11.533	10.195	4.918	4.52	10.503	4.761	5.106
25.56	3.737	7.093	9.132	5.071	39.898	11.597	8.124	10.602	7.618	6.063	7.214	4.046	4.853	12.508	4.916	12.586	12.243	4.827	4.58	9.526	4.686	5.064
25.58	3.762	6.371	7.575	5.009	36.944	11.953	7.386	10.693	8.155	5.729	7.13	4.104	4.954	13.036	5.007	12.377	12.909	4.945	4.266	9.459	4.61	5.077
25.6	3.82	6.321	8.01	4.922	37.23	11.164	7.709	10.342	9.035	5.875	7.328	4.014	4.678	11.385	4.79	13.484	11.83	4.868	4.419	10.09	4.745	4.924
25.62	3.719	7.295	7.936	4.847	35.986	12.56	8.178	10.601	7.849	5.671	7.697	4.028	5.04	13.104	4.979	13.995	13.409	4.994	3.974	12.067	5.033	5.088
25.64	3.779	8.715	7.233	4.921	33.298	10.677	7.637	9.531	7.549	6.004	7.557	4.037	4.849	12.594	4.638	12.516	13.956	5.128	4.15	10.594	5.248	5.072
25.66	3.729	8.091	7.779	4.931	39.937	11.432	8.515	9.44	7.435	5.912	7.139	3.954	4.897	11.457	4.903	13.688	12.821	4.785	4.461	10.557	5.072	5.546
25.68	3.685	7.421	8.038	4.812	35.745	11.376	7.548	10.579	7.014	6.009	7.538	3.98	4.57	11.134	4.611	13.705	12.377	5.134	4.032	10.147	4.45	4.987
25.7	3.779	9.478	6.873	4.626	41.695	11.551	7.157	10.692	7.196	5.323	7.186	4.015	5.108	11.582	4.637	14.228	11.849	5.626	4.705	10.351	4.754	5.284
25.72	3.953	7.332	6.334	4.505	42.576	11.743	7.565	10.235	7.77	5.631	6.624	4.053	4.894	10.853	4.666	14.049	11.934	5.172	4.284	11.182	4.745	5.231
25.74	3.777	7.301	6.895	4.828	39.601	12.73	7.522	9.711	8.07	5.91	6.783	4.169	4.658	10.743	4.616	14.625	12.706	4.898	4.774	10.055	5.278	5.137
25.76	3.678	8.722	7.55	4.589	36.815	12.206	7.354	10.311	7.603	6.344	7.911	4.05	4.715	9.892	4.73	13.017	12.434	5.024	4.43	10.59	5.009	5.676
25.78	3.889	8.267	6.629	4.647	43.193	11.733	7.417	9.842	7.093	6.482	7.288	4.133	4.741	12.339	4.92	14.09	12.497	4.759	4.587	9.341	5.259	5.5
25.8	3.679	7.528	7.708	4.896	40.649	12.519	7.022	10.797	7.117	6.257	6.31	4.044	4.773	11.914	4.58	14.473	11.613	4.947	4.306	10.269	4.969	5.571
25.82	3.815	6.999	7.146	4.974	40.035	11.942	7.221	9.451	6.86	5.359	7.036	4.088	4.762	10.505	4.591	13.824	11.714	4.989	4.456	11.005	4.711	5.458
25.84	3.762	8.172	6.738	5.589	38.98	9.841	7.922	10.075	7.11	6.089	7.284	4.028	4.815	12.074	4.385	14.068	11.144	5.435	4.546	11.055	4.697	5.294
25.86	3.989	7.242	6.423	5.443	38.923	10.603	8.186	10.199	7.232	6.94	7.122	3.923	5.029	12.029	4.419	15.096	12.225	5.11	4.194	10.677	4.508	5.326
25.88	4.078	7.282	6.506	4.934	39.367	10.703	7.796	10.344	7.312	6.7	8.202	3.896	4.694	12.012	4.352	14.772	11.955	4.987	4.295	11.345	4.563	5.448
25.9	4.114	7.895	7.747	4.928	38.247	10.564	8.405	10.895	7.421	6.186	7.131	4.04	4.99	11.657	4.296	14.698	13.309	5.052	3.943	11.93	4.391	5.241
25.92	4.078	9.155	6.815	4.821	36.503	11.148	7.553	10.607	7.891	7.231	7.622	4.008	4.701	12.768	4.434	14.855	10.929	5.007	4.608	10.251	4.376	5.332
25.94	4.073	7.763	5.944	5.337	36.953	9.992	8	11.51	7.398	6.583	7.306	4.089	4.738	10.069	4.789	15.187	12.621	4.808	4.227	12.504	4.403	5.276
25.96	3.755	8.565	7.126	4.456	37.181	10.649	7.82	10.247	7.71	6.832	7.493	4.061	4.747	10.018	4.598	13.912	11.477	5.187	3.978	11.137	4.483	5.718
25.98	4.036	8.018	5.153	4.412	39.453	12.643	8.51	10.268	8.374	6.276	7.829	4.135	4.759	11.276	4.341	14.199	12.052	5.249	4.711	10.959	4.312	5.842
26	4.137	9.469	4.954	4.648	39.714	10.6	8.594	10.737	8.466	6.844	7.515	4.075	4.836	10.722	4.536	14.204	12.415	4.897	4.383	10.129	4.281	5.594
26.02	4.03	7.915	5.639	4.519	37.778	11.469	8.557	10.385	7.419	6.612	7.908	4.085	4.919	10.325	4.326	13.539	11.491	5.267	4.194	11.031	4.707	5.653
26.04	4.125	7.206	5.817	4.576	39.866	11.737	7.803	9.93	8.168	6.3	8.425	3.965	4.838	11.371	4.35	14.871	12.273	4.727	4.732	10.828	4.48	5.507
26.06	3.814	8.424	5.181	4.327	37.564	11.463	7.856	10.418	8.072	6.116	7.587	4.175	4.72	12.008	4.412	14.594	10.65	4.808	4.583	10.366	4.347	5.474
26.08	3.954	7.409	6.265	4.766	36.402	11.141	8.649	10.064	8.245	6.288	8.652	4.195	4.748	11.577	4.643	13.916	13.507	4.995	4.44	11.068	4.294	5.847
26.1	3.95	8.018	5.491	4.649	35.56	8.863	7.972	10.02	8.084	6.473	8.407	4.072	4.951	12.102	4.528	14.409	11.541	5.078	4.686	10.857	4.225	5.461
26.12	3.785	8.375	5.758	4.461	37.421	12.09	7.945	10.014	8.443	6.328	10.103	4.087	4.965	12.595	4.62	16.157	12.924	4.939	4.506	11.404	4.251	5.743
26.14	3.77	7.497	5.601	4.387	36.685	11.002	8.306	9.546	8.174	7.308	8.434	4.012	4.996	11.028	4.631	15.867	12.053	4.937	4.086	11.091	4.313	5.807
26.16	3.864	7.933	5.686	4.698	37.064	11.232	7.811	10.959	7.498	6.631	8.297	4.071	4.822	13.923	4.33	14.79	13.036	4.79	4.829	12.497	4.281	5.994
26.18	3.975	7.713	6.216	5.016	38.086	10.986	7.834	10.518	8.054	7.788	8.515	4.391	4.868	11.518	4.7	14.702	13.248	5.062	4.593	12.714	4.163	5.842
26.2	3.771	7.872	5.423	5.377	38.981	12.419	8.028	10.759	8.218	7.599	8.423	4.179	4.793	10.68	4.585	15.382	12.602	5.103	4.82	10.742	4.329	5.588
26.22	3.857	6.865	6.207	5.048	34.465	11.013	7.589	10.619	7.911	6.663	8.311	4.23	4.87	11.616	4.779	16.722	13.629	5.036	4.987	10.436	4.444	5.854
26.24	3.862	7.822	4.8	4.851	36.955	10.552	7.78	10.489	7.105	6.713	8.857	4.044	4.805	12.818	4.935	15.809	12.914	5.099	5.562	10.428	4.417	6.027
26.26	3.979	7.539	5.863	5.087	37.309	12.579	7.451	10.867	7.166	7.627	9.474	4.161	4.863	12.58	4.683	13.812	13.82	5.119	4.855	10.414	4.488	5.733
26.28	4.005	8.154	6.33	4.798	36.349	10.89	7.726	10.71	7.265	6.987	8.646	4.083	4.856	12.369	5.181	14.236	12.095	5.2	5.365	13.783	4.546	5.711
26.3	3.995	7.692	6.231	4.75	39.041	13.004	7.134	9.529	7.771	6.405	8.622	4.094	4.851	13.065	5.485	14.478	10.254	5.278	5.339	11.924	4.516	5.803
26.32	4.223	7.353	5.598	4.868	37.916	12.315	6.938	10.311	7.525	6.154	9.076	4.174	4.841	12.766	5.504	15.568	10.69	5.384	4.722	12.159	4.38	6.199
26.34	4.026	7.547	6.125	4.436	37.918	12.647	7.99	10.238	7.845	5.625	7.796	4.426	4.928	10.712	5.191	14.889	9.825	5.492	4.779	12.806	4.503	6.012
26.36	4.07	7.599	6.282	4.4	36.462	13.422	8.179	10.771	8.196	6.265	8.387	4.107	4.935	10.329	4.698	17.614	10.411	5.572	5.197	12.598	4.394	6.309
26.38	3.706	7.67	5.732	4.41	37.574	11.601	7.647	10.402	7.915	6.235	8.905	4.228	4.761	11.032	5.001	16.711	11.378	5.011	5.629	13.225	4.323	6.095
26.4	3.931	6.764	5.275	4.65	37.773	11.566	8.165	11.371	8.097	6.725	8.627	4.401	4.765	10.961	5.274	16.427	11.025	5.423	5.307	13.481	4.302	6.32
26.42	3.947	6.624	5.527	4.519	32.2	12.052	7.708	11.812	8.121	5.919	7.571	4.213	4.795	12.462	4.93	17.178	11.238	5.391	5.124	12.303	4.253	6.181
26.44	4.256	7.087	5.197	4.376	34.049	9.688	7.145	10.73	8.386	5.61	7.262	4.466	4.867	11.986	5.216	18.904	11.176	5.209	5.877	11.404	4.518	6.234
26.46	4.06	8.004	5.073	4.933	36.449	10.755	7.738	10.885	8.23	5.274	7.205	4.259	5.025	12.541	4.876	18.418	10.639	5.521	6.009	11.674	4.396	5.873
26.48	4.363	7.23	5.939	4.935	36.965	10.596	7.368	12	8.188	5.49	7.716	4.452	4.875	13.301	4.947	16.391	11.084	5.178	5.715	9.819	4.331	5.779
26.5	4.269	7.135	5.446	4.948	37.106	10.943	7.6	12.484	7.973	5.816	7.848	4.431	4.861	12.893	4.868	17.088	10.177	5.622	6.251	9.545	4.613	5.881
26.52	4.244	7.792	5.853	4.589	34.928	11.758	7.592	12.174	7.811	6.077	7.281	4.415	4.866	11.298	4.585	16.017	10.993	5.896	5.573	9.343	4.454	5.775
26.54	4.716	7.853	5.733	4.885	36.625	11.922	8.113	12.203	8.25	6.176	7.385	4.423	4.909	12.683	4.713	17.661	11.101	5.796	5.828	9.444	4.546	5.893
26.56	4.512	7.385	6.138	4.258	37.772	13.086	7.547	12.292	8.665	6.087	7.727	4.328	4.755	11.732	5.21	18.65	10.335	5.658	5.502	10.29	4.598	5.576
26.58	4.268	6.863	6.153	4.527	40.963	14.762	7.956	10.628	8.046	6.589	8.13	4.339	4.815	11.564	4.751	19.659	8.904	5.237	5.223	11.778	4.665	5.773
26.6	4.114	8.264	5.618	5.125	41.98	14.21	8.497	10.714	8.165	8.233	7.538	4.256	4.927	13.019	4.488	19.507	9.107	5.514	5.442	10.408	4.591	6.219
26.62	4.41	7.369	6.896	4.741	39.288	13.911	7.661	10.041	8.516	6.763	8.062	4.296	5.01	11.699	4.611	19.265	9.065	5.525	5.243	10.045	4.583	6.323
26.64	4.244	8.559	6.73	4.627	39.59	13.423	8.678	10.667	8.268	7.632	8.687	4.434	4.859	11.263	4.657	17.856	8.288	5.179	4.974	9.958	4.659	6.028
26.66	4.111	8.715	7.78	4.254	38.55	13.688	8.541	10.549	7.834	6.862	8.773	4.497	4.771	12.013	4.633	17.58	10.537	5.099	5.091	10.491	4.705	6.099
26.68	4.721	8.964	5.37	4.431	41.349	13.176	8.247	9.765	8.215	6.775	8.896	4.628	4.839	12.024	5.042	16.044	10.01	5.183	4.85	11.34	4.607	5.592
26.7	4.46	8.516	5.779	4.18	39.429	11.588	8.182	10.168	8.079	6.275	8.423	4.41	4.872	11.753	4.807	18.101	9.32	4.998	4.686	11.203	4.388	5.628
26.72	4.11	8.626	5.893	4.112	40.47	12.099	7.791	9.656	8.253	7.182	9.244	4.476	4.87	12.436	4.611	16.426	8.367	5.021	5.497	10.635	4.421	5.834
26.74	4.179	8.363	7.758	4.419	36.356	12.698	8.09	10.085	7.966	6.928	8.865	4.323	4.926	12.639	5.029	16.789	10.917	4.878	4.674	11.114	4.435	5.609
26.76	4.01	8.761	6.345	4.672	39.508	11.689	7.739	9.466	7.515	7.392	8.873	4.436	4.863	12.081	4.878	16.879	10.595	5.153	4.518	11.43	4.429	5.473
26.78	3.929	8.838	5.623	4.744	35.468	12.33	8.55	10.107	7.281	6.657	8.509	4.441	4.907	11.929	4.798	16.884	11.789	5.007	4.547	12.537	4.369	5.395
26.8	4.141	8.51	5.961	4.568	38.85	12.058	7.835	9.399	7.833	6.231	8.845	4.316	4.872	11.832	4.61	17.663	12.074	5.083	4.491	10.955	4.482	5.35
26.82	4.102	8.371	6.395	4.376	35.409	11.083	8.37	8.817	8.071	5.831	9.218	4.333	4.836	13.526	4.735	15.921	12.656	5.03	4.585	12.027	4.611	5.346
26.84	3.968	8.281	6.66	4.449	37.88	10.328	8.124	9.331	8.285	6.652	8.471	4.251	5.013	12.029	4.65	17.15	12.935	4.979	4.511	11.786	4.815	5.428
26.86	4.011	8.276	6.322	4.718	37.516	11.897	8.298	9.204	8.619	5.62	8.971	4.238	4.777	11.715	4.621	19.723	12.617	5.287	4.419	11.476	4.453	5.192
26.88	4.02	8.407	6.372	5.028	37.243	12.469	8.24	9.939	9.128	5.503	9.107	4.141	4.788	12.274	4.569	18.594	11.106	5.2	4.575	10.785	4.809	5.426
26.9	4.37	7.818	6.275	4.992	37.134	11.742	7.949	9.555	9.314	6.239	8.844	4.302	4.7	13.843	4.682	19.998	11.279	5.349	4.253	13.066	4.506	5.43
26.92	4.482	8.099	7.081	4.859	38.898	13.052	7.215	9.565	8.353	5.729	8.519	4.36	4.795	12.892	4.82	19.795	10.643	5.197	4.652	11.811	4.542	5.458
26.94	4.265	7.369	5.645	4.799	39.692	13.234	7.539	10.601	8.416	5.306	8.329	4.481	4.732	13.422	4.809	19.242	11.66	5.069	4.026	11.65	4.693	5.426
26.96	4.548	8.35	6.46	4.966	37.437	11.624	7.681	9.482	8.405	5.998	8.408	4.415	4.908	13.347	4.746	19.74	9.8	5.498	4.531	11.856	4.495	5.724
26.98	4.822	8.379	6.154	5.316	35.814	12.954	7.567	10.24	8.442	5.774	7.666	4.445	4.938	12.152	4.775	19.02	9.138	4.759	4.602	12.21	4.607	5.408
27	4.459	7.575	7.515	4.86	35.485	13.2	7.195	9.772	8.482	5.414	7.916	4.392	4.942	13.511	4.667	17.061	9.881	5.266	4.912	12.188	4.556	5.676
27.02	4.173	7.472	6.674	4.703	36.586	13.991	6.936	10.5	7.554	5.548	8.237	4.463	4.816	15.095	4.824	19.827	9.244	4.737	4.64	12.895	4.536	5.545
27.04	3.794	7.93	7.735	4.643	37.766	11.712	6.915	10.298	7.842	5.73	7.266	4.525	4.926	12.765	5.099	20.153	9.862	4.799	4.432	12.846	4.691	5.437
27.06	4.471	7.908	6.675	4.483	36.279	11.067	7.118	9.257	7.392	5.546	7.866	4.642	5.023	13.987	4.894	19.663	10.088	4.763	4.639	13.292	4.755	5.797
27.08	4.428	6.988	5.89	4.592	36.843	12.404	6.654	9.15	7.798	5.343	7.68	4.535	5.024	13.666	5.017	18.167	10.011	4.921	5.049	11.43	4.697	5.631
27.1	4.298	6.831	6.405	4.867	36.928	11.18	6.737	10.233	8.718	5.567	7.626	4.742	4.963	13.591	4.909	19.33	10.927	4.861	4.748	13.306	4.795	5.95
27.12	4.37	8.37	5.654	4.585	37.734	11	6.478	11.109	8.538	5.183	7.288	4.786	5.111	11.654	4.822	17.835	9.817	4.999	5.411	13.24	4.56	6.156
27.14	4.224	7.561	7.142	4.645	37.851	11.742	6.46	10.71	8.907	5.355	7.645	4.672	5.104	13.847	4.945	17.775	9.19	4.918	5.19	12.971	4.468	5.866
27.16	4.16	8.295	5.842	4.956	36.699	11.368	6.32	10.814	8.848	5.548	7.462	4.561	5.236	13.309	4.697	18.975	9.512	4.94	4.841	14.179	4.635	6.327
27.18	4.351	8.676	5.823	4.274	34.895	12.274	6.897	10.742	9.067	6.135	7.49	4.68	4.958	14.281	4.866	18.175	9.49	4.831	4.71	13.322	4.782	6.071
27.2	4.492	9.03	6.178	4.426	35.549	14.479	6.657	11.156	8.758	6.452	7.859	4.588	5.342	13.639	4.81	16.591	9.778	4.841	4.995	12.359	4.592	5.938
27.22	4.744	8.355	8.026	4.443	37.674	11.688	6.733	11.713	8.827	5.778	7.842	4.491	5.061	11.792	4.721	17.302	9.419	4.712	4.525	12.651	4.698	6.318
27.24	5.004	9.165	8.718	4.712	36.916	11.928	6.85	10.113	8.772	6.107	7.738	4.437	5.088	12.149	4.749	18.405	9.778	4.885	4.534	12.145	4.592	5.986
27.26	5.136	9.323	8.384	4.746	36.849	12.07	6.235	10.353	8.58	6.135	8.312	4.552	5.211	11.666	4.949	16.344	9.916	5.067	4.404	11.318	4.607	5.725
27.28	5.005	7.472	7.579	4.711	38.055	12.177	6.077	11.188	8.732	6.427	7.759	4.494	5.457	11.703	4.908	16.409	10.251	5.18	4.873	13.566	4.646	5.534
27.3	4.627	9.254	6.239	4.699	38.165	12.087	6.429	10.707	8.593	6.055	7.319	4.346	5.513	12.358	4.519	17.072	10.615	5.037	4.277	12.848	4.534	5.858
27.32	4.69	8.016	7.111	4.71	36.412	10.584	6.129	10.964	7.741	6.777	7.109	4.498	5.687	12.585	4.546	16.046	10.563	5.136	5.257	12.564	4.601	5.623
27.34	4.881	8.663	7.144	4.628	34.941	10.615	6.494	10.788	8.072	5.995	7.711	4.416	5.809	11.66	4.824	17.896	10.093	5.519	4.91	12.24	4.62	5.443
27.36	4.641	9.855	6.816	4.563	33.271	11.071	7.026	11.021	8.139	5.84	7.627	4.479	5.49	12.711	4.664	18.35	10.021	5.463	5.48	10.935	4.92	5.784
27.38	4.955	10.498	5.754	4.675	34.633	10.782	6.299	11.544	8.473	6.169	6.823	4.538	5.656	11.634	4.705	18.859	12.403	5.386	4.822	11.332	4.804	5.854
27.4	5.016	10.361	5.702	4.607	35.302	11.77	7.339	11.223	8.443	5.499	7.14	4.588	5.029	10.586	4.576	19.953	10.613	5.074	4.25	11.732	4.525	5.924
27.42	5.506	9.707	7.446	4.552	35.95	11.364	6.912	11.242	8.208	5.994	7.336	4.611	4.941	11.734	4.589	19.237	11.429	5.304	4.468	12.314	4.863	6.081
27.44	5.194	8.864	6.516	4.594	35.36	11.184	6.828	10.796	8.113	6.249	8.294	4.681	5.415	12.766	4.508	18.886	9.398	5.18	4.504	10.923	4.786	5.991
27.46	4.82	9.437	6.617	4.726	37.797	12.291	6.872	9.815	8.552	6.626	7.525	4.66	5.202	11.583	4.716	18.309	11.153	5.361	4.651	13.045	4.641	5.787
27.48	4.67	9.832	7.189	5.041	35.677	12.133	6.663	12.068	8.03	6.335	8.011	4.678	5.25	11.458	4.712	19.193	10.943	5.407	4.93	12.063	4.794	5.908
27.5	4.841	10.501	6.584	4.641	38.119	12.668	7.135	11.172	8.599	6.863	6.85	4.523	5.735	12.098	4.515	17.85	11.411	5.421	5.057	11.996	4.905	6.108
27.52	4.875	11.135	6.703	4.713	36.602	12.26	7.328	11.985	8.629	7.248	7.455	4.511	5.284	12.492	4.251	19.142	11.521	5.412	4.725	11.594	4.825	6.033
27.54	4.3	10.734	7.301	4.688	36.402	13.099	7.419	11.187	8.874	7.825	7.234	4.712	5.244	12.745	4.272	20.168	11.291	5.068	5.278	12.289	4.633	5.544
27.56	4.285	10.659	6.79	4.817	35.916	12.737	7.334	11.94	8.81	6.943	7.35	4.724	5.181	13.278	4.165	19.378	10.575	5.03	4.613	11.214	4.477	5.854
27.58	4.322	10.921	7.454	4.62	38.197	12.695	8.219	11.553	9.007	7.259	7.218	4.57	5.478	11.1	4.281	17.653	11.843	5.227	4.418	12.347	4.618	5.682
27.6	3.807	10.656	6.671	4.435	36.941	10.945	7.071	11.684	9.131	7.162	7.469	4.502	5.73	11.978	4.334	18.542	11.77	4.937	4.767	11.001	4.669	6.237
27.62	4.08	11.353	7.523	4.45	39.181	12.094	7.545	11.871	8.756	7.124	7.761	4.399	5.712	12.434	4.345	19.242	11.814	4.909	6.374	11.994	4.48	5.805
27.64	4.335	10.527	7.535	4.619	39.311	10.153	6.54	10.987	8.877	7.007	7.5	4.425	5.735	11.285	4.528	18.997	11.185	5.376	6.85	11.889	4.435	5.862
27.66	4.398	10.721	6.653	4.394	37.403	12.132	6.678	10.714	8.857	8.013	8.234	4.446	5.338	12.565	4.275	18.899	12.034	5.323	5.843	12.277	4.709	6.175
27.68	4.782	10.963	6.219	4.528	37.663	12.633	7.28	11.206	7.614	6.227	8.543	4.349	5.35	12.168	4.385	20.21	11.657	5.284	5.312	11.368	4.468	6.178
27.7	4.819	11.487	6.993	4.273	36.26	12.345	7.68	11.793	7.661	7.07	7.766	4.469	5.327	13.739	4.5	19.708	10.622	5.357	5.322	12.94	4.704	6.321
27.72	4.039	10.768	6.666	4.257	36.619	12.774	7.289	11.521	8.825	7.678	7.8	4.425	5.58	12.375	4.572	19.604	10.404	5.426	6.4	11.139	4.916	6.378
27.74	4.301	10.918	6.739	4.592	36.594	12.201	7.812	11.726	8.818	7.142	7.66	4.607	5.272	12.313	4.587	16.784	10.167	5.747	6.319	11.191	4.823	6.045
27.76	4.299	10.604	6.669	4.465	35.174	13.704	7.195	11.175	8.401	6.548	7.614	4.603	5.278	12.607	4.714	18.386	9.902	5.499	6.685	11.431	5.017	6.017
27.78	3.973	11.357	6.695	4.272	37.877	12.537	6.812	10.614	8.038	7.051	7.542	4.43	5.544	12.729	4.492	20.609	9.61	5.552	6.806	11.971	4.898	5.91
27.8	4.031	10.172	6.199	4.575	35.344	12.497	7.827	10.533	8.199	6.876	7.408	4.621	5.261	12.452	4.808	20.749	12.062	5.206	6.137	11.653	4.826	5.817
27.82	3.952	11.315	5.332	4.827	39.051	12.756	7.869	10.537	8.178	6.468	7.378	4.546	5.64	13.778	4.468	20.142	10.995	5.252	6.131	11.896	4.844	5.844
27.84	4.26	11.145	6.209	4.316	41.863	11.91	7.906	10.382	8.654	6.315	7.724	4.409	5.59	12.216	4.56	21.196	11.96	5.373	6.449	12.826	4.993	6.105
27.86	4.08	11.012	5.869	4.289	38.816	13.707	7.672	10.862	7.936	7.127	7.642	4.373	5.68	13.014	4.538	19.955	12.15	5.884	5.679	11.578	5.42	5.939
27.88	3.839	11.475	6.116	4.109	42.221	13.064	7.814	11.037	8.354	6.632	6.756	4.458	5.353	12.152	4.59	20.321	12.434	5.633	5.35	11.056	4.937	6.024
27.9	4.207	10.903	5.935	4.084	39.837	14.637	7.378	10.648	8.391	6.438	7.636	4.463	6.216	11.999	4.582	22.395	13.503	5.623	5.195	11.869	5.199	6.328
27.92	4.466	10.876	5.922	4.308	38.414	12.491	6.962	10.699	7.898	6.577	7.612	4.467	5.554	12.301	4.588	20.259	14.456	5.383	6.392	12.151	5.128	5.993
27.94	4.497	11.324	5.971	4.167	40.03	12.539	7.429	11.18	7.983	7.478	7.693	4.472	5.229	10.862	4.46	22.464	14.82	5.404	5.847	12.191	5.238	6.094
27.96	3.995	10.465	6.125	4.25	41.225	12.358	6.798	11.2	7.838	6.696	6.885	4.352	5.034	11.38	4.37	21.566	15.272	4.933	6.24	13.589	4.916	6.006
27.98	3.933	11.053	5.719	4.427	40.706	13.708	6.9	10.751	7.806	6.114	7.407	4.483	4.75	11.589	4.57	22.608	15.228	5.273	5.348	12.685	5	5.825
28	4.736	9.867	5.62	4.628	43.612	12.414	6.715	10.803	7.674	5.917	7.207	4.444	4.786	11.474	4.617	19.95	14.092	5.324	5.906	11.773	5.046	5.769
28.02	4.751	10.287	5.324	4.642	42.153	11.539	6.984	11.076	7.282	5.763	7.646	4.4	5.16	11.705	4.531	22.161	15.077	5.428	5.504	12.231	5.182	5.864
28.04	4.74	9.808	5.143	4.673	42.885	12.981	7.166	11.426	7.126	5.502	7.025	4.4	4.953	12.597	4.529	24.168	15.403	5.194	5.866	13.57	4.996	5.619
28.06	4.972	9.265	5.458	4.564	42.727	12.822	7.286	10.604	7.438	5.494	7.47	4.316	5.356	10.792	4.598	22.261	13.557	5.384	5.603	13.08	5.18	5.942
28.08	4.64	9.891	5.427	4.554	42.703	12.603	7.686	10.416	8.275	5.892	6.617	4.348	5.097	9.99	4.756	19.893	13.949	5.263	6.122	11.821	5.149	5.425
28.1	4.329	10.327	6.321	5.033	39.167	13.38	7.294	11.061	8.474	6.02	7.031	4.421	4.911	10.647	4.394	21.428	14.168	5.284	5.374	11.747	5.124	5.871
28.12	4.151	10.147	5.967	4.908	41.976	15.996	6.86	9.816	8.597	6.397	6.813	4.408	4.861	10.949	4.547	21.225	15.318	5.11	6.326	11.257	5.894	5.604
28.14	4.419	8.565	5.935	4.699	40.643	17.644	6.874	10.752	7.965	6.129	7.451	4.446	4.702	11.533	4.327	20.811	13.355	5.011	6.249	11.141	5.22	5.66
28.16	4.893	10.141	6.652	4.727	42.342	14.822	7.267	9.921	7.782	5.96	8.017	4.209	4.948	11.143	4.756	22.294	13.451	5.108	6.105	11.824	5.144	5.847
28.18	5.28	10.271	6.583	5.063	38.037	14.846	6.692	10.633	8.159	6.195	6.827	4.34	4.9	12.464	4.466	21.286	14.835	4.97	5.342	12.585	5.28	6.05
28.2	5.531	9.974	6.175	5.081	39.103	14.389	6.911	11.05	8.166	6.051	7.347	4.211	5.065	12.796	4.526	20.557	13.572	4.941	5.415	12.558	5.144	6.318
28.22	5.543	9.283	5.789	5.289	39.701	15.082	7.339	11.516	7.642	6.027	6.771	4.331	4.969	11.722	4.655	21.068	14.309	5.2	5.235	11.939	4.867	6.09
28.24	5.189	10.6	5.194	4.808	37.354	17.246	7.392	10.492	7.182	6.469	7.046	4.257	4.89	12.574	4.422	21.378	14.97	4.927	5.262	12.957	4.761	6.554
28.26	5.615	11.004	5.209	5.576	41.856	14.994	7.34	10.346	7.318	7.056	6.797	4.421	4.781	11.781	4.513	21.043	14.851	5.199	5.558	12.65	5.385	6.526
28.28	5.595	11.072	5.834	4.934	39.888	14.688	7.897	9.554	7.229	7.004	6.649	4.419	4.881	11.139	5.048	19.968	14.001	4.811	5.839	11.834	5.512	6.334
28.3	5.856	10.78	5.891	5.177	42.091	15.727	7.376	10.711	7.141	6.589	6.918	4.196	5.099	12.037	4.7	20.205	13.493	4.852	5.433	11.45	4.953	6.267
28.32	5.964	10.266	5.915	5.18	41.408	15.407	7.422	9.887	7.84	5.952	6.933	4.242	5.548	12.492	4.639	18.647	15.274	4.998	5.58	12.32	5.797	6.43
28.34	5.564	10.149	6.312	4.861	41.537	14.868	7.915	9.729	7.288	5.919	6.595	4.227	5.107	12.188	4.794	18.345	13.619	4.774	6.003	11.228	5.667	6.074
28.36	4.918	11.179	5.325	5.214	37.935	15.437	7.292	9.961	7.274	6.446	7.32	4.286	4.809	11.922	4.818	21.475	15.009	4.762	5.506	11.921	5.1	6.424
28.38	5.168	10.951	5.937	4.935	36.963	15.9	7.982	8.913	7.47	6.242	5.901	4.35	5.05	12.158	4.638	19.956	16.385	4.844	6.16	12.493	5.379	5.788
28.4	5.721	10.881	5.28	4.689	39.643	16.018	7.341	9.193	7.727	6.922	6.702	4.262	4.956	11.588	4.78	17.968	14.35	4.673	5.722	12.046	5.58	6.539
28.42	5.76	10.288	5.712	4.634	39.781	16.429	7.584	8.815	7.072	6.898	6.73	4.118	4.911	14.022	4.501	18.18	14.304	4.93	5.742	12.693	6.521	6.511
28.44	5.409	11.079	6.175	4.636	41.363	14.554	7.832	9.458	7.659	8.1	7.205	4.234	5.212	14.426	4.566	18.197	15.706	5.243	6.006	12.593	5.601	6.413
28.46	5.65	12.05	5.97	4.991	40.764	14.801	7.894	9.756	7.906	7.465	6.779	4.351	4.991	14.667	4.695	19.298	14.874	5.18	5.904	11.312	5.623	6.109
28.48	5.242	10.984	6.059	4.666	39.606	15.979	7.691	9.366	7.248	6.918	6.656	4.436	4.936	13.91	4.536	20.715	14.376	5.027	6.342	13.06	5.021	6.496
28.5	5.543	11.335	6.401	5.099	39.159	17.004	7.05	9.865	8.594	8.148	6.63	4.443	4.925	12.522	4.889	19.297	14.204	5.149	6.397	12.822	5.612	6.275
28.52	5.468	11.083	6.569	5.07	39.573	16.876	7.209	10.201	8.059	7.227	6.342	4.488	5.236	10.857	4.7	18.094	15.704	5.181	7.016	11.683	5.55	5.916
28.54	5.154	10.81	5.818	4.931	39.943	13.819	7.19	9.347	8.711	7.535	6.204	4.47	4.855	11.911	4.743	19.219	17.289	5.272	6.282	12.075	5.497	6.137
28.56	5.395	11.852	6.323	4.824	39.244	14.919	7.426	8.791	9.495	7.247	6.175	4.514	4.991	13.114	4.972	20.335	14.815	4.919	5.773	13.041	5.23	6.483
28.58	5.263	11.177	5.689	5.38	40.101	14.536	7.437	8.856	8.367	7.605	6.366	4.484	5.36	12.858	4.978	20.692	15.224	5.072	5.769	12.617	5.615	6.373
28.6	5.36	10.183	5.784	5.333	41.81	14.144	7.926	8.88	8.507	7.522	6.105	4.537	4.944	11.92	4.809	21.351	15.384	5.207	5.49	13.409	5.689	6.083
28.62	6.278	10.03	5.5	5.277	40.717	13.483	7.555	9.636	7.946	7.305	6.562	4.607	5.092	12.114	4.752	20.999	13.068	5.093	5.94	13.149	5.323	5.928
28.64	5.355	9.41	4.513	4.896	38.723	16.258	7.495	9.49	8.789	6.749	7.233	4.469	5.342	12.114	4.742	21.626	14.544	5.09	5.748	13.924	5.564	5.882
28.66	4.931	9.993	5.746	5.006	38.725	14.266	6.996	8.85	7.922	7.768	7.036	4.606	5.492	12.555	4.902	22.809	13.907	5.525	5.791	13.935	5.589	5.848
28.68	5.219	8.957	5.867	4.78	38.677	14.433	6.685	8.431	8.135	7.86	7.125	4.609	5.414	12.883	4.902	22.694	12.977	5.352	6.994	11.842	5.977	5.687
28.7	4.379	8.441	5.723	5.134	40.29	15.005	6.851	9.503	8.432	7.442	7.284	4.637	5.385	12.75	4.684	25.702	11.461	4.98	5.505	12.742	5.562	5.823
28.72	4.67	8.565	4.887	5.085	37.99	13.995	6.627	8.983	8.139	7.71	7.857	4.709	5.683	13.708	4.771	23.006	13.144	4.881	5.92	11.701	6.39	5.81
28.74	4.468	8.595	5.552	4.801	36.665	14.371	6.859	8.978	6.988	8.12	7.532	4.756	6.162	11.717	4.763	23.402	12.191	4.831	5.426	12.592	5.819	5.6
28.76	4.36	9.358	5.548	5.326	38.363	14.601	6.841	9.131	7.288	8.469	7.3	4.847	6.113	12.117	4.786	23.002	12.993	5.1	6.441	11.54	5.904	5.711
28.78	4.335	9.301	5.662	5.08	38.283	15.427	7.004	9.127	7.037	7.296	6.711	4.772	5.742	11.263	4.743	22.288	12.823	4.802	5.773	13.45	5.685	6.478
28.8	4.422	10.242	5.839	4.766	39.892	13.111	7.149	8.658	7.342	8.072	6.191	4.721	5.768	10.782	4.775	21.129	13.598	5.03	6.576	12.351	5.502	6.111
28.82	4.648	9.845	6.085	5.242	38.402	15.684	7.315	8.746	7.393	7.754	6.369	4.668	5.224	11.753	4.802	22.978	14.274	5.17	5.649	10.909	6.088	6.435
28.84	4.906	9.711	6.241	5.604	38.99	14.4	7.384	8.697	7.112	8.957	6.632	4.494	5.251	11.297	4.892	20.114	12.675	5.229	6.267	12.524	5.638	6.329
28.86	4.919	9.018	5.908	5.127	39.298	14.122	6.741	9.456	7.123	7.628	6.124	4.503	5.184	12.325	4.862	20.049	13.738	4.734	6.641	12.53	5.685	6.26
28.88	4.555	9.679	5.524	5.524	42.955	13.878	6.947	8.994	6.881	7.769	6.013	4.58	5.031	11.932	5.075	20.177	13.808	4.687	6.076	12.58	5.624	6.154
28.9	4.682	9.046	6.216	5.872	39.175	13.441	6.554	8.398	6.509	8.21	5.943	4.617	5.156	12.544	4.783	21.312	13.935	4.903	7.039	13.214	6.414	6.053
28.92	5.146	9.33	5.659	5.571	39.542	13.512	6.862	8.059	7.239	8.054	5.966	4.72	5.107	15.349	4.858	22.381	14.009	4.86	6.259	12.674	6.486	6.283
28.94	4.589	10.392	5.97	5.396	41.592	12.533	6.892	7.488	6.821	7.875	6.076	4.904	5.144	13.177	5.181	22.615	13.351	5.01	7.355	12.814	6.227	6.139
28.96	5.34	9.66	5.665	4.916	42.312	13.338	6.196	7.691	6.725	7.396	5.586	4.987	5.251	12.977	5.541	23.377	13.946	5.384	6.908	12.249	6.718	6.03
28.98	4.777	9.223	5.415	5.596	36.961	11.805	6.283	7.683	7.678	7.531	5.972	4.755	5.176	12.39	5.308	20.69	14.228	5.47	6.843	12.175	5.373	5.83
29	5.364	9.601	6.249	5.904	37.877	11.791	6.365	8.141	7.7	7.894	6.35	4.786	5.384	12.523	5.549	21.52	12.844	5.282	6.282	12.497	5.649	6.466
29.02	5.082	10.226	5.537	5.275	37.439	12.215	6.415	7.949	8.214	6.967	6.285	4.77	5.386	12.068	4.735	20.998	12.339	5.423	5.084	11.739	5.785	6.161
29.04	5.238	9.767	5.85	4.979	41.774	12.121	5.823	7.666	7.174	7.354	6.389	4.974	5.09	13.78	4.894	19.752	13.343	5.104	6.278	10.961	5.825	5.873
29.06	5.061	11.562	5.217	5.136	38.665	12.847	6.637	7.849	7.164	7.743	6.237	4.563	5.202	12.711	4.859	19.598	13.408	4.993	6.776	11.313	6.442	6.462
29.08	4.379	10.019	5.184	5.536	37.969	12.537	6.022	7.992	7.146	7.606	6.166	4.738	5.442	13.014	4.955	16.861	13.812	4.971	5.811	10.821	5.852	5.926
29.1	4.619	9.017	4.853	5.432	38.29	13.658	6.048	7.935	6.94	7.182	5.785	5.008	5.159	13.062	5.057	19.618	13.859	5.201	6.903	12.912	5.632	6.208
29.12	5.117	11.059	5.167	5.517	39.037	14.054	6.038	7.666	7.044	7.377	5.639	4.665	5.265	14.166	4.981	20.371	13.031	5.15	6.283	11.688	5.613	5.97
29.14	5.282	10.756	5.291	5.853	39.062	13.987	6.803	7.73	7.35	8.53	6.087	4.969	5.127	13.555	5.256	19.846	12.445	5.06	6.34	11.327	5.791	5.83
29.16	4.708	12.366	5.063	4.911	36.282	14.032	6.232	7.763	7.261	9.035	7.22	4.853	4.968	12.885	5.329	21.115	14.07	5.13	6.998	10.958	5.863	5.868
29.18	5.183	12.408	4.82	5.39	38.812	14.403	6.331	8.307	6.932	8.038	6.756	4.582	5.03	12.519	5.17	21.632	11.211	5.058	6.202	10.514	6.4	5.679
29.2	5.502	12.308	5.171	5.477	38.115	14.576	6.05	8.275	7.226	8.463	6.426	4.654	5.252	11.755	5.089	20.789	13.43	5.257	6.318	10.413	6.167	6.035
29.22	5.387	12.583	4.552	5.24	40.461	12.752	5.427	8.158	6.864	7.432	5.836	4.677	5.473	10.339	5.307	18.384	13.267	4.97	6.235	12.036	5.19	5.902
29.24	6.294	11.028	4.72	4.825	40.181	13.15	6.144	8.359	7.06	7.55	6.727	4.414	5.619	11.616	4.903	20.475	11.254	5.317	6.165	10.281	5.667	6.515
29.26	5.022	10.733	5.18	4.728	39.103	12.36	6.323	8.291	7.116	7.534	6.947	4.739	5.993	11.213	5.111	18.389	14.346	5.589	6.259	10.879	5.456	6.536
29.28	5.273	11.143	5.263	5.162	40.754	14.26	5.499	8.499	6.593	7.833	6.157	4.645	6.35	12.643	4.953	18.884	14.922	5.474	5.671	12.195	5.257	6.689
29.3	4.802	9.754	5.116	4.961	43.157	14.161	6.133	8.816	6.751	8.322	5.959	4.619	6.966	11.335	4.971	19.036	13.392	5.282	5.454	9.13	5.602	6.509
29.32	4.999	10.645	4.955	4.778	44.144	13.454	6.159	8.879	6.505	7.486	6.65	4.492	6.045	13.504	5.071	15.167	12.985	5.381	5.271	11.034	4.921	6.254
29.34	4.728	11.234	5.21	4.842	38.95	14.017	6.007	9.405	6.981	8.083	6.473	4.679	6.037	12.074	5.083	16.899	14.507	5.663	5.566	9.766	5.02	5.833
29.36	5.75	10.128	4.759	4.632	41.343	12.702	6.178	9.164	6.937	7.47	7.011	4.501	6.189	12.821	4.706	16.233	12.931	5.501	6.349	10.403	5.389	6.064
29.38	5.088	10.254	5.165	4.832	43.53	12.784	6.028	8.681	7.463	7.337	5.602	4.478	5.765	13.852	5.199	17.495	12.299	5.787	5.665	11.758	5.651	5.606
29.4	4.888	10.476	5.475	4.411	45.399	14.944	6.112	8.898	7.11	7.618	6.57	4.371	5.797	13.984	5.307	16.387	11.825	5.601	5.369	12.374	5.208	5.797
29.42	4.536	9.873	5.337	4.683	40.807	13.441	6.272	9.014	7.211	6.711	6.596	4.378	5.816	12.248	4.739	18.171	11.685	5.763	4.637	13.041	5.821	5.807
29.44	4.533	10.998	5.246	4.642	44.337	13.438	6.189	8.392	7.881	7.433	6.737	4.644	5.803	11.844	4.984	16.692	12.626	5.782	5.076	13.35	5.85	6.038
29.46	4.341	9.939	4.901	4.947	42.328	13.025	5.944	8.714	7.883	6.787	6.967	4.384	6.091	12.651	4.692	16.628	12.196	5.674	5.744	12.291	5.291	5.911
29.48	4.848	10.392	5.078	4.676	42.299	13.639	6.911	8.625	6.977	7.274	6.982	4.236	6.363	12.416	4.63	19.534	12.567	5.635	6.416	11.451	4.922	6.63
29.5	4.737	11.517	4.921	5.14	42.617	12.99	6.671	9.597	6.637	7.103	7.56	4.487	6.468	13.979	4.78	18.359	12.947	5.928	6.553	10.398	4.618	6.644
29.52	5.205	11.323	5.365	5.269	42.244	13.115	6.158	9.413	7.196	6.61	7.419	4.679	5.99	13.096	4.758	19.237	13.985	5.937	6.426	10.552	5.124	6.626
29.54	4.249	10.204	4.792	5.661	41.579	13.324	6.549	9.295	7.289	6.552	7.556	4.603	5.923	13.366	4.918	19.334	12.156	6.128	5.428	11.13	4.909	7.152
29.56	4.426	10.427	4.663	6.177	42.087	13.167	7.201	9.271	7.286	5.544	8.283	4.288	5.695	14.897	4.966	20.824	10.971	6.17	6.304	11.274	4.793	7.375
29.58	4.841	10.44	4.789	5.25	42.174	14.076	6.513	9.127	7.682	6.581	7.795	4.253	6.021	13.586	4.974	19.448	12.754	5.808	6.103	10.759	5.241	7.143
29.6	4.886	10.507	4.754	5.157	42.614	12.829	6.354	9.413	8.346	6.333	7.627	4.22	6.03	12.021	5.12	18.402	14.527	6.527	5.882	10.423	4.892	5.736
29.62	4.303	10.426	4.976	5.328	40.737	12.176	6.634	9.334	7.958	6.451	8.025	4.252	5.502	13.988	5.244	18.36	11.846	6.529	5.704	9.989	5.832	6.375
29.64	4.248	10.646	5.04	5.385	39.108	12.632	6.505	9.422	6.929	6.702	8.247	4.232	5.61	13.654	5.587	16.559	13.612	6.034	5.224	9.513	5.838	5.86
29.66	4.827	10.702	5.052	5.213	42.293	10.625	6.975	9.296	7.619	6.391	8.24	4.219	5.837	12.925	5.096	17.696	13.301	6.356	5.371	9.491	5.655	6.482
29.68	4.89	10.753	5.018	4.986	38.509	10.065	6.95	8.414	7.862	6.625	8.444	4.409	6.079	13.158	5.744	18.625	11.846	6.23	5.483	10.473	5.564	6.252
29.7	5.159	10.66	5.026	5.271	39.943	10.073	6.489	8.359	8.094	6.661	8.984	4.46	6.114	14.126	5.211	17.786	12.466	6.067	4.618	9.011	5.446	6.662
29.72	5.197	11.41	4.925	5.111	40.941	10.589	5.888	8.423	8.742	6.401	7.913	4.356	6.665	13.094	5.204	17.281	11.843	6.133	5.022	10.619	5.354	6.519
29.74	4.57	9.267	4.782	4.752	39.867	11.724	6.437	8.606	8.099	5.945	8.991	4.252	6.863	12.948	5.636	17.772	12.608	6.215	4.639	10.1	5.357	6.575
29.76	4.83	10.222	4.93	5.089	39.419	12.351	6.554	8.059	7.905	6.397	9.526	4.172	6.148	15.256	5.573	20.849	11.859	6.304	4.745	11.379	5.625	7.088
29.78	4.834	10.355	5.03	5.405	41.994	11.893	5.94	9.393	7.622	6.57	9.487	4.151	5.788	15.785	5.22	20.09	11.844	6.111	4.194	10.202	5.781	6.491
29.8	5.016	12.561	5.026	5.324	38.267	12.65	6.03	9.156	7.566	6.478	9.744	4.274	6.363	14.626	4.937	20.679	11.977	5.89	4.436	10.218	5.583	7.122
29.82	5.24	10.421	4.757	5.22	41.512	11.616	5.748	9.503	7.522	6.22	10.067	4.297	5.876	15.418	5.488	20.912	12.752	6.605	4.523	12.156	5.425	6.746
29.84	5.882	10.666	4.722	6.284	42.121	12.09	5.565	8.492	7.35	6.167	9.398	4.309	5.712	15.419	4.879	20.939	13.576	6.592	4.702	10.028	6.646	6.538
29.86	5.734	10.899	4.251	4.608	37.686	11.13	5.47	8.331	8.034	6.398	9.436	4.331	5.826	16.274	4.836	20.077	11.902	7.085	4.862	10.15	5.415	6.884
29.88	5.804	10.521	4.336	5.347	40.814	11.196	5.954	8.681	7.772	6.195	9.234	4.234	5.956	15.22	5.732	21.311	13.695	6.364	4.327	11.325	5.913	6.465
29.9	5.864	9.618	4.538	4.645	38.328	11.144	5.801	8.515	6.613	6.468	8.981	4.423	5.954	15.994	5.571	20.275	13.262	6.009	4.526	10.793	5.015	6.81
29.92	6.378	9.465	4.412	4.317	41.882	10.708	5.792	8.085	6.822	7.069	9.721	4.311	5.902	17.516	5.346	20.872	13.488	6.074	4.413	9.896	5.315	6.37
29.94	5.609	8.887	4.521	4.814	40.768	10.353	6.393	8.338	7.868	6.102	9.623	4.21	6.488	16.341	5.229	21.978	13.752	5.56	4.207	11.619	5.812	6.697
29.96	6.084	10.371	4.206	4.779	40.341	10.569	5.821	7.62	8.387	5.736	9.883	4.127	6.416	15.785	5.373	21.478	11.932	5.851	4.602	10.556	6.131	7.048
29.98	6.039	11.797	4.499	4.653	41.384	11.277	5.682	8.003	8.359	5.887	10.174	4.085	6.59	16.123	5.109	21.939	11.688	6.731	4.277	10.52	5.97	6.272
30	5.477	10.745	4.832	4.669	41.556	10.198	6.096	8.405	7.937	5.29	11.451	4.026	6.099	16.07	5.375	22.154	10.635	6.738	4.558	11.774	6.449	6.475
30.02	5.483	11.644	4.761	5.103	39.684	9.337	5.718	8.479	8.515	5.594	11.112	4.137	5.58	17.336	5.09	21.694	12.622	6.07	4.932	10.835	6.842	5.979
30.04	5.308	11.64	5.1	4.993	39.867	10.716	6.016	7.785	8.838	5.419	10.017	4.084	5.776	15.25	5.503	21.549	13.41	6.182	4.387	12.406	7.005	6.864
30.06	5.087	11.256	4.577	5.418	40.049	9.507	6.455	7.849	8.036	5.474	10.89	4.024	5.521	16.041	5.211	19.968	12.307	6.853	4.919	11.776	7.245	7.039
30.08	5.461	11.252	4.589	5.014	39.736	9.26	6.033	8.719	8.064	5.442	11.217	4.017	5.612	14.953	5.034	23.089	13.745	6.341	4.633	11.831	6.38	6.84
30.1	4.714	12.195	4.575	5.23	39.171	11.767	6.687	8.741	7.996	5.683	10.353	4.15	5.499	15.034	4.979	22.201	14.512	6.207	4.999	12.506	6.268	6.64
30.12	5.823	12.766	4.673	5.092	37.504	11.115	7.055	8.615	8.89	5.548	10.28	4	5.513	14.795	4.829	21.372	14.7	7.119	4.851	12.327	6.308	6.586
30.14	5.501	12.282	4.527	5.071	42.588	11.283	6.633	8.649	9.484	5.373	11.133	4.109	5.8	13.024	4.588	21.894	14.048	6.765	4.359	12.72	6.863	7.019
30.16	5.432	11.723	4.363	6.471	41.598	11.71	7.103	9.105	8.158	5.736	9.34	4.111	5.539	15.978	5.138	22.503	15.357	6.843	4.47	11.68	6.352	7.731
30.18	5.563	12.471	4.362	6.164	43.595	10.808	6.168	9.188	9.055	5.702	10.466	4.17	5.755	15.04	4.838	22.937	13.812	6.436	4.203	12.065	5.879	7.511
30.2	5.559	12.542	4.515	5.894	45.913	11.978	6.225	9.06	8.132	5.731	8.942	4.351	5.651	15.883	4.823	21.994	15.697	6.145	4.915	12.304	6.461	7.391
30.22	4.45	11.611	4.39	6.558	43.86	10.702	6.244	8.919	7.992	5.863	9.532	4.202	5.417	14.909	4.918	21.22	13.901	6.534	4.125	12.712	6.12	8.04
30.24	4.297	13.368	4.504	5.532	41.466	12.736	6.575	7.832	7.445	5.743	9.786	4.136	5.47	16.21	5.195	21.649	14.162	6.332	4.175	13.048	5.947	7.279
30.26	5.08	12.158	4.34	4.665	41.529	12.738	5.839	7.336	8.093	6.209	10.244	4.357	5.196	15.3	5.401	20.633	13.949	6.193	4.92	11.59	5.744	6.802
30.28	4.999	13.079	4.279	5.184	42.158	12.361	6.127	7.901	7.785	5.691	9.697	4.309	5.306	15.838	5.294	20.654	15.001	6.3	4.606	11.496	6.297	6.519
30.3	5.133	14.767	4.533	5.065	43.699	12.699	6.9	7.406	7.477	5.876	9.582	4.332	5.159	16.518	5.42	22.559	14.359	6.936	4.77	12.6	5.876	6.773
30.32	5.397	13.095	3.96	4.777	41.999	12.2	6.161	7.556	7.648	5.836	9.105	4.269	5.48	17.162	5.687	22.13	16.136	6.702	5.24	13.25	6.296	6.561
30.34	4.939	12.234	4.117	5.47	40.645	11.133	5.599	7.936	7.194	5.636	7.87	4.199	5.306	18.483	5.797	20.697	14.785	6.898	4.883	11.592	6.268	6.607
30.36	5.16	13.322	3.979	5.839	38.719	10.978	6.099	7.976	7.042	5.837	8.932	4.438	6.651	17.107	5.504	21.41	13.37	6.726	6.122	10.899	6.029	7.003
30.38	5.337	11.91	4.146	5.317	39.29	12.345	5.731	8.042	7.295	5.829	9.761	4.181	6.067	19.412	6.016	22.819	14.282	6.94	5.82	12.215	5.962	7.086
30.4	5.614	13.829	4.316	5.087	38.855	10.89	6.433	9.108	7.046	5.683	8.888	4.082	5.8	19.241	5.993	22.614	14.117	7.097	5.614	12.988	6.543	7.03
30.42	5.558	14.497	3.978	5.478	40.646	12.038	5.354	8.318	7.16	5.911	9.102	4.255	5.993	19.854	6.226	23.307	15.348	6.921	4.887	13.293	6.171	7.065
30.44	5.727	13.011	4.143	4.893	40.347	11.073	6.107	8.308	6.768	5.657	9.773	4.227	5.487	18.706	6.273	24.994	15.837	7.514	5.489	13.096	5.897	7.2
30.46	5.231	13.362	4.41	4.927	37.701	10.83	6.369	8.733	7.478	6.01	10.933	4.323	5.946	19.345	6.685	21.998	15.2	6.916	5.198	12.937	5.873	9.029
30.48	5.15	13.492	4.025	5.007	39.175	11.44	6.918	8.182	8.648	5.986	9.861	4.268	5.421	17.824	6.038	23.111	14.312	6.661	5.242	12.687	5.594	7.891
30.5	5.762	14.003	4.068	5.237	37.689	11.416	6.23	8.299	7.441	5.761	10.222	4.308	5.426	18.461	5.24	25	14.589	6.761	5.626	13.747	6.082	8.735
30.52	5.309	13.15	3.937	5.232	38.776	11.633	5.376	8.901	8.095	5.537	10.795	4.376	5.872	17.635	5.201	21.543	14.658	6.549	5.934	12.309	5.7	7.88
30.54	5.826	13.393	3.989	5.712	39.52	12.289	5.816	8.489	7.924	6.111	9.686	4.422	5.495	17.286	6.111	23.829	13.407	6.618	5.524	11.463	5.362	7.975
30.56	5.309	13.052	4.326	5.412	40.267	10.701	5.594	8.414	7.76	5.781	10.633	4.702	5.331	14.41	6.141	22.279	14.588	6.702	5.074	13.046	5.599	7.98
30.58	5.286	12.505	4.126	4.906	35.415	11.475	5.925	8.719	7.853	5.433	9.921	4.392	6.094	15.848	5.828	23.8	14.241	6.744	5.085	12.732	5.17	8.061
30.6	5.882	14.002	3.839	4.991	39.521	11.301	5.576	7.815	7.715	5.598	10.78	4.481	5.458	15.539	5.799	21.517	14.378	6.669	5.115	13.696	5.105	8.601
30.62	6.006	13.366	4.259	5.171	37.875	12.891	5.553	8.805	7.831	5.299	10.468	4.307	6.338	14.481	5.376	23.01	14.39	6.154	5.241	12.823	5.402	8.397
30.64	6.313	10.544	4.163	5.009	35.964	11.536	5.449	8.154	8.535	5.284	9.452	4.393	5.644	16.187	6.041	20.901	16.299	5.553	5.311	13.316	5.329	8.02
30.66	5.788	10.647	4.103	5.171	38.785	11.712	5.279	7.765	8.168	5.116	9.522	4.343	5.498	15.662	6.282	18.745	16.607	6.42	5.617	12.681	5.601	8.26
30.68	5.276	11.76	4.366	4.685	40.272	13.008	6.492	8.007	8.568	5.11	9.779	4.394	5.264	16.037	5.433	21.088	14.455	6.152	5.06	13.044	5.297	8.595
30.7	4.854	11.655	4.179	4.364	39.188	10.539	5.71	8.404	8.606	5.363	8.931	4.194	5.6	15.305	5.446	21.664	15.901	5.986	4.823	12.297	5.414	8.157
30.72	5.377	12.723	4.519	4.577	39.36	10.677	5.697	8.311	9.362	5.068	11.204	4.219	5.693	15.824	5.737	20.972	15.264	6.361	4.998	12.627	5.58	7.162
30.74	5.22	11.972	4.212	5.325	37.571	11.535	5.462	8.729	8.855	5.12	10.389	4.431	5.597	16.833	6.288	18.618	15.485	6.004	4.771	13.222	5.659	6.856
30.76	5.119	11.405	4.427	4.536	37.571	10.493	5.423	8.144	8.681	5.427	10.443	4.466	5.516	16.346	6.026	18.983	12.966	6.18	4.697	11.713	5.696	6.613
30.78	5.361	10.899	4.564	5.193	36.982	11.343	6.043	8.696	7.965	5.803	8.861	4.29	5.708	16.008	6.245	20.406	15.335	5.86	4.216	11.918	5.617	7.466
30.8	5.949	10.392	4.358	4.63	37.54	9.804	5.811	8.657	7.348	5.102	9.85	4.18	5.314	18.18	6.332	19.308	16.454	6.002	5.078	12.922	5.27	7.263
30.82	5.556	12.495	4.515	5.005	37.736	12.514	6.466	8.11	8.552	5.165	10.551	4.144	5.002	22.065	5.522	21.037	12.694	6.352	5.26	13.122	5.118	6.839
30.84	5.445	12.699	4.353	4.935	39.08	11.84	6.645	8.864	8.855	5.492	10.681	4.234	5.1	19.284	5.487	20.995	14.598	6.012	5.424	13.352	5.319	7.293
30.86	5.857	12.069	4.308	5.473	37.056	10.359	6.781	9.349	8.172	5.686	11.382	4.207	5.121	17.858	5.617	21.566	14.945	6.16	5.885	14.441	5.287	7.293
30.88	5.787	12.107	4.487	5.865	35.564	11.423	5.64	9.2	9.499	5.358	10.612	4.107	4.988	16.411	5.906	21.9	14.753	6.336	6.421	13.817	5.361	6.601
30.9	5.862	11.656	4.017	5.137	37.745	10.958	7.003	8.851	8.854	5.344	10.482	4.204	5.011	16.337	6.595	22.643	13.626	6.625	5.847	13.079	5.569	6.882
30.92	5.642	11.602	4.203	5.941	41.094	11.111	6.345	8.501	8.068	5.645	10.756	4.184	5.095	15.491	5.913	24.293	14.717	5.963	6.2	13.84	5.219	6.746
30.94	5.011	12.741	3.833	5.55	37.962	9.529	6.604	9.386	7.829	6.158	10.474	4.517	5.162	15.016	5.86	23.723	12.896	5.915	6.341	13.993	5.229	7.658
30.96	5.159	11.596	4.171	5.418	36.799	9.554	7.328	9.41	8.426	5.916	10.817	4.168	5.682	14.129	5.793	20.999	15.196	6.317	6.406	13.348	5.221	7.036
30.98	5.762	10.961	4.275	5.858	39.677	9.057	8.842	9.579	7.949	5.812	10.921	4.236	5.199	15.452	5.314	23.182	15.611	6.506	6.139	12.161	5.094	8.51
31	5.077	11.274	3.873	5.534	39.043	10.652	7.263	8.972	8.681	5.728	11.437	4.137	5.355	15.007	5.061	25.648	14.239	6.508	6.367	13.078	5.376	7.631
31.02	5.637	10.899	4.1	5.702	35.86	11.236	7.108	8.702	8.443	5.707	11.017	4.098	5.182	15.774	5.06	22.255	14.527	6.742	5.672	13.794	5.304	7.372
31.04	6.493	10.739	4.138	6.103	38.607	12.084	7.509	8.527	9.302	6.033	10.347	4.141	5.111	14.525	5.077	21.258	14.139	6.712	5.725	14.394	5.351	7.74
31.06	5.484	11.371	4.255	5.62	34.562	12.261	6.785	8.202	9.036	5.785	11.211	4.045	5.495	16.28	5.239	23.213	12.847	6.665	6.443	12.761	5.32	7.345
31.08	5.639	11.497	4.324	6.968	35.463	12.065	7.41	8.685	8.523	5.83	11.14	4.106	5.345	18.598	4.98	26.494	14.114	6.765	6.524	13.599	5.164	7.25
31.1	5.38	10.431	3.984	6.083	35.328	11.689	7.943	9.105	8.97	6.039	10.452	4.056	5.858	16.414	5.321	24.192	14.574	7.366	5.965	14.265	5.6	8.564
31.12	5.389	11.971	4.406	5.576	34.513	11.041	8.069	8.829	7.935	5.847	10.158	4.304	5.659	15.65	4.855	23.007	13.373	7.519	6.841	15.091	5.365	7.778
31.14	5.666	12.478	4.528	6.07	35.74	12.998	8.176	8.395	8.727	6.15	10.818	4.28	5.129	13.821	5.018	24.329	13.779	6.86	7.482	15.547	5.631	7.502
31.16	5.381	12.19	3.845	5.849	39.999	13.051	8.194	8.95	7.888	5.755	10.12	4.374	5.19	14.474	4.729	23.219	13.998	6.774	8.567	14.152	5.596	8.114
31.18	5.538	11.613	4.065	5.685	37.288	13.439	7.149	9.198	7.83	5.668	9.178	4.508	4.892	16.94	4.662	21.507	13.788	8.04	7.265	14.596	5.5	8.374
31.2	5.154	11.205	3.933	5.434	35.929	11.831	7.029	9.227	7.709	5.876	11.259	4.851	5.405	16.104	4.489	22.16	14.895	7.406	6.547	12.802	5.899	10.443
31.22	5.581	11.44	4.237	5.645	39.367	11.162	7.629	9.635	8.164	5.915	9.724	4.818	5.281	15.901	4.282	21.756	15.281	7.634	6.213	13.843	5.962	9.635
31.24	5.454	11.879	3.948	5.18	38.84	12.259	7.467	8.78	7.059	6.025	10.084	4.844	5.232	15.384	4.41	24.312	15.28	7.497	6.4	13.693	5.755	9.884
31.26	5.335	10.421	3.883	4.806	37.277	12.328	7.765	9.143	7.527	6.536	10.352	4.658	4.995	13.539	4.506	25.18	13.374	7.478	6.68	13.355	5.71	10.342
31.28	5.13	11.926	3.985	4.98	37.417	11.035	7.603	8.881	8.244	6.332	12.454	4.777	4.814	13.043	4.488	22.249	14.24	7.256	6.144	12.907	5.661	9.452
31.3	5.845	10.797	4.218	4.943	38.773	13.962	7.846	9.419	8.021	6.139	11.516	4.789	4.817	13.411	4.433	25.617	14.701	6.666	5.745	13.557	5.977	9.099
31.32	5.754	10.74	3.983	5.439	39.345	12.326	8.047	9.759	7.224	5.737	11.911	4.492	5.009	13.395	4.351	24.479	13.779	7.336	6.192	14.867	5.847	9.325
31.34	5.996	10.663	4.209	5.205	34.419	13.418	7.927	10.404	7.692	5.79	10.739	4.596	4.954	13.981	4.56	24.325	14.049	6.985	6.855	14.748	5.773	10.202
31.36	5.986	12.649	4.326	4.891	39.275	13.74	7.371	10.259	6.525	6.099	11.233	4.523	4.946	13.786	4.707	23.872	14.686	6.738	6.032	14.117	6.074	9.014
31.38	5.735	13.801	4.381	5.206	38.17	12.086	6.93	10.125	6.56	5.716	12.321	4.583	4.838	13.699	4.725	26.672	16.265	7.197	6.558	14.419	5.863	9.792
31.4	6.276	11.635	4.807	5.616	36.6	11.822	6.485	10.006	6.958	5.798	11.517	4.364	4.902	13.164	4.301	26.746	15.394	6.506	6.878	13.962	5.724	10.502
31.42	5.905	11.864	4.48	4.856	39.554	10.665	6.84	9.321	6.867	5.57	11.778	4.554	4.778	14.264	4.539	24.384	16.612	6.599	7.363	14.217	5.655	9.412
31.44	6.604	13.272	4.337	5.273	37.038	12.947	7.294	9.548	6.306	5.858	11.461	4.371	5.039	13.529	4.683	23.406	16.464	6.631	6.405	12.157	5.363	7.929
31.46	7.411	13.463	4.162	5.736	38.496	13.287	7.087	9.184	6.527	6.22	9.103	4.481	5.138	13.009	4.579	24.825	15.709	6.607	7.335	11.142	5.389	7.998
31.48	6.855	12.28	4.738	5.847	39.355	12.865	6.726	9.477	6.81	5.891	8.511	4.435	5.342	12.726	4.599	22.811	14.464	6.396	6.577	11.415	5.786	8.601
31.5	7.062	13.147	4.198	6.226	37.012	12.481	7.189	9.074	7.064	6.23	10.716	4.301	4.911	15.023	4.434	24.254	16.769	6.188	7.584	10.561	5.57	8.699
31.52	7.231	12.112	4.726	6.06	38.519	11.451	6.739	10.23	7.26	5.808	9.985	4.506	5.306	15.251	4.517	26.102	14.887	6.458	7.306	12.994	5.678	8.436
31.54	6.955	13.794	4.176	6.32	37.723	12.039	6.69	9.091	7.944	6.192	10.445	4.321	4.788	14.308	4.444	21.496	15.285	6.739	6.615	11.441	5.307	9.518
31.56	6.42	13.042	4.063	5.57	39.192	13.542	7.078	10.265	7.755	6.139	11.368	4.202	4.741	15.902	4.597	23.271	14.808	6.499	7.482	10.803	5.439	9.281
31.58	6.526	12.254	4.278	6.426	39.544	12.147	8.253	9.743	7.93	5.745	11.06	4.341	4.931	16.004	4.639	22.067	14.043	6.37	6.261	10.961	5.635	7.77
31.6	6.558	13.232	4.182	5.316	38.05	12.58	7.823	9.623	7.562	6.363	10.577	4.271	5.052	13.821	4.857	22.555	14.342	6.746	6.706	11.96	5.602	8.309
31.62	5.68	13.458	4.487	5.409	36.777	13.765	7.891	9.487	7.276	6.047	11.256	4.286	5.169	12.751	4.586	26.654	13.817	6.297	6.485	10.582	5.57	8.72
31.64	5.397	11.958	4.482	5.401	36.954	14.349	7.167	9.259	7.234	6.963	11.226	4.367	4.924	12.89	4.702	26.627	13.308	6.024	6.958	11.281	6.027	8.614
31.66	6.183	12.327	4.444	5.811	37.121	14.837	7.514	9.125	7.035	7.032	10.252	4.839	4.945	12.501	4.863	25.088	13.023	6.958	7.379	11.212	5.806	7.788
31.68	6.261	13.24	4.269	6.083	35.461	13.679	8.356	9.452	7.41	6.801	13.845	4.576	5.007	11.815	4.674	24.296	13.784	6.471	7.226	10.32	5.678	7.781
31.7	6.316	12.831	4.263	5.668	36.787	13.632	8.137	9.354	8.112	5.829	10.526	4.767	4.968	12.941	4.914	25.586	13.264	6.194	6.654	10.792	5.726	8.067
31.72	6.904	13.391	4.872	6.165	39.639	11.628	8.412	9.154	7.497	6.672	10.996	4.55	4.855	13.415	4.855	24.259	12.748	6.545	6.718	11.61	5.583	7.953
31.74	6.317	12.237	4.241	5.947	38.284	13.907	8.794	9.788	6.773	7.371	11.617	4.564	4.972	13.226	4.83	25.336	12.033	6.844	7.035	11.783	5.431	7.071
31.76	6.374	12.9	4.307	5.533	41.646	14.027	7.971	9.623	7.288	6.276	11.104	5.073	5.027	14.119	4.757	23.683	11.914	6.852	6.979	12.186	6.019	7.491
31.78	6.811	13.841	4.504	6.179	39.62	14.581	9.644	10.276	7.457	6.061	10.665	4.661	4.962	13.337	4.656	23.802	12.635	6.323	8.048	10.062	5.299	7.561
31.8	6.344	12.787	4.158	5.41	37.831	14.015	8.494	9.647	6.261	6.825	9.926	4.968	5.028	13.951	4.863	24.656	12.068	6.729	7.8	11.128	5.653	7.104
31.82	6.254	12.621	4.278	5.4	39.389	13.2	8.157	9.387	6.086	6.243	10.099	4.964	5.036	15.34	4.843	22.996	12.821	6.3	7.495	11.474	5.499	8.091
31.84	6.789	12.414	4.81	5.585	36.763	12.346	7.604	9.618	7.44	6.589	10.85	4.538	4.893	13.633	4.837	22.899	12.063	6.083	6.94	13.558	5.72	8.037
31.86	6.312	12.057	4.654	5.607	36.625	13.622	7.907	8.807	7.35	5.846	11.245	4.826	4.88	13.934	4.645	24.67	13.019	6.501	7.395	13.151	5.324	8.006
31.88	7.008	11.871	4.113	5.982	40.831	13.748	8.266	9.52	7.244	6.315	10.763	4.708	4.869	13.214	4.596	23.259	14.669	6.512	7.225	10.974	5.386	7.711
31.9	6.362	10.563	4.002	5.557	41.784	14.881	11.363	8.674	7.763	5.765	10.16	4.478	5.142	18.092	4.771	23.988	13.282	6.143	7.1	12.113	5.15	7.801
31.92	6.16	11.328	4.031	6.556	41.385	13.46	9.061	8.29	7.171	6.7	10.648	4.336	5.039	16.428	4.906	24.095	12.438	6.549	6.727	11.481	5.402	8.618
31.94	6.317	11.344	4.461	6.59	40.316	13.967	8.192	8.765	7.74	6.721	10.476	4.592	5.14	15.547	4.72	24.642	11.737	6.623	7.203	12.975	5.283	8.489
31.96	7.37	10.796	4.234	6.478	41.446	14.639	7.752	8.605	7.652	6.804	11.466	4.78	5.005	14.739	4.706	24.239	11.652	6.426	6.625	12.34	4.828	8.82
31.98	7.02	11.444	4.094	6.184	40.466	13.273	7.611	8.829	7.354	6.818	10.37	4.182	5.168	15.392	4.944	25.88	11.855	6.349	6.912	12.477	5.113	9.049
32	6.453	10.986	4.054	5.962	40.523	13.695	8.295	7.985	6.859	6.092	11.075	4.258	5.453	15.355	4.498	22.536	13.064	6.312	6.882	14.997	5.441	8.833
32.02	6.666	13.106	4.337	5.979	41.437	12.808	8.268	8.809	7.346	6.645	10.359	4.417	6.174	15.641	4.97	20.204	13.172	6.316	6.702	15.167	5.219	9.147
32.04	6.498	12.544	4.084	5.652	42.552	11.966	8.381	9.259	7.314	6.067	11.748	4.209	5.995	14.585	5.146	19.938	10.638	6.051	6.644	14.271	4.961	8.617
32.06	6.816	11.875	4.12	6.216	41.122	13.107	7.726	9.698	8.523	5.869	11.39	4.285	5.604	14.283	4.678	23.485	10.929	5.769	5.923	13.88	5.028	9.308
32.08	6.694	12.734	4.286	7.176	43.804	11.077	8.188	9.149	7.709	5.917	11.392	4.244	5.25	15.486	4.939	22.875	11.631	5.802	6.032	12.728	5.059	9.204
32.1	7.31	12.973	4.36	5.831	40.938	11.775	8.484	9.129	6.895	6.019	11.042	4.244	5.354	16.909	4.93	25.034	13.433	5.911	5.733	15.048	4.982	9.316
32.12	7.227	13.275	4.438	6.918	40.695	10.684	9.533	8.654	6.987	6.267	11.961	4.099	4.994	15.154	5.294	25.184	12.064	6.185	6.161	16.057	4.84	9.074
32.14	6.396	12.662	4.497	7.131	39.651	11.661	8.723	9.157	6.336	6.426	11.06	4.183	5.09	16.191	4.854	24.248	12.378	6.1	5.625	14.442	4.826	8.405
32.16	6.339	11.781	4.286	7.31	40.214	10.575	7.863	9.159	7.393	6.654	10.188	3.972	5.213	16.728	4.701	25.768	12.56	5.575	5.304	17.144	4.718	9.195
32.18	6.53	12.626	4.64	7.432	40.948	11.036	8.698	8.385	7.32	6.28	10.046	4.075	4.992	16.18	5.122	25.147	12.362	5.796	5.119	15.257	4.893	9.623
32.2	6.238	12.967	4.517	6.68	40.591	10.073	9.562	8.532	7.569	5.828	10.696	4.137	4.963	14.249	5.054	24.504	14.032	5.501	5.005	14.263	5.072	9.728
32.22	5.441	12.327	4.805	7.144	43.76	12.774	9.434	9.502	6.953	6.683	10.95	4.151	4.756	15.2	4.976	22.876	13.731	5.659	5.087	15.025	4.896	9.517
32.24	6.047	11.915	4.389	6.408	43.401	10.389	9.887	8.989	8.24	6.26	10.637	4.154	4.658	15.106	4.801	22.675	14.19	5.585	5.234	15.824	4.999	9.639
32.26	5.641	10.8	4.319	6.106	41.165	11.684	8.892	8.534	7.857	6.016	11.139	4.011	4.938	15.471	5.098	24.037	14.165	5.275	5.326	15.134	5.063	11.669
32.28	6.387	10.47	4.308	6.629	40.393	10.62	8.743	8.83	7.59	5.838	11.93	4.233	4.512	17.575	4.839	23.123	11.977	5.515	5.162	15.444	5.153	11.584
32.3	6.007	9.561	4.63	5.628	42.88	10.42	8.331	9.588	7.57	6.25	11.031	4.014	4.471	16.925	4.72	23.359	12.081	5.586	4.603	15.79	5.189	10.811
32.32	6.283	10.777	4.44	6.107	42.527	11.343	8.324	8.593	6.901	6.006	11.377	4.19	4.719	17.641	4.449	21.894	12.607	5.943	5.206	16.542	5	11.333
32.34	5.607	9.784	4.346	5.877	39.826	11.964	8.641	8.656	6.918	6.185	10.46	4.448	4.473	17.332	4.741	22.332	13.135	5.447	4.986	14.365	4.989	11.283
32.36	5.764	10.326	4.486	6.008	45.883	10.668	7.744	8.756	7.098	5.807	10.837	4.476	4.787	17.66	4.466	23.589	12.145	5.743	5.369	15.959	4.951	9.918
32.38	6.122	9.598	4.253	6.224	40.709	12.381	8.059	9.421	5.946	5.144	10.525	4.31	4.525	17.544	4.674	23.605	13.83	5.376	5.387	16.256	5.011	10.255
32.4	6.589	10.065	4.181	5.111	38.795	13.375	8.557	8.816	5.699	5.702	10.794	4.215	4.438	21.362	4.687	21.333	13.122	5.523	5.358	16.781	5.058	9.933
32.42	6.452	11.78	4.604	5.354	39.499	13.164	9.043	9.039	5.72	5.32	10.463	4.3	4.6	19.02	4.787	23.383	13.562	5.635	5.239	13.756	5.097	9.591
32.44	5.958	10.846	4.414	5.674	39.445	12.371	7.712	9.283	6.276	5.753	9.631	4.206	4.623	19.246	4.512	22.382	14.723	5.344	6.255	14.721	5.415	10.064
32.46	5.6	10.769	4.31	5.848	38.05	12.723	9.079	9.738	6.944	6.466	10.405	4.216	4.66	18.781	4.824	21.244	14.405	5.67	6.376	16.463	5.244	10.893
32.48	5.578	9.99	4.393	5.613	40.439	12.96	8.963	9.089	6.654	5.492	9.895	4.372	4.697	17.884	4.901	22.859	13.874	5.649	6.191	15.062	5.314	10.666
32.5	5.897	11.641	4.373	5.261	40.76	13.102	7.873	9.809	6.215	5.798	10.796	4.277	4.76	17.785	4.848	22.159	14.499	5.967	7.017	13.789	5.258	10.743
32.52	5.622	10.576	4.402	5.325	41.598	12.152	9.615	8.986	5.88	6.075	10.657	4.201	4.736	17.224	4.579	22.655	15.526	5.839	6.412	12.877	5.36	10.633
32.54	6.596	10.685	4.261	5.153	40.624	12.141	7.833	8.627	6.443	6.168	11.294	4.354	4.763	16.642	4.83	21.633	14.388	5.927	6.478	13.604	5.193	10.234
32.56	6.604	10.708	4.661	5.416	37.412	11.654	8.437	8.538	6.953	6.639	11.253	4.352	4.679	16.195	4.763	22.494	16.669	5.963	7.846	12.679	5.339	10.788
32.58	6.223	11.359	4.331	5.756	37.57	12.18	7.987	8.479	6.727	6.851	11.124	4.293	4.737	16.789	4.877	22.824	16.063	5.986	7.629	14.216	5.196	10.812
32.6	6.455	13.06	4.554	5.113	40.665	10.973	7.369	7.974	6.733	6.7	11.049	4.209	4.634	16.727	4.559	21.906	16.375	5.82	7.307	14.627	5.295	10.336
32.62	5.82	11.597	4.431	6.145	37.002	10.93	8.715	7.717	6.585	7.106	10.127	4.297	4.637	17.519	4.832	22.152	15.419	5.99	6.967	13.653	5.088	9.965
32.64	5.465	10.624	4.15	6.227	39.317	12	8.558	7.902	6.658	6.306	10.196	4.449	4.607	18.524	4.428	21.435	15.435	5.837	6.974	13.676	5.245	9.88
32.66	5.699	12.624	4.466	5.847	37.484	12.67	8.224	8.142	7.339	6.693	9.928	4.214	4.588	16.814	4.393	20.74	16.318	5.549	6.879	14.517	5.277	10.813
32.68	6.328	12.331	4.524	5.88	42.094	10.359	7.485	8.217	6.34	6.107	9.3	4.165	4.515	17.405	4.38	20.663	16.409	5.504	7.307	17.989	5.366	11.429
32.7	6.513	12.558	4.765	5.703	38.088	9.701	7.766	7.88	6.099	6.658	9.393	4.319	4.61	17.706	4.501	21.61	14.857	5.863	5.915	14.295	5.419	10.899
32.72	6.562	12.537	4.473	5.024	41.926	10.443	7.439	7.868	6.327	6.064	9.421	4.037	5.008	17.502	4.636	22.67	16.146	6.015	6.271	14.576	5.623	11.572
32.74	5.871	13.443	4.281	5.612	38.061	10.359	7.292	8.121	6.489	5.665	9.788	4.144	4.643	17.197	4.643	23.101	14.382	5.793	5.784	15.737	5.267	10.831
32.76	5.513	11.808	4.076	5.328	40.998	9.84	6.941	7.699	6.49	5.379	10.91	4.234	5.109	18.523	4.954	19.717	14.595	5.766	4.814	12.993	5.407	11.985
32.78	6.178	12.439	4.04	5.117	36.799	10.685	7.112	8.035	5.84	5.17	10.488	4.278	4.71	17.75	4.693	22.891	13.886	5.426	5.46	12.381	5.533	12.935
32.8	6.857	12.171	4.102	4.863	38.121	9.743	6.887	7.76	6.198	5.013	11.23	4.107	4.758	18.598	4.697	21.273	14.515	5.643	4.782	13.757	5.583	10.85
32.82	6.354	13.521	4.023	5.333	38.255	10.51	6.879	7.913	6.296	5.251	9.476	4.089	4.519	18.051	4.695	20.342	14.333	5.446	5.781	13.478	5.384	11.009
32.84	6.036	14.732	4.048	5.081	36.262	9.461	7.047	7.71	5.885	5.226	11.895	4.16	4.474	19.349	4.636	18.749	13.642	5.387	5.907	12.608	5.577	11.284
32.86	6.964	13.635	3.891	4.845	38.493	9.952	6.591	7.618	6.498	5.129	11.763	4.131	4.481	19.171	4.663	20.435	14.631	5.607	5.841	12.524	5.455	11.494
32.88	5.87	14.153	4.139	5.238	42.625	9.976	6.423	7.165	7.15	5.582	11.279	4.204	4.422	18.223	4.933	23.761	15.088	5.411	5.244	13.539	5.517	11.859
32.9	6.479	13.198	3.726	5.046	44.347	11.329	7.009	7.591	7.476	5.479	11.739	4.132	4.543	18.611	4.815	20.757	13.257	5.471	5.298	13.896	5.413	12.744
32.92	5.443	14.056	3.934	5.549	41.562	9.634	6.962	8.044	7.3	6.441	10.924	4.141	4.538	20.317	4.858	22.393	14.004	5.614	5.384	13.96	5.569	11.734
32.94	5.82	13.321	4.089	5.285	37.819	9.253	6.713	7.613	7.156	5.932	10.121	4.191	4.561	18.018	5.179	20.945	14.422	5.341	5.162	11.897	5.171	11.955
32.96	6.019	13.294	4.572	5.257	44.846	10.744	6.703	7.22	7.393	6.528	10.141	4.209	4.652	18.979	4.776	24.031	13.449	5.107	5.32	13.433	5.329	12.921
32.98	5.593	15.04	4.415	4.956	42.181	11.527	7.086	7.309	7.013	7.395	11.21	4.094	4.629	17.997	4.98	23.117	15.069	5.138	4.933	14.826	5.425	12.912
33	5.904	13.931	4.18	4.937	41.872	12.216	7.671	8.057	7.298	6.309	10.073	4.195	4.577	18.444	5.048	23.896	14.099	5.458	4.501	12.63	5.439	12.678
33.02	7.183	12.708	4.324	4.578	39.591	11.909	7.334	8.513	7.104	7.584	10.705	4.133	4.706	16.78	4.637	25.122	14.745	5.378	4.456	13.598	5.545	12.386
33.04	6.553	13.133	4.088	4.731	43.062	12.674	6.778	8.199	6.852	6.812	9.069	4.213	4.766	15.592	4.827	23.5	13.626	5.499	4.657	11.9	5.297	13.195
33.06	6.621	14.162	4.622	4.677	42.699	13.379	7.353	8.101	6.965	7.031	10.114	4.25	4.833	16.336	4.909	23.694	13.132	5.426	4.798	12.038	5.43	12.136
33.08	5.852	12.693	4.529	4.804	44.701	10.621	7.172	7.577	6.66	8.446	9.775	4.255	4.619	16.855	4.753	24.538	15.065	5.435	5.012	12.519	5.076	12.927
33.1	6.366	13.33	3.999	4.786	39.864	11.922	6.538	7.917	7.155	6.367	9.109	4.207	4.821	15.245	4.915	24.105	13.931	5.366	6.388	12.722	4.968	12.764
33.12	6.636	12.542	4.407	4.791	44.327	12.384	7.017	8.23	6.457	6.816	8.483	4.233	4.6	14.411	5.094	25.255	14.019	5.511	5.312	12.884	5.183	12.639
33.14	5.733	12.346	4.15	4.61	40.587	12.059	6.672	7.826	6.718	7.132	7.826	4.352	4.861	15.585	5.136	22.985	12.643	5.374	5.309	12.75	4.986	12.84
33.16	6.368	14.146	4.699	4.651	41.141	10.627	7.555	8.502	6.648	8.157	8.02	4.402	4.815	17.34	5.063	22.001	12.819	5.47	5.338	14.213	5.202	12.953
33.18	6.115	13.548	4.16	5.132	41.814	11.051	7.721	7.853	6.473	7.131	8.544	4.468	4.515	17.232	4.84	22.968	13.147	5.53	5.176	13.653	5.131	12.791
33.2	6.276	14.307	4.496	5.192	44.787	11.412	8.252	7.998	6.333	6.569	8.493	4.45	4.561	16.854	4.795	20.633	14.228	5.665	5.209	13.085	5.246	13.783
33.22	6.827	14.006	4.009	5.359	41.199	11.042	7.467	8.234	6.222	6.89	9.675	4.43	4.629	17.841	4.854	24.144	15.993	5.705	4.814	14.293	5.651	13.064
33.24	6.413	15.336	4.314	5.358	40.556	12.347	7.925	7.881	6.055	7.331	8.822	4.327	4.632	17.653	4.814	20.989	13.619	5.319	4.56	13.514	5.083	12.7
33.26	6.78	16.784	3.987	5.057	41.356	11.376	6.967	8.258	6.072	6.771	8.54	4.31	4.646	17.268	5.02	20.11	15.079	5.308	4.57	13.337	5.304	13.787
33.28	6.819	15.598	4.177	4.972	42.857	11.941	6.556	7.717	5.896	6.838	9.862	4.254	4.468	15.011	5.231	22.349	15.615	5.501	5.16	13.463	5.339	12.52
33.3	7.068	13.908	4.709	5.35	38.878	12.478	6.635	7.493	6.151	6.993	9.932	4.241	4.547	16.504	4.822	20.445	16.076	5.157	5.562	12.419	5.302	11.804
33.32	7.771	15.206	4.582	5.11	40.722	11.619	6.692	7.728	5.654	6.731	10.447	4.357	4.672	17.568	4.925	21.796	15.807	5.385	5.411	13.414	5.099	11.987
33.34	6.812	16.104	4.384	4.939	42.418	12.302	6.287	7.72	5.9	7.76	10.016	4.279	4.79	17.241	4.934	22.272	15.018	5.204	5.549	13.392	4.984	10.866
33.36	6.507	14.892	4.524	4.691	46.57	12.33	6.813	7.86	6.001	7.614	10.946	4.285	4.553	16.75	4.835	20.881	15.275	5.452	5.664	12.523	5.145	10.603
33.38	6.873	13.668	4.69	4.578	42.584	11.632	6.522	8.667	6.086	6.604	10.989	4.225	4.513	14.933	4.953	20.36	13.726	5.829	5.024	11.8	5.276	10.657
33.4	6.975	14.82	4.669	4.389	42.017	11.379	6.267	7.757	5.796	7.696	9.857	4.307	4.665	15.019	5.045	20.429	13.955	5.121	5.332	12.058	5.182	9.676
33.42	7.05	14.19	5.056	4.519	43.969	11.009	6.233	9.111	5.651	8.145	9.955	4.408	4.51	18.308	5.01	21.111	12.412	4.954	5.61	12.235	5.061	10.298
33.44	6.962	14.271	4.392	4.58	42.56	11.903	6.044	8.529	5.944	7.297	10.712	4.143	4.598	15.422	4.881	20.15	11.266	4.929	6.268	12.439	5.33	10.517
33.46	7.021	15.425	4.531	4.288	47.431	11.868	6.565	7.646	5.532	8.007	11.718	4.207	4.453	16.762	4.865	21.398	11.46	5.474	6.108	12.096	5.343	10.353
33.48	6.34	14.051	4.327	4.64	42.721	11.135	6.673	7.351	5.427	7.407	11.069	4.135	4.457	16.762	4.844	20.458	12.733	5.254	6.077	10.239	5.394	9.842
33.5	7.49	15.179	4.777	5.148	41.75	11.656	6.802	8.218	6.085	8.091	10.338	4.182	4.456	14.646	4.891	19.599	13.077	5.051	6.087	10.53	5.115	9.47
33.52	6.568	13.512	4.562	4.596	42.107	12.58	6.399	7.891	6.328	7.038	10.42	4.154	4.395	17.304	5.188	19.711	13.477	4.938	5.396	11.41	4.957	9.554
33.54	6.742	15.487	4.823	4.779	40.069	11.058	6.229	8.166	6.115	8.059	10.683	4.098	4.495	18.023	4.94	21.55	14.459	4.988	5.488	10.315	4.838	10.113
33.56	6.671	14.967	4.96	5.126	41.884	11.671	6.675	7.755	6.489	7.46	9.723	3.978	4.763	20.139	4.86	19.943	15.09	5.353	4.976	11.056	4.861	9.812
33.58	7.283	13.057	4.539	4.691	39.429	11.411	6.427	7.79	6.264	7.968	10.163	4.081	4.481	19.818	4.694	19.16	15.807	5.058	5.731	12.453	4.641	9.698
33.6	6.838	15.059	4.468	4.701	43.467	11.11	6.317	7.678	6.44	7.349	10.613	4.117	4.569	17.659	4.719	18.679	15.361	5.279	5.481	12.087	4.651	10.586
33.62	7.396	17.084	4.204	4.848	40.961	12.936	6.85	7.839	6.559	7.855	9.448	4.106	4.607	18.425	4.813	20.22	14.124	5.655	5.783	11.311	4.66	9.552
33.64	6.665	15.783	4.018	4.864	41.369	12.584	6.309	7.604	6.199	8.287	10.073	4.018	4.586	20.773	4.962	20.604	14.382	5.664	5.667	11.553	4.883	10.782
33.66	6.911	16.857	3.973	5.045	39.477	11.994	6.199	7.616	6.176	7.44	9.728	4.164	4.571	19.614	4.677	20.758	15.727	5.934	6.733	12.15	4.684	9.348
33.68	7.039	16.538	4.079	4.524	45.527	12.471	6.107	7.977	6.315	7.367	9.275	4.184	4.712	20.395	4.619	21.926	16.092	5.995	6.237	11.18	4.789	9.293
33.7	7.042	16.316	4.186	4.954	43.231	9.929	6.209	8.192	6.17	7.406	10.525	4.426	4.657	16.995	4.567	20.416	14.505	5.922	6.112	11.283	4.629	9.976
33.72	7.101	15.602	3.813	4.81	42.826	10.878	6.049	7.65	6.142	7.743	12.031	4.458	4.625	16.969	4.682	18.419	14.449	5.925	5.733	11.018	4.646	9.829
33.74	6.834	14.869	3.794	4.953	41.023	11.464	5.568	7.87	6.469	7.383	13.202	4.337	4.554	16.251	4.85	20.502	13.396	5.755	5.954	10.692	4.682	9.478
33.76	7.151	13.504	3.623	5.185	43.533	11.972	6.191	7.51	6.271	7.808	12.168	4.335	4.637	16.987	4.616	20.185	15.667	5.355	6.469	10.736	4.747	10.245
33.78	6.527	13.363	4.039	5.867	39.824	13.039	6.25	8.202	6.298	8.644	12.483	4.316	4.518	17.9	4.573	21.63	15.591	6	6.598	11.105	4.672	9.074
33.8	6.791	14.428	3.699	5.283	42.86	13.581	5.572	7.779	6.849	7.28	10.979	4.256	4.801	17.863	4.649	20.717	14.142	5.815	6.827	12.298	4.824	8.979
33.82	6.824	15.959	3.999	5.892	43.124	12.673	5.197	7.589	6.906	7.271	10.848	4.269	4.779	17.418	4.729	19.082	14.828	5.877	6.274	11.863	4.553	9.123
33.84	6.722	15.689	3.724	5.573	42.766	13.844	5.284	7.662	6.37	7.637	12.387	4.261	4.642	17.892	4.894	19.335	14.785	5.546	6.072	11.613	4.669	8.924
33.86	5.78	15.431	3.838	5.395	38.966	13.098	5.407	7.97	6.455	7.224	11.454	4.252	4.661	19.809	4.939	20.166	15.188	5.468	6.407	10.468	4.682	9.147
33.88	5.575	15.546	3.773	4.909	40.036	12.366	5.714	8.285	7.132	7.374	11.612	4.274	4.593	18.451	4.746	20.62	13.652	5.485	6.624	10.496	4.593	9.622
33.9	6.039	15.011	3.773	5.16	43.055	13.423	5.595	7.992	7.058	7.621	11.503	4.302	4.671	20.314	4.874	20.093	12.378	5.446	6.176	10.346	4.705	9.52
33.92	6.496	15.195	3.977	4.914	38.9	12.986	6.076	8.131	7.151	7.599	11.167	4.129	4.674	20.539	5.179	21.354	10.272	5.312	6.809	11.11	4.692	9.328
33.94	6.12	13.453	4.151	4.885	44.613	12.248	6.019	8.24	6.605	7.413	12.017	4.361	4.589	18.347	5.141	21.39	11.791	5.473	6.586	10.744	4.825	9.87
33.96	5.656	14.083	4.079	5.023	42.118	12.137	6.45	8.436	6.888	7.57	12.287	4.251	4.656	17.609	4.526	21.69	11.843	5.499	5.064	9.922	4.541	10.316
33.98	5.688	14.563	4.24	4.816	39.074	10.117	6.182	8.671	6.994	7.361	11.652	4.299	4.68	18.278	4.836	20.704	12.677	5.363	5.819	12.006	4.623	10.284
34	5.848	14.776	4.553	4.604	40.023	11.784	6.566	9.208	6.599	7.399	10.655	4.458	4.73	18.31	4.693	19.711	13.064	5.384	6.257	11.425	4.861	9.949
34.02	5.664	14.814	4.257	4.238	43.337	11.479	6.195	8.824	6.876	8.26	11.168	4.488	5.092	17.841	4.509	19.602	13.395	5.356	6.273	10.747	4.615	9.756
34.04	6.143	14.564	4.327	4.89	38.576	11.137	6.28	8.476	6.317	7.977	12.154	4.252	4.794	17.526	4.844	19.586	13.793	5.419	6.105	11.45	4.553	10.042
34.06	5.055	14.839	4.236	5.036	37.721	10.479	6.102	8.144	5.903	6.497	12.094	4.266	4.983	18.951	4.683	23.17	14.773	5.725	5.985	12.358	4.626	10.612
34.08	6.488	14.924	3.829	5.144	42.221	10.721	6.673	8.163	6.633	7.412	10.654	4.366	4.879	19.307	4.848	21.467	13.907	6.217	6.057	10.753	4.462	10.492
34.1	5.763	15.383	3.861	4.792	40.65	10.616	6.327	8.328	6.274	8.496	11.203	4.432	4.875	19.032	4.647	22.546	15.216	5.892	5.27	10.768	4.563	10.691
34.12	6.081	15.611	3.856	4.764	39.361	11.21	5.381	8.044	6.155	7.695	10.786	4.338	4.898	17.679	4.601	21.336	14.737	5.633	4.828	11.488	4.596	11.639
34.14	5.762	17.601	3.845	5.005	40.819	11.807	5.379	8.075	6.205	7.275	10.512	4.406	4.866	18.587	4.833	18.808	15.466	5.432	5.444	10.874	4.771	10.548
34.16	5.472	17.475	3.67	4.656	44.325	11.056	6.211	8.236	6.223	8.266	11.218	4.433	4.935	14.59	4.693	22.496	14.359	5.499	5.32	11.473	4.663	11.666
34.18	6.762	16.475	3.511	5.369	41.704	11.122	6.145	8.241	6.204	8.229	9.732	4.678	4.986	16.382	4.455	20.121	14.814	5.587	5.059	11.685	4.877	10.985
34.2	5.144	14.695	3.582	4.727	44.152	11.452	6.507	8.253	5.953	8.799	10.023	4.417	4.893	16.998	4.635	19.245	12.934	5.681	5.258	11.356	4.68	10.833
34.22	5.13	15.402	3.644	4.413	45.246	11.839	6.145	8.513	6.089	10.392	9.602	4.533	4.992	17.658	4.613	19.636	13.179	5.988	5.242	11.463	4.609	10.978
34.24	5.433	15.442	3.648	4.52	43.97	11.081	6.361	8.192	6.087	9.076	11.721	4.702	4.932	15.085	4.552	18.876	14.047	5.532	5.413	12.131	4.716	9.923
34.26	5.748	15.348	3.656	4.993	44.165	12.416	7.105	8.036	5.865	8.984	10.079	4.687	4.863	14.229	4.761	18.099	14.102	5.571	5.033	10.756	4.52	10.384
34.28	5.521	16.63	3.477	4.824	40.618	11.705	7.217	7.202	7.02	9.822	11.007	4.706	5.315	16.704	4.839	18.551	14.494	5.467	5.352	11.353	4.718	10.087
34.3	5.574	15.676	3.406	4.687	41.521	10.848	6.825	7.49	6.92	9.191	11.608	4.633	4.959	15.528	5.006	19.373	12.164	5.698	5.757	12.348	4.918	10.084
34.32	6.184	15.629	3.585	4.754	40.218	10.588	6.665	7.277	7.106	9.761	12.26	4.708	4.773	15.575	4.865	19.825	12.682	6.179	6.95	10.908	5.249	9.356
34.34	5.979	16.677	3.922	5.05	41.41	10.764	6.267	7.093	7.884	11.013	11.868	4.566	4.992	18.142	4.789	19.253	13.448	5.948	5.939	11.664	4.853	9.047
34.36	5.824	15.898	3.934	5.01	40.993	10.665	6.333	7.492	6.99	9.849	11.616	4.438	4.822	15.739	4.962	19.775	12.557	5.423	6.479	10.326	4.703	9.058
34.38	6.124	16.163	3.878	4.554	36.627	10.241	5.65	7.817	7.57	9.925	11.033	5.019	4.804	16.238	4.863	19.886	12.162	5.415	5.344	9.891	5.196	9.093
34.4	5.559	16.821	4.004	4.54	37.175	12.767	6.062	7.281	6.861	10.464	9.863	4.33	4.92	17.383	5.166	19.138	12.652	5.417	5.231	11.355	4.811	8.662
34.42	7.04	15.241	3.884	4.613	37.858	12.049	6.003	7.427	7.146	10.554	9.88	4.552	4.578	19.743	5.107	18.889	13.039	5.341	6.213	12.99	4.922	8.431
34.44	6.077	14.917	3.845	4.358	40.029	11.213	5.644	7.928	7.069	10.264	9.919	4.82	4.782	19.034	5.549	17.455	13.931	5.428	5.627	13.421	5.191	8.912
34.46	6.381	14.537	4.06	4.577	40.692	11.799	6.408	7.835	6.459	10.525	9.589	4.453	4.779	18.191	5.125	18.345	11.817	4.974	5.018	12.797	4.917	8.369
34.48	5.746	15.709	3.953	4.366	40.303	11.213	6.298	7.491	6.413	10.48	9.061	4.403	4.738	18.821	5.229	18.409	11.967	5.216	5.393	12.165	4.959	8.608
34.5	6.65	15.935	3.828	4.369	42.156	10.658	6.139	7.546	6.386	9.554	9.548	4.493	4.702	16.864	5.256	18.308	13.388	5.396	6.282	12.51	5.031	8.855
34.52	5.997	17.022	4.074	4.26	39.527	11.062	6.159	7.644	6.274	9.758	9.197	4.556	4.661	17.184	5.036	19.867	13.494	5.511	6.066	14.882	4.815	8.278
34.54	5.077	18.171	3.941	4.496	42.234	12.067	7.1	7.034	6.588	9.571	9.868	4.368	4.709	18.001	5.35	18.44	13.364	5.475	6.904	14.201	5.117	9.375
34.56	5.721	16.045	4.022	4.335	41.375	10.123	7.582	7.284	6.555	9.684	9.325	4.416	4.613	16.783	5.091	18.801	12.118	5.323	6.216	13.13	5.475	9.173
34.58	6.457	16.89	4.012	4.289	42.887	11.173	7.383	7.853	6.344	7.995	10.621	4.407	4.885	17.557	4.669	18.649	12.669	5.349	6.422	12.277	5.007	9.259
34.6	6.541	16.792	3.991	4.458	43.283	10.647	6.223	6.918	6.555	9.608	9.798	4.292	4.867	16.541	4.978	18.672	11.718	5.294	5.772	11.29	4.888	9.494
34.62	6.055	14.776	4.653	4.191	40.823	9.609	6.371	7.493	6.362	8.966	9.671	4.299	4.814	18.238	4.907	19.354	12.438	5.725	6.012	12.023	5.097	9.75
34.64	5.974	19.421	4.057	4.312	38.47	9.299	5.71	6.819	6.09	9.585	9.693	4.499	4.885	20.438	4.695	18.53	13.452	5.874	5.791	11.734	5.102	9.777
34.66	6.079	14.924	4.649	4.418	37.934	8.964	6.122	6.866	6.44	10.178	9.364	4.462	4.784	17.983	4.849	18.288	12.535	5.488	5.127	11.137	5.155	9.108
34.68	6.418	17.598	4.057	4.602	40.759	7.136	6.107	6.955	5.812	9.308	9.764	4.35	4.704	18.289	4.774	18.433	12.468	5.71	4.571	10.738	4.78	9.05
34.7	7.434	15.755	3.961	4.505	42.718	9.048	6.159	6.497	6.192	9.71	9.392	4.446	4.787	17.026	4.761	17.176	11.355	5.461	4.866	10.703	4.98	9.872
34.72	6.135	15.844	4.241	4.504	43.052	9.365	6.323	6.677	6.793	8.779	9.843	4.669	4.725	18.7	4.798	17.744	14.061	5.678	5.48	11.433	4.918	9.599
34.74	6.567	15.538	4.272	4.523	46.205	8.911	6.779	7.019	6.499	9.187	10.572	4.41	5.177	20.812	4.988	18.23	14.3	5.605	5.02	14.154	4.941	9.301
34.76	7.026	14.551	4.508	4.748	41.056	8.588	6.457	6.703	6.634	9.497	10.354	4.441	4.869	18.918	4.71	17.897	14.789	5.209	4.938	12.103	4.88	8.972
34.78	7.55	16.217	3.838	4.467	43.75	9.992	6.653	6.512	6.653	8.014	10.235	4.748	5.117	18.433	4.969	17.468	14.467	4.98	5.635	12.214	4.716	9.726
34.8	6.706	16.942	3.96	4.359	44.336	10.44	6.653	6.71	6.336	7.853	9.25	4.64	4.919	18.324	4.693	16.677	15.571	5.149	6.84	12.591	4.943	9.985
34.82	7.357	17.418	3.969	4.714	43.909	9.81	6.896	7.353	6.419	7.864	10.723	4.575	4.966	19.268	4.745	16.672	14.953	5.512	6.68	11.451	4.913	10.925
34.84	6.916	17.738	4.229	4.502	45.794	9.714	7.098	7.121	6.579	8.344	9.856	4.477	5.115	20.521	4.864	18.841	14.016	5.652	6.262	11.6	5.428	10.846
34.86	6.652	16.512	4.092	4.631	43.944	9.261	6.387	7.76	6.565	8.4	9.587	4.477	5.045	20.797	5.391	18.951	15.18	5.227	5.643	11.5	4.903	10.479
34.88	5.635	17.018	4.464	4.659	42.16	10.846	6.573	7.589	6.439	8.968	10.158	4.598	4.937	18.384	5.572	19.771	14.421	5.138	6.103	10.637	4.896	10.578
34.9	6.536	17.097	5.006	4.61	42.799	9.994	6.641	7.251	6.598	7.846	11.715	4.923	5.031	18.912	5.553	18.074	13.423	5.012	6.048	11.406	4.536	10.263
34.92	5.444	16.868	4.829	4.504	44.041	9.504	6.567	6.78	6.778	6.817	10.607	4.717	5.403	19.408	5.283	19.62	14.197	5.291	6.525	10.033	4.643	9.713
34.94	5.659	16.215	4.452	4.676	44.074	8.723	7.236	6.688	6.625	7.925	10.383	4.606	5.212	19.316	4.901	18.347	15.242	5.376	7.642	10.337	4.61	9.518
34.96	6.007	15.606	4.483	4.718	42.08	8.794	6.383	6.545	6.101	8.67	11.272	5.066	5.024	20.485	4.997	21.064	14.921	5.706	7.734	10.036	4.854	9.595
34.98	6.203	17.406	4.164	4.231	45.497	9.229	6.241	6.388	6.428	8.351	10.31	4.621	5.114	23.834	4.858	19.842	15.146	5.778	6.935	10.949	5.055	9.524
35	6.938	18.476	4.086	4.61	45.313	9.35	6.414	6.682	6.421	9.368	11.48	4.947	5.383	20.382	4.933	19.286	14.551	5.441	6.407	9.761	5.047	9.868
35.02	5.338	15.33	4.284	4.815	43.543	9.259	5.664	7.113	6.327	8.775	10.92	4.594	5.11	21.446	4.953	20.949	12.74	5.798	6.613	11.873	5.034	9.605
35.04	5.584	18.271	4.349	4.781	46.001	8.864	6.753	7.478	6.443	8.087	11.848	4.433	5.087	19.009	5.071	21.475	12.912	5.552	5.44	10.947	5.148	9.943
35.06	5.853	17.225	4.524	4.479	46.357	8.512	6.854	7.17	6.437	9.067	12.483	4.244	5.047	21.631	4.881	18.493	12.604	5.634	5.462	9.647	5.023	9.647
35.08	5.413	15.662	5.381	4.5	46.697	8.196	6.937	6.844	6.283	7.714	11.361	4.298	5.052	24.308	4.749	18.427	13.319	5.354	5.678	10.036	5.752	10.1
35.1	6.234	17.342	5.22	4.378	47.473	10.477	6.825	7.586	6.188	7.525	11.356	4.735	5.122	22.977	4.978	17.817	13.93	5.623	5.526	10.448	5.667	9.949
35.12	5.538	16.242	5.151	4.526	46.978	10.201	6.666	7.088	5.928	7.985	10.921	4.466	5.134	25.07	5.029	16.918	14.323	5.682	5.837	10.565	5.698	9.543
35.14	5.742	18.204	4.739	4.45	44.487	9.944	6.695	7.197	6.082	7.513	10.569	4.585	4.933	23.354	5.132	16.283	14.863	5.453	5.492	11.308	5.68	9.509
35.16	5.384	15.902	4.592	4.549	46.031	10.394	6.258	7.492	5.735	8.336	10.655	4.383	5.119	23.406	5.077	15.087	14.289	5.72	5.213	10.871	5.45	9.628
35.18	6.303	16.365	4.311	4.487	46.664	10.113	6.26	6.318	6.002	8.249	12.147	4.607	4.819	22.389	5.109	15.315	14.51	5.881	5.565	9.903	5.106	10.166
35.2	5.45	19.142	4.19	4.391	43.43	10.072	6.461	6.597	6.179	8.346	9.615	4.549	4.995	20.708	5.136	17.132	12.945	5.738	5.677	11.144	5.003	10.104
35.22	5.356	15.94	4.639	4.776	46.542	10.137	6.726	7.04	6.112	9.41	9.972	5.508	4.96	20.13	4.886	17.005	13.606	5.523	6.096	10.262	4.81	9.373
35.24	5.137	16.214	4.56	4.662	47.808	9.617	5.912	6.646	6.309	8.429	10.753	5.02	5.366	19.837	5.131	15.457	13.756	5.266	6.025	9.333	5.215	9.416
35.26	5.323	15.807	4.454	4.582	44.779	10.295	6.8	6.489	6.155	7.606	10.677	4.708	5.209	17.934	5.289	15.131	12.656	5.854	5.939	9.949	5.195	9.18
35.28	5.574	16.477	4.848	4.739	45.188	10.48	6.681	7.369	6.191	7.5	10.021	4.749	5.185	18.904	4.966	16.479	12.876	5.873	5.608	9.504	5.599	9.395
35.3	5.092	18.124	4.977	4.71	45.918	9.978	6.997	6.835	6.205	8.244	10.598	5.247	5.21	18.553	5.066	14.822	13.845	5.795	6.033	9.408	5.187	8.911
35.32	4.99	15.586	4.581	4.325	46.834	9.867	7.103	6.729	6.247	8.686	9.761	4.757	5.184	18.279	5.112	16.255	12.928	5.772	5.671	10.074	5.336	9.786
35.34	4.988	18.78	4.872	4.698	44.352	9.375	7.167	6.547	6.642	7.381	10.127	4.585	5.081	19.409	5.082	15.482	11.89	5.764	5.705	10.031	5.187	9.751
35.36	4.915	16.156	4.093	4.553	48.84	9.863	7.733	6.928	5.784	7.667	9.916	4.935	4.963	20.391	5.185	15.366	14.056	5.56	5.91	10.99	5.239	10.295
35.38	4.786	16.976	4.063	4.292	45.595	8.614	7.691	6.827	5.861	7.893	10.32	4.673	4.972	19.277	5.131	14.883	15.109	5.605	5.816	11.933	5.128	10.96
35.4	5.547	18.558	3.959	4.586	44.722	9.285	7.456	6.758	6.345	7.088	9.348	4.523	5.305	20.88	5.106	16.1	13.849	5.667	6.368	10.693	5.088	10.946
35.42	5.943	17.542	4.445	4.675	46.624	9.88	7.428	6.92	6.125	6.419	9.84	4.79	4.962	19.647	5.288	15.378	13.764	5.843	6.208	10.416	5.172	10.691
35.44	5.973	17.889	3.925	4.791	48.679	9.471	7.303	6.558	5.93	7.283	9.198	4.881	5.356	18.173	5.421	15.738	16.343	5.769	5.789	10.596	5.584	10.266
35.46	6.227	18.233	3.7	4.762	45.124	10.206	6.557	6.971	6.582	7.111	10.095	4.695	5.037	18.855	5.447	16.701	12.779	5.778	5.727	12.185	5.559	9.933
35.48	5.501	18.277	4.294	4.669	42.879	8.043	6.592	6.962	6.256	7.336	10.058	4.794	4.902	19.661	5.019	14.375	14.95	5.479	5.687	12.271	5.691	10.192
35.5	5.192	16.399	3.829	4.479	46.335	9.684	5.981	7.314	6.832	7.773	9.947	5.589	5.186	19.255	5.262	15.725	14.446	5.825	5.519	12.104	5.539	10.011
35.52	5.081	16.036	4.165	4.55	44.629	10.176	6.148	7.66	6.401	6.737	10.569	5	5.239	20.867	5.174	15.63	14.195	5.999	5.652	11.76	5.395	10.624
35.54	5.448	19.174	4.023	4.307	48.343	11.378	6.695	7.871	6.59	7.955	10.704	4.634	5.078	20.166	4.819	14.822	13.962	5.854	5.792	12.454	5.3	9.996
35.56	5.71	16.851	3.943	4.582	45.115	10.771	7.261	7.642	6.922	8.17	11.81	4.509	5.027	20.487	5.047	15.98	14.645	5.361	6.166	9.938	5.31	9.817
35.58	5.075	19.669	4.091	4.653	47.214	9.297	7.626	7.789	6.752	8.413	10.369	4.577	4.903	20.547	4.953	15.258	14.148	5.748	5.692	12.229	5.868	9.605
35.6	5.501	17.922	3.781	4.416	44.819	9.754	6.865	7.757	6.92	8.888	9.167	5.044	4.957	21.769	4.72	17.011	16.616	5.61	5.567	13.149	5.347	10.198
35.62	5.253	17.72	3.927	4.376	42.472	9.992	7.106	8.055	6.668	9.934	8.82	4.453	5.268	20.71	4.785	15.538	17.019	5.595	5.645	11.577	5.219	10.092
35.64	5.145	17.351	3.894	4.363	43.263	8.631	7.288	7.724	6.886	9.994	8.811	4.512	4.875	19.962	4.981	15.676	17.838	5.447	5.15	11.609	5.483	10.11
35.66	5.588	16.773	3.919	4.437	45.464	8.781	6.505	7.606	6.914	8.569	8.817	4.378	4.906	19.129	5.324	15.212	19.119	5.392	5.413	12.231	5.332	11.179
35.68	5.936	17.687	3.762	4.624	45.265	9.005	7.573	8.045	6.464	8.431	9.598	4.41	5.117	21.296	5.48	14.815	19.003	5.556	5.806	12.669	5.614	11.234
35.7	5.452	17.759	3.902	4.452	42.288	8.102	7.486	7.746	7.05	8.477	9.777	4.398	5.026	19.835	5.151	15.213	13.616	5.613	6.503	11.656	5.339	10.91
35.72	5.061	19.926	3.791	4.64	46.112	9.684	7.407	7.724	7.311	8.101	9.505	4.425	5.087	23.452	4.974	15.112	16.15	5.986	6.625	11.552	5.285	11.177
35.74	6.007	18.591	3.636	4.511	38.558	9.449	7.223	7.626	7.976	7.612	9.951	4.249	5.099	19.668	4.846	15.442	15.389	5.676	5.872	10.544	5.419	10.931
35.76	5.484	19.791	4.189	4.806	42.249	10.365	6.871	7.502	6.901	8.114	10.565	4.195	5.036	20.24	4.841	16.131	15.101	5.664	6.113	11.064	5.158	10.891
35.78	6.268	20.472	4.146	4.909	40.517	9.847	7.023	7.971	6.888	7.234	10.325	4.037	4.957	22.29	5.119	15.44	15.419	5.461	6.755	11.072	5.098	11.597
35.8	6.064	16.312	4.302	4.664	42.532	8.784	6.835	7.915	6.575	7.506	9.132	4.2	4.94	21.91	5.085	15.593	14.704	5.681	6.319	12.657	5.136	10.807
35.82	7.009	16.47	4.178	4.727	41.053	10.093	7.319	8.096	6.593	7.542	9.641	4.209	4.916	24.694	5.089	17.241	16.223	5.863	6.028	10.382	5.236	10.028
35.84	6.001	17.621	3.906	4.759	44.659	9.096	6.953	7.578	6.676	7.402	9.361	4.255	5.393	21.294	5.419	16.494	14.763	5.36	7.23	10.034	5.244	9.938
35.86	5.681	18.122	4.003	5.072	45.241	10.089	6.858	7.948	6.701	6.671	10.473	4.428	5.107	23.122	4.937	15.289	16.156	5.294	6.359	10.895	4.936	10.464
35.88	6.314	17.535	3.742	5.505	46.123	9.153	6.936	7.332	6.449	6.771	10.478	4.47	5.14	23.053	4.939	14.877	13.405	5.287	6.395	10.362	4.718	9.914
35.9	6.243	16.181	3.878	4.817	42.158	10.586	8.211	6.904	6.278	7.55	10.181	4.306	4.817	20.084	5.048	14.351	15.203	5.561	6.64	11.101	4.757	9.42
35.92	6.238	17.351	4.295	5.067	41.681	8.717	7.604	7.853	6.06	8.077	9.908	4.546	4.98	20.884	5.199	14.46	14.895	4.875	6.379	10.461	4.683	10.423
35.94	5.602	14.198	3.826	5.023	40.546	10.244	7.714	7.316	6.223	8.358	11.118	4.655	5.189	19.8	5.332	13.466	14.949	4.813	6.553	10.294	4.818	9.434
35.96	6.487	16.309	3.913	4.611	39.961	8.737	7.716	7.288	6.608	8.356	10.786	4.712	4.936	18.938	4.85	14.648	15.747	4.851	6.815	10.298	4.924	9.066
35.98	5.589	16.994	3.743	4.966	36.291	9.453	7.119	7.256	6.561	7.722	10.988	4.857	4.992	18.547	4.976	14.044	17.34	5.1	7.196	10.603	4.915	10.219
36	5.316	16.591	4.031	4.748	38.655	11.558	7.37	7.389	6.321	8.24	10.983	4.982	5.018	18.349	5.003	13.732	19.001	4.837	7.171	10.523	5.054	10.476
36.02	6.345	16.529	3.701	4.747	37.15	10.433	7.185	7.336	6.508	7.022	11.033	4.904	5.049	17.219	5.161	14.428	17.455	5.273	8.159	10.785	4.828	10.247
36.04	6.387	14.903	3.751	5.074	37.095	10.764	6.914	7.053	5.994	8.081	11.759	4.925	4.915	16.674	5.347	15.279	17.069	5.033	7.338	9.624	5.212	10.828
36.06	6.541	16.99	3.776	4.756	40.446	11.577	6.409	6.891	5.723	7.339	11.373	5.161	4.866	17.511	5.331	14.225	18.105	5.166	7.239	10.716	5.413	10.839
36.08	6.351	17.714	3.637	4.795	39.335	11.246	6.886	7.279	6.859	7.563	11.046	5.216	4.961	17.586	5.437	16.111	17.019	5.247	7.79	11.176	4.943	9.607
36.1	5.97	17.058	3.558	4.704	39.313	11.448	6.847	7.395	6.183	6.713	11.352	4.776	5.083	17.842	5.292	14.688	17.247	4.975	7.379	9.727	5.275	10.233
36.12	5.812	16.2	3.574	5.068	38.614	11.777	7.748	7.89	6.421	6.817	11.842	4.879	4.877	17.981	5.482	15.404	16.543	5.335	7.673	10.869	5.399	10.608
36.14	6.319	16.515	3.782	5.101	39.176	10.977	7.521	7.89	6.55	7.807	9.683	5.636	4.879	18.685	5.517	14.501	16.595	5.103	7.188	10.323	5.068	11.035
36.16	6.652	15.058	3.639	5.391	37.17	10.462	6.543	7.645	6.935	8.407	10.051	5.243	4.866	19.333	5.613	16.393	16.465	4.973	6.971	10.514	5.407	10.175
36.18	6.733	14.72	3.752	5.359	38.068	10.351	6.386	7.677	7.22	8.672	10.205	4.805	4.853	20.153	5.686	15.274	16.746	5.26	7.215	11.223	5.116	10.275
36.2	6.919	15.865	3.84	5.704	33.891	10.257	6.086	8.336	7.108	8.977	11.872	4.875	5.05	18.767	5.462	14.964	16.586	5.348	7.129	10.515	5.219	10.136
36.22	6.642	16.522	3.734	5.097	36.458	12.192	5.951	8.14	7.192	8.498	10.135	4.594	5.234	18.885	5.392	13.602	16.338	5.348	7.216	11.058	5.375	9.637
36.24	7.37	15.986	4.034	5.058	38.051	10.922	6.092	8.693	6.742	8.024	9.677	4.951	5.154	20.328	5.86	17.187	18.768	4.703	6.293	10.599	5.439	11.542
36.26	7.135	16.101	4.046	4.86	37.529	11.607	6.506	8.324	6.604	8.206	11.188	4.9	5.109	17.713	5.484	18.231	17.131	4.8	6.015	11.365	5.387	9.842
36.28	7.509	16.385	3.984	4.981	37.788	12.849	6.65	7.952	6.743	7.481	10.791	4.683	5.162	16.798	5.348	18.472	16.705	5.218	7.15	10.712	5.315	10.004
36.3	6.881	16.086	3.818	5.054	38.39	12.051	7.045	8.246	6.478	7.802	10.911	4.952	5.462	15.753	5.435	17.425	19.033	5.254	6.954	10.958	5.438	10.36
36.32	8.332	16.453	4.213	5.204	36.94	13.029	6.891	8.186	6.844	7.489	10.093	4.828	4.98	17.087	5.452	16.527	17.044	5.176	6.16	10.345	5.448	10.342
36.34	6.687	16.241	4.339	5.479	37.944	12.587	5.951	8.387	7.431	7.171	9.834	4.611	4.972	18.095	5.469	16.843	17.082	4.905	5.948	9.535	5.461	9.839
36.36	6.886	19.395	4.099	5.287	35.852	13.468	5.923	8.943	7.08	7.084	10.021	4.619	4.793	16.97	5.737	15.715	15.009	4.865	6.57	9.82	5.179	10.634
36.38	6.749	17.32	4.055	5.232	37.315	12.01	7.486	7.605	7.073	7.358	10.17	4.454	4.732	17.824	5.568	16.963	16.246	5.122	5.891	9.061	5.132	10.873
36.4	6.157	17.076	4.038	5.135	36.903	13.546	6.701	7.654	7.18	8.923	10.714	4.232	4.661	18.584	5.648	16.343	16.923	4.707	6.214	10.402	5.18	11.259
36.42	6.287	18.691	4.415	5.349	37.737	14.561	6.397	8.681	7.196	8.846	12.615	4.514	4.7	19.621	5.876	15.876	17.713	4.889	6.061	9.205	5.168	10.81
36.44	6.162	16.133	4.13	4.83	35.921	13.148	6.506	8.873	6.701	8.673	12.18	4.456	4.651	19.693	5.864	18.326	16.703	5.05	5.71	11.093	5.13	10.615
36.46	6.619	15.848	3.924	4.954	38.458	12.349	6.738	8.659	6.594	7.916	13.062	4.223	4.651	18.95	5.617	18.353	17.693	4.906	5.574	10.47	5.342	10.533
36.48	7.136	17.055	3.894	4.923	41.378	12.012	7.136	8.105	7.128	8.099	13.843	4.219	4.701	19.142	5.554	18.992	16.324	4.861	5.447	11.714	5.484	11.08
36.5	6.042	16.69	4.1	4.919	38.175	13.053	6.543	8.339	7.619	8.7	14.235	4.24	4.755	16.888	5.516	18.926	16.161	5.504	5.964	12.759	5.225	12.374
36.52	6.082	15.385	3.844	4.895	40.025	12.584	6.397	8.581	7.898	7.636	12.954	4.109	4.662	18.097	5.41	20.114	16.186	5.752	5.75	12.42	5.266	10.945
36.54	6.021	14.927	3.838	4.73	36.159	12.203	6.761	8.682	7.125	7.958	12.497	4.54	4.698	20.902	5.487	21.388	17.426	5.296	6.004	11.316	5.081	10.741
36.56	6.129	16.485	3.843	4.854	38.602	12.698	7.323	9.122	7.542	7.486	12.651	4.352	4.744	19.05	5.584	20.07	16.809	5.039	6.341	11.415	5.076	12.149
36.58	5.919	16.402	3.567	4.57	37.7	11.774	7.243	8.187	6.83	8.058	12.15	4.876	4.99	18.834	5.236	20.647	17.038	5.185	6.287	11.726	5.139	10.276
36.6	5.653	16.302	3.91	4.772	38.655	12.595	7.239	9.429	7.127	7.876	12.994	4.356	5.089	19.324	5.198	21.636	15.523	5.485	6.261	11.037	5.218	11.228
36.62	6.032	17.912	3.677	4.877	35.088	11.38	8.179	9.329	7.132	8.343	12.359	4.398	4.91	20.223	5.065	20.608	16.87	5.732	6.17	12.22	5.205	11.27
36.64	6.088	18.414	3.647	5.033	38.191	12.63	7.013	9.006	6.991	8.959	13.43	4.355	5.002	21.402	5.34	20.684	16.786	5.424	7.13	11.389	5.413	9.751
36.66	5.832	18.429	3.68	4.638	36.013	12.921	6.801	8.465	7.427	8.605	13.092	4.262	5.257	21.615	5.467	21.148	15.97	5.167	6.486	11.994	5.362	10.862
36.68	6.052	17.736	3.805	4.814	35.483	12.734	6.617	8.339	8.213	8.967	13.073	4.336	5.061	20.426	5.736	19.89	14.697	5.396	6.359	13.198	5.157	11.282
36.7	5.544	15.865	3.877	4.721	39.237	11.649	6.139	8.435	7.417	8.543	11.74	4.442	5.049	20.299	5.353	19.79	14.876	5.418	6.441	12.895	5.127	11.087
36.72	6.13	17.85	3.577	4.648	36.704	11.264	6.154	9.651	7.61	9.705	10.088	4.41	4.916	20.315	5.379	18.3	14.043	5.475	6.368	14.464	5.281	10.535
36.74	5.766	15.642	3.603	4.6	35.546	11.664	5.41	9.02	7.113	8.89	10.359	4.685	4.88	19.723	5.273	19.608	15.434	5.208	7.122	12.413	5.069	10.954
36.76	5.356	15.579	3.775	4.754	39.858	12.076	5.538	8.652	7.189	9.124	11.599	4.443	4.951	18.646	5.425	18.761	14.051	4.995	6.858	13.449	5.088	12.632
36.78	5.724	16.434	3.982	4.774	39.264	10.745	5.573	9.043	6.83	7.9	11.341	4.642	4.793	20.472	5.293	20.591	15.992	5.081	6.823	12.086	5.27	11.033
36.8	6.342	16.829	3.746	4.695	39.379	11.956	6.534	9.907	6.802	8.807	11.124	4.417	4.815	19.469	5.431	19.041	14.39	5.175	7.643	13.427	5.282	10.258
36.82	6.316	16.464	4.131	4.784	38.649	11.405	6.49	8.267	6.899	7.365	12.577	4.516	4.729	21.625	5.925	18.23	16.415	5.443	7.263	13.687	5.604	10.883
36.84	6.003	16.225	3.979	4.808	34.977	11.879	5.702	8.737	7.641	8.478	11.406	4.305	4.844	18.679	5.44	19.261	15.302	5.633	8.082	12.319	5.484	11.823
36.86	6.25	18.014	3.875	4.709	34.942	12.297	5.763	8.819	7.851	8.615	11.336	4.372	4.9	20.052	5.604	19.631	14.933	5.614	8.118	13.21	5.605	10.609
36.88	5.579	16.263	4.212	5.16	38.488	12.29	5.043	8.714	7.373	8.74	11.61	4.345	4.921	22.018	5.72	20.073	13.266	5.636	6.785	14.074	5.294	10.479
36.9	5.814	18.153	4.202	4.872	36.903	13.129	5.916	9.362	7.37	8.296	10.362	4.321	5.022	21.286	5.333	19.206	14.833	6.29	7.214	12.872	5.666	11.461
36.92	5.849	17.132	4.283	5.24	38.566	12.969	5.545	9.637	7.376	10.283	10.749	4.455	5.102	21.04	5.832	20.685	16.193	5.987	7.194	13.488	5.777	10.817
36.94	6.164	13.969	3.831	5.149	37.379	11.455	5.271	9.209	7.808	10.56	11.484	4.269	4.865	19.243	5.33	18.83	15.521	5.67	6.972	12.018	5.511	10.363
36.96	6.615	17.087	3.925	5.294	37.432	12.729	5.611	8.815	7.503	11.019	10.956	4.484	4.873	19.911	5.453	19.379	16.338	6.143	6.907	13.632	5.395	9.745
36.98	6.627	14.012	3.86	5.1	35.772	12.525	5.801	8.432	8.157	11.544	12.709	4.632	4.904	18.084	5.644	19.174	15.04	5.543	6.723	14.636	5.467	9.559
37	6.926	15.495	4.582	4.995	34.725	12.121	5.4	8.837	8.195	10.022	11.183	4.474	5.04	17.798	5.382	15.889	17.391	5.845	6.277	14.815	5.52	9.816
37.02	5.752	14.302	4.707	5.344	35.853	10.746	5.574	9.313	8.25	11.216	9.753	4.416	5.025	19.052	5.938	18.399	16.783	5.479	6.311	13.083	5.547	9.436
37.04	6.385	14.394	4.083	5.17	32.645	12.306	5.706	9.185	8.692	10.514	10.331	4.376	5.111	16.961	5.822	19.381	16.032	5.573	6.454	13.669	5.441	10.278
37.06	6.394	14.755	4.226	5.322	36.125	12.074	5.203	9.269	8.112	10.843	10.396	4.396	5.004	17.387	5.872	20.255	16.746	5.256	7.531	12.956	5.321	9.492
37.08	6.223	16.951	4.262	5.303	35.594	11.118	5.311	9.061	8.383	10.798	9.806	4.395	4.964	18.006	5.883	20.062	15.224	5.721	6.776	12.884	5.472	9.051
37.1	6.06	16.632	4.008	5.335	35.322	11.059	5.668	9.747	8.348	8.882	10.661	4.563	5.087	17.362	5.548	19.727	15.42	5.289	6.363	12.724	5.398	9.33
37.12	5.884	18.314	4.329	5.243	38.128	11.929	5.563	9.663	7.953	10.395	10.027	4.457	4.898	18.589	5.959	20.844	14.385	5.235	6.42	12.323	5.397	8.878
37.14	5.711	16.339	4.166	5.194	36.24	12.414	5.778	9.769	8.841	10.901	11.276	4.36	4.949	18.988	5.808	19.545	16.967	5.692	6.922	13.15	5.393	9.599
37.16	6.448	15.843	4.79	5.842	36.348	11.66	5.605	9.717	8.751	10.132	10.826	4.489	5.01	17.854	5.608	20.013	17.694	5.371	6.365	12.731	5.897	8.803
37.18	6.018	16.992	4.475	5.094	38.032	11.596	5.52	10.122	8.811	9.335	9.494	4.391	5.219	18.85	5.558	21.272	17.545	5.445	6.767	12.762	5.502	8.887
37.2	5.642	14.162	4.367	5.4	38.847	11.81	5.809	10.448	8.11	9.424	9.063	4.683	4.897	15.874	5.745	20.17	16.743	5.364	6.789	13.423	5.327	9.81
37.22	6.193	15.449	4.071	5.239	41.427	11.136	5.325	9.082	8.275	9.546	9.022	4.204	4.995	15.308	6.091	20.917	15.216	5.506	5.921	13.069	5.333	8.876
37.24	6.241	16.276	4.863	4.928	40.268	11.661	5.495	9.463	7.708	8.33	9.653	4.188	5.043	17.991	5.76	20.433	17.302	6.31	5.924	14.095	5.296	10.097
37.26	6.078	15.929	4.087	5.013	38.856	13.673	5.066	9.01	8.48	9.481	10.232	4.271	4.907	16.83	5.947	19.66	16.303	6.048	6.052	13.937	5.289	10.372
37.28	6.54	15.469	3.779	4.813	40.389	12.711	5.731	9.988	8.296	9.383	9.321	4.387	5.353	17.373	5.418	18.902	18.146	5.657	6.327	13.996	5.363	10.207
37.3	7.018	16.737	4.002	4.69	37.784	11.477	5.311	9.688	7.577	9.491	8.588	4.306	5.05	18.296	5.543	19.766	16.478	6.26	6.387	13.647	5.127	10.226
37.32	6.053	16.008	4.011	4.804	39.624	12.826	5.487	8.597	8.314	8.106	9.26	4.224	5.043	17.288	5.547	17.92	18.631	6.425	6.399	13.031	5.36	11.983
37.34	6.741	18.245	4.405	4.99	40.228	11.1	5.403	8.369	8.009	9.26	9.547	4.336	5.569	18.558	5.457	18.404	17.576	6.423	6.603	11.907	5.142	10.996
37.36	6.081	17.358	4.225	4.852	40.774	12.31	5.476	8.865	8.019	9.942	10.046	4.391	5.004	20.336	5.467	18.84	16.69	6.148	7.121	11.097	4.962	12.209
37.38	5.973	15.793	5.012	4.726	34.535	13.964	5.3	8.553	9.096	9.899	9.413	4.347	4.976	19.915	5.58	18.452	14.966	6.362	7.326	11.872	5.131	11.095
37.4	5.737	16.264	4.089	4.632	36.556	15.346	5.677	7.753	8.161	10.449	10.543	4.315	5.104	20.437	5.86	17.565	17.016	6.122	6.83	12.525	5.142	11.044
37.42	5.971	16.715	4.031	4.865	39.511	15.265	5.508	8.393	8.344	11.433	10.503	4.39	4.868	19.01	5.323	16.515	15.994	6.214	6.882	12.904	5.03	11.491
37.44	6.285	16.861	4.198	4.763	38.947	14.725	5.292	9.032	8.429	9.653	10.743	4.261	5.066	20.47	6.039	18.322	15.519	6.247	6.359	11.3	4.967	11.189
37.46	5.664	16.569	4.072	4.838	36.732	13.864	5.561	8.472	8.656	8.194	9.431	4.179	5.127	21.494	5.972	15.973	17.842	5.436	6.404	10.791	5.061	10.743
37.48	5.855	14.922	4.168	5.481	38.18	13.872	5.648	8.162	8.755	8.886	10.622	4.588	5.018	21.505	5.688	17.08	15.126	5.849	6.517	11.152	4.899	10.646
37.5	5.889	17.715	4.688	5.915	39.586	13.392	5.537	8.603	8.862	9.605	10.248	4.097	5.156	19.831	5.578	18.069	15.683	5.918	6.28	11.048	4.912	11.429
37.52	6.68	17.727	4.791	5.874	38.841	13.335	5.585	8.691	8.85	8.755	11.529	4.113	5.043	19.544	5.494	17.99	17.31	6.012	6.756	12.856	5.108	11.328
37.54	5.864	16.8	4.372	5.5	34.994	14.195	5.667	9.16	9.436	8.846	10.551	4.072	4.967	19.716	5.666	18.855	16.466	5.501	6.963	12.707	4.904	11.271
37.56	6.715	16.592	4.64	5.338	38.513	13.471	5.631	9.036	9.099	9.321	11.043	4.164	5.116	21.7	5.714	19.707	16.4	5.203	6.464	10.26	5.098	11.582
37.58	6.522	15.404	4.746	5.743	37.25	14.352	5.89	9.128	8.908	9.071	12.954	3.964	5.067	20.07	5.686	20.622	15.1	5.618	7.226	11.353	4.981	10.942
37.6	6.344	16.406	4.756	5.599	36.785	12.996	6.429	9.309	8.677	9.559	12.306	3.924	5.048	19.82	5.626	20.041	17.091	5.486	6.657	10.514	4.82	11.017
37.62	6.607	15.333	4.638	5.731	37.497	12.668	6.288	8.697	8.335	9.4	11.536	4.132	5.218	21.296	5.445	20.589	17.97	5.542	7.247	12.242	4.765	11.38
37.64	6.695	17.241	4.645	5.492	39.304	13.803	6.069	8.494	8.614	10.697	10.641	4.269	4.995	20.99	5.318	19.821	17.769	5.489	7.707	12.037	4.745	10.244
37.66	6.679	17.353	4.634	5.445	37.834	12.783	6.004	8.005	8.088	11.096	11.435	4.265	5.171	18.581	5.444	19.847	17.758	5.455	7.279	12.832	4.794	10.301
37.68	6.741	15.798	4.976	5.418	34.865	13.442	6.089	8.279	8.5	12.016	11.415	4.256	5.094	18.56	5.549	20.433	15.238	5.66	7.611	13.016	4.761	11.108
37.7	6.721	15.074	4.856	5.426	39.222	11.147	6.72	8.622	8.274	9.83	11.641	4.339	5.183	17.943	5.219	20.111	14.855	6.247	7.293	11.143	4.909	10.676
37.72	7.174	15.467	5.423	5.594	38.205	11.537	5.559	8.843	8.668	10.561	11.94	4.49	5.453	16.411	5.457	23.404	17.375	5.767	7.396	12.563	5.3	11.016
37.74	7.016	14.899	4.824	5.577	39.094	11.616	6.251	8.542	8.954	11.439	10.279	4.279	5.265	18.155	5.434	21.554	14.005	5.978	7.541	14.105	5.479	11.505
37.76	6.798	14.609	4.747	5.88	37.508	11.201	5.735	7.97	8.744	11.54	9.67	4.339	5.37	18.638	5.29	19.488	16.357	5.962	8.446	12.848	5.176	11.191
37.78	6.841	15.367	5.048	5.598	37.898	11.343	6.437	8.854	8.338	10.543	9.926	4.287	5.692	18.685	5.699	22.938	16.238	5.854	7.544	10.85	5.294	10.28
37.8	8.454	15.363	4.772	5.404	37.348	11.903	6.444	8.311	8.51	10.666	10.074	4.196	5.463	20.226	6.208	21.909	16.939	5.156	6.627	11.639	5.465	10.936
37.82	7.448	14.773	4.95	5.412	35.672	11.95	5.914	8.303	8.899	11.22	10.393	4.382	5.362	19.597	6.319	23.164	16.969	5.466	7.301	11.305	5.353	10.993
37.84	7.171	16.288	4.452	4.843	38.255	11.06	6.082	8.355	8.619	10.354	11.776	4.533	5.397	19.101	6.508	22.459	16.655	5.789	7.033	12.324	5.239	10.551
37.86	6.2	15.508	4.313	5.353	38.495	11.298	6.476	8.393	8.68	9.659	10.95	4.556	5.492	21.581	6.466	23.115	15.229	6.026	7.484	12.95	5.392	10.04
37.88	6.974	14.302	4.256	5.305	37.934	11.305	6.223	9.156	9.592	9.885	10.457	4.38	5.326	18.71	6.562	23.978	14.383	5.432	6.9	11.594	5.262	10.812
37.9	6.426	17.084	4.508	5.929	38.104	10.148	5.826	8.614	9.03	10.164	10.311	4.552	5.264	19.288	6.985	22.133	14.113	5.605	6.366	12.18	5.576	10.466
37.92	7.108	17.334	4.217	5.588	36.44	10.8	6.357	8.833	8.63	11.37	10.351	4.458	5.523	17.476	6.692	22.272	14.462	5.32	6.27	11.951	5.126	11.274
37.94	6.299	16.66	4.563	5.499	36.417	11.457	5.739	8.683	9.185	10.732	9.209	4.201	5.706	21.49	6.603	22.514	14.676	5.223	7.103	12.071	5.104	11.7
37.96	6.899	18.319	4.695	5.202	35.924	11.354	5.796	8.673	8.877	9.954	10.395	4.506	5.471	19.764	6.789	23	14.144	5.28	6.404	11.76	5.205	12.176
37.98	7.224	18.108	4.419	5.739	34.342	10.559	6.16	7.606	8.744	9.665	10.593	4.341	5.66	19.227	6.95	25.039	15.42	5.355	6.64	10.142	5.292	11.241
38	7.134	17.028	4.442	5.254	37.25	11.893	5.994	8.423	9.268	10.03	10.67	4.195	5.164	20.062	6.448	23.134	14.714	5.378	7.213	11.308	5.409	10.471
38.02	8.609	16.378	4.301	5.728	38.279	10.586	6.441	7.945	8.769	9.792	9.787	4.315	5.499	16.677	6.086	22.496	14.429	5.346	6.708	11.633	5.465	10.332
38.04	7.278	17.101	4.089	6.226	37.596	10.525	6.278	8.503	9.64	9.192	10.275	4.112	5.399	17.527	5.962	22.923	14.906	5.354	7.132	11.302	5.778	11.393
38.06	7.131	16.805	4.157	5.729	40.247	8.984	6.115	9.835	9.508	9.708	10.365	4.008	5.451	17.249	6.466	25.214	13.152	5.74	6.799	12.15	5.091	12.316
38.08	7.971	16.948	4.088	5.241	39.405	8.066	6.679	8.993	8.213	10.826	10.827	4.288	5.383	16.144	6.174	23.184	14.969	5.463	6.752	11.418	5.133	11.142
38.1	6.975	18.569	3.803	6.061	37.756	9.707	6.795	9.314	8.584	11.103	11.391	4.34	5.489	18.142	5.931	25.376	12.818	5.524	6.58	11.849	5.084	10.987
38.12	7.54	17.69	3.858	5.468	39.491	7.944	6.248	8.633	8.285	12.252	9.812	4.395	5.172	19.36	6.145	24.377	14.838	5.632	7.238	11.965	5.179	11.233
38.14	6.908	15.284	4.319	5.84	38.781	8.69	6.469	7.804	9.222	11.965	10.264	4.246	5.272	17.34	6.148	21.714	14.607	5.707	7.139	11.516	5.316	10.473
38.16	7.135	16.716	4.132	5.038	36.21	9.483	5.9	9.355	9.846	11.902	11.146	4.115	5.104	19.169	6.295	23.59	14.141	5.765	6.659	13.614	5.11	10.154
38.18	6.805	16.119	4.029	5.939	35.758	9.205	5.847	9.016	8.98	11.534	9.872	4.153	4.992	19.342	6.314	23.228	15.347	6.127	7.118	11.2	5.088	12.136
38.2	7.06	18.17	3.97	5.36	38.783	9.236	6.167	8.326	9.52	11.269	9.289	4.318	5.255	19.16	6.757	22.145	12.53	5.711	7.41	11.748	5.272	10.983
38.22	7.099	16.365	3.994	5.35	34.494	9.76	5.723	8.648	8.864	11.094	10.995	4.278	5.28	20.422	6.682	21.378	13.697	6.359	6.903	12.473	5.095	11.299
38.24	6.682	15.89	4.061	5.062	36.496	10.219	5.6	8.052	8.553	12.431	11.508	4.518	5.237	16.126	6.613	22.597	12.367	5.756	7.163	11.169	5.329	11.15
38.26	6.361	16.924	4.433	5.113	34.894	10.23	5.997	8.205	9.343	11.802	10.18	4.292	5.448	19.585	6.549	22.034	12.509	5.756	6.265	11.871	5.402	12.051
38.28	6.824	15.856	4.304	5.849	36.162	10.019	6.214	9.063	9.382	13.064	9.557	4.318	5.773	17.854	6.237	20.676	15.061	5.775	5.748	10.792	5.149	11.169
38.3	6.334	16.046	4.551	5.288	37.626	10.14	5.846	8.085	9.11	12.393	8.978	4.142	5.755	19.853	6.451	21.182	14.409	5.997	5.746	11.263	5.081	11.122
38.32	6.08	16.358	4.08	6.324	39.477	9.882	6.396	8.324	10.035	12.15	8.928	4.248	5.778	17.735	6.735	21.785	12.479	5.565	6.062	10.061	4.901	11.795
38.34	5.839	17.447	4.701	6.322	38.278	9.277	6.045	8.75	10.469	12.364	9.105	4.157	5.809	20.822	6.814	22.189	14.078	5.355	5.603	10.231	5.252	12.665
38.36	5.797	16.086	4.36	6.052	36.224	9.04	5.64	8.535	10.537	11.377	9.713	4.124	5.707	18.273	7.044	20.817	13.584	5.294	5.866	10.754	5.047	13.251
38.38	6.344	16.638	4.285	6.499	35.828	11.038	5.467	8.724	9.426	10.687	9.511	3.986	5.509	16.666	7.039	20.815	14.579	5.612	6.871	10.482	5.28	12.658
38.4	6.367	17.256	4.252	6.893	37.385	11.074	5.378	8.808	10.162	10.537	8.259	4.151	5.649	15.905	6.748	19.773	14.546	5.207	5.717	11.214	5.23	12.505
38.42	6.65	16.688	3.869	6.592	32.891	10.34	5.828	8.67	11.378	9.803	9.206	3.96	5.698	17.424	6.206	19.208	14.258	4.933	5.754	10.729	5.159	12.609
38.44	7.16	15.417	4.982	5.936	33.438	10.342	6.478	10.084	10.054	9.798	8.9	4.188	5.375	17.585	6.508	17.784	14.133	5.153	6.275	10.718	5.167	13.05
38.46	6.294	16.184	3.976	5.821	32.428	11.059	6.473	9.39	9.407	8.975	8.048	4.406	5.664	16.936	6.027	18.837	13.893	5.13	7.078	11.181	5.123	11.623
38.48	6.166	17.219	4.256	5.867	35.427	11.629	6.473	10.036	9.579	9.144	9.676	4.435	5.99	17.671	5.921	21.625	13.819	5.017	6.125	11.24	4.899	11.912
38.5	6.297	16.081	3.917	5.666	37.446	9.999	6.696	9.764	9.293	9.014	9.485	4	5.428	19.16	5.905	20.06	13.646	5.072	6.613	10.143	5.055	12.327
38.52	6.934	15.125	3.97	5.851	38.192	10.785	6.585	9.728	9.827	9.858	8.357	4.174	5.493	17.486	5.975	19.034	12.406	4.835	6.405	10.113	4.819	12.468
38.54	6.292	16.243	4.243	5.143	40.572	11.608	6.16	9.883	9.5	9.954	9.199	4.028	5.995	18.499	6.297	20.835	14.094	4.94	7.081	10.075	4.97	12.156
38.56	6.174	17.941	4.633	5.864	38.898	11.764	6.278	10.018	9.825	10.021	9.171	4.678	5.414	17.589	5.843	24.188	12.342	4.893	5.984	9.882	4.934	12.418
38.58	6.126	15.89	4.434	5.388	40.265	12.095	5.631	9.235	9.337	9.036	8.878	4.575	5.447	18.027	6.355	22.965	11.919	5.305	6.776	9.836	5.197	11.746
38.6	5.952	15.69	4.339	5.448	39.273	11.504	6.123	10.113	9.555	9.782	8.651	4.512	5.425	18.554	5.83	20.727	12.157	5.001	7.172	9.955	5.454	11.758
38.62	6.977	18.014	4.373	5.521	40.265	12.726	6.213	10.215	9.142	10.256	9.267	4.226	5.212	18.086	6.252	22.623	12.402	5.066	7.007	11.548	5.58	12.249
38.64	6.66	17.331	4.201	5.673	38.96	12.286	5.768	10.948	9.424	9.801	9.212	4.705	5.612	18.868	5.848	24.237	12.493	4.811	6.653	10.655	5.251	11.681
38.66	7.163	16.565	4.794	5.92	38.026	12.765	5.931	10.391	10.182	9.79	9.304	4.454	5.419	20.593	6.535	24.02	14.146	4.778	6.882	12.63	5.413	10.823
38.68	7.448	17.547	5.136	5.815	39.737	12.035	5.951	9.987	10.096	8.847	9.969	4.635	5.639	21.744	6.734	25.223	14.412	5.499	7.126	10.864	5.211	10.941
38.7	6.839	18.114	4.967	6.038	40.652	11.889	6.395	10.331	9.743	9.022	9.682	4.249	5.533	18.388	6.538	25.389	15.606	5.318	8.556	13.274	5.04	11.76
38.72	7.766	17.341	5.175	5.431	38.646	11.559	6.463	10.207	9.844	9.201	9.883	4.27	5.139	19.786	6.757	24.072	16.679	5.656	7.485	13.611	5.318	12.666
38.74	7.18	15.327	5.428	6.247	35.282	12.058	5.974	10.088	9.769	9.881	11.113	4.612	5.152	18.986	7.15	22.379	15.292	5.468	7.051	12.259	5.551	11.613
38.76	6.838	15.864	5.046	5.698	37.563	12.235	6.378	9.265	9.768	9.397	10.731	4.498	5.083	19.575	6.649	24.952	15.07	5.122	6.944	11.278	5.344	11.719
38.78	6.844	16.808	4.804	5.939	38.218	10.708	5.854	10.006	11.197	9.958	10.441	5.21	5.416	21.003	6.208	23.987	14.245	4.934	7.784	12.972	5.232	12.059
38.8	6.86	19.486	4.857	5.523	40.066	11.12	5.664	9.487	10.82	9.309	9.505	4.838	4.947	18.999	6.592	23.765	13.743	5.222	7.462	12.073	5.178	11.424
38.82	6.056	18.586	5.01	5.503	41.366	10.751	5.704	9.87	9.717	11.022	9.676	4.968	5.073	19.679	6.519	22.888	15.456	5.611	7.064	11.664	5.186	12.53
38.84	5.925	17.788	4.516	5.363	40.401	11.591	5.803	9.978	10.349	10.124	8.646	4.863	5.172	20.436	6.094	23.234	15.43	5.01	6.428	12.885	5.164	12.524
38.86	6.301	18.688	4.167	6.185	40.54	11.637	6.484	10.311	10.861	10.778	9.303	4.493	4.967	19.86	6.325	21.993	15.877	5.389	6.268	11.97	5.186	12.521
38.88	6.605	17.092	4.425	5.536	39.46	11.002	5.772	10.047	12.158	9.759	9.96	4.583	5.095	21.468	6.503	24.452	14.499	5.352	6.826	13.18	5.246	12.86
38.9	6.324	17.816	4.977	5.499	40.94	11.094	6.212	9.589	11.18	10.52	9.553	4.893	5.204	21.246	6.698	25.659	13.172	5.373	6.38	13.326	4.921	12.073
38.92	5.685	19.353	4.85	5.558	40.679	10.092	6.289	9.516	10.843	10.463	10.24	4.732	5.189	20.5	6.335	24.19	15.225	5.204	6.179	14.229	5.086	12.095
38.94	5.927	18.55	4.936	5.455	42.061	11.866	6.382	9.985	10.438	10.009	10.676	4.434	5.256	22.466	6.893	23.504	13.952	5.763	6.604	12.991	5.204	11.768
38.96	5.993	20.151	5.001	5.356	42.337	10.868	5.994	10.8	11.012	8.907	8.785	4.906	5.506	20.158	6.515	19.586	15.469	5.424	6.858	13.467	5.391	11.375
38.98	5.986	19.888	4.736	5.152	42.432	11.78	6.161	10.354	10.112	9.232	10.363	4.428	5.312	21.74	6.8	21.416	15.801	5.573	6.971	12.645	5.273	12.648
39	6.332	21.413	5.967	5.49	38.908	11.841	5.987	10.044	10.94	9.15	9.806	4.84	5.244	19.078	6.637	21.035	15.124	5.105	6.462	12.895	5.215	12.38
39.02	6.362	22.005	6.169	5.522	42.398	10.973	6.34	9.306	10.811	8.349	10.457	4.667	5.693	21.876	6.192	23.284	14.827	5.82	6.317	12.996	5.151	13.26
39.04	5.749	20.712	6.499	5.665	41.437	12.281	6.372	10.191	10.617	9.538	8.697	4.736	6.16	21.773	6.26	22.894	16.339	5.643	6.164	13.23	5.232	12.979
39.06	5.546	19.829	5.777	5.345	40.253	10.304	6.033	9.976	10.029	9.154	9.773	4.856	5.508	21.895	6.215	20.876	15.454	5.586	7.114	12.25	5.092	12.992
39.08	6.015	21.188	5.623	5.038	40.592	10.925	5.711	9.864	9.9	9.794	8.924	4.833	5.465	20.685	6.352	22.189	12.825	5.508	7.106	11.727	5.097	12.446
39.1	6.993	19.038	5.116	5.242	43.737	10.221	5.325	9.489	10.401	11.133	8.92	4.611	5.859	23.436	6.374	21.713	13.88	5.709	6.729	12.441	4.989	13.907
39.12	4.944	19.289	5.701	5.502	42.619	11.707	5.678	8.288	11.371	9.534	9.645	4.739	5.583	19.682	6.87	23.465	16.06	5.966	6.334	12.781	5.223	15.785
39.14	5.054	17.065	6.056	5.201	43.25	12.267	5.268	9.136	10.986	9.709	9.254	4.362	5.727	23.059	6.668	21.946	13.874	5.552	7.102	13.333	5.023	14.119
39.16	4.983	19.016	5.184	5.424	46.755	12.01	5.055	9.254	11.251	9.745	9.104	4.614	5.872	18.175	6.529	22.134	13.227	6.018	7.285	12.664	5.051	13.986
39.18	5.304	21.023	4.864	5.299	45.011	11.758	5.759	8.733	10.897	9.093	9.543	4.639	5.713	20.042	6.71	23.331	11.917	6.334	6.83	12.415	5.223	13.458
39.2	5.659	18.987	4.76	5.369	44.799	10.873	6.322	9.132	9.598	8.947	10.396	4.565	5.397	19.116	6.058	22.786	13.624	5.653	6.799	13.981	5.334	13.183
39.22	5.576	19.42	4.452	5.707	43.81	10.736	5.8	9.915	10.585	9.004	10.443	5.182	5.587	19.231	6.186	24.01	12.727	5.396	7.309	13.269	5.22	13.043
39.24	5.63	22.039	4.547	5.461	45.169	10.784	5.867	9.367	10.935	9.06	10.171	5.298	5.181	19.118	6.638	24.198	12.54	5.718	6.988	11.895	5.402	11.967
39.26	5.953	19.406	4.598	5.469	46.125	11.37	6.292	9.546	11.021	9.695	10.686	5.227	5.402	20.379	6.293	23.176	14.269	5.872	6.717	11.66	5.153	12.914
39.28	6.025	20.353	4.678	5.367	44.451	11.587	5.928	9.439	10.821	9.238	10.629	4.908	5.739	17.358	5.948	22.016	13.976	5.843	7.298	11.741	5.105	12.513
39.3	6.732	20.532	4.698	5.507	46.814	11.516	6.141	9.476	10.907	8.582	9.511	5.213	5.34	19.164	6.414	22.902	12.907	6.756	7.334	11.414	5.182	13.381
39.32	6.568	20.992	5.266	5.906	42.77	10.361	5.894	9.831	10.681	9.851	9.023	4.59	5.386	18.917	6.173	21.743	12.594	6.043	7.481	10.72	5.477	13.637
39.34	6.166	20.318	5.527	5.645	48.213	11.59	6.156	8.916	11.003	8.169	10.129	4.855	5.986	18.006	5.938	21.768	12.673	6.348	7.435	12.582	5.45	13.163
39.36	6.336	20.525	5.28	5.53	47.101	11.59	6.39	9.464	11.054	8.709	10.408	4.955	5.757	18.482	6.563	21.226	14.469	6.737	8.02	13.109	5.242	12.379
39.38	6.666	19.984	5.041	5.496	45.683	12.573	6.296	8.762	10.481	8.739	10.76	5.576	5.219	19.541	6.31	19.442	14.161	7.3	7.145	13.253	5.258	11.936
39.4	5.599	21.681	5.236	5.657	45.097	12.395	5.738	9.617	10.778	8.037	9.36	5.932	5.615	23.292	6.423	21.353	13.611	6.731	7.901	12.611	5.39	12.055
39.42	6.776	19.672	4.881	5.695	46.268	10.972	5.863	9.999	10.31	8.445	11.295	5.579	5.372	23.772	5.616	19.469	13.094	6.306	7.642	12.539	5.147	11.661
39.44	6.484	20.167	5.167	5.482	44.202	10.676	5.523	9.613	9.164	10.059	12.503	6.03	5.485	19.623	6.221	19.094	15.422	6.658	7.101	11.521	5.195	12.18
39.46	6.479	21.594	4.672	5.438	45.318	10.74	5.87	9.053	9.149	8.524	10.447	6.025	5.647	22.077	5.886	19.842	14.37	6.377	6.53	12.971	5.294	12.158
39.48	5.882	19.773	5.201	5.534	46.352	10.471	5.839	9.395	8.823	9.434	11.279	5.434	5.564	21.059	6.057	19.267	13.175	6.642	8.201	12.656	5.293	12.457
39.5	6.43	19.985	5.173	5.246	41.994	9.897	5.625	10.182	8.636	8.267	10.851	5.92	5.546	22.207	5.983	19.1	14.25	6.402	6.79	11.795	5.152	13.058
39.52	7.175	21.675	4.664	5.282	41.058	9.951	5.51	10.766	8.104	8.933	9.866	5.43	5.506	20.348	6.351	22.584	13.053	5.715	7.391	13.306	5.296	12.814
39.54	7.751	22.308	4.829	5.338	44.586	9.963	5.86	10.719	7.825	8.255	10.597	5.75	5.785	20.615	5.989	20.724	13.983	5.74	7.316	11.738	5.341	13.474
39.56	7.368	20.888	5.161	5.276	40.965	9.574	5.832	9.574	8.559	8.95	11.106	5.129	5.698	21.657	5.846	19.904	15.176	6.705	7.709	11.1	5.256	12.722
39.58	7.202	23.326	4.186	5.58	39.453	10.618	5.901	9.103	9.985	8.938	9.827	5.164	5.841	19.923	5.676	19.514	13.297	6.514	6.638	11.549	5.229	11.633
39.6	7.056	21.638	4.914	5.358	39.993	9.985	6.011	8.605	9.346	9.676	11.039	5.546	5.455	20.266	6.134	20.289	13.245	5.94	6.752	12.799	5.313	11.413
39.62	7.725	21.509	4.709	5.295	40.327	11.444	5.901	8.729	9.488	9.219	10.019	5.551	5.514	19.533	6.042	18.645	13.311	6.414	6.191	13.535	5.435	12.239
39.64	7.852	20.085	4.857	5.501	37.799	11.679	5.961	9.214	8.726	9.136	11.319	5.967	5.618	20.326	5.95	19.791	15.117	5.876	6.364	12.406	5.488	11.556
39.66	7.097	21.737	4.848	5.46	38.885	10.59	6.573	8.801	8.463	10.152	10.482	5.608	5.498	21.219	6.116	18.689	17.158	6.14	6.535	12.018	5.42	11.23
39.68	7.232	21.881	4.704	5.571	42.183	11.777	6.324	8.009	8.853	9.913	11.1	6.22	5.603	21.049	6.192	19.338	16.038	6.182	5.96	11.837	5.454	11.096
39.7	6.947	20.906	5.397	5.321	41.343	11.936	5.952	8.336	8.421	10.389	11.234	6.094	5.646	20.769	5.874	18.028	16.041	7.073	6.116	10.856	5.129	10.389
39.72	6.924	20.83	5.268	5.68	41.847	12.105	6.284	9.074	8.307	10.251	9.912	6.078	5.755	21.713	5.752	20.596	14.569	7.097	5.977	12.05	5.333	11.483
39.74	7.342	20.791	4.316	5.793	41.848	11.625	5.703	8.822	8.088	10.606	10.58	5.426	5.509	23.477	5.788	19.847	14.023	8.328	5.819	11.964	5.627	11.371
39.76	7.426	22.109	5.105	5.99	42.987	11.246	5.96	9.001	8.696	10.167	11.138	5.591	5.632	23.103	5.715	20.465	13.691	7.523	6.122	11.355	5.229	11.443
39.78	7.48	22.501	4.878	5.752	39.824	10.994	5.376	8.739	9.171	9.741	10.77	5.751	5.555	22.159	5.404	20.273	14.293	7.036	5.953	12.015	5.268	11.366
39.8	6.697	22.056	4.785	5.882	39.967	10.93	5.144	9.388	9.09	10.254	10.837	5.608	5.505	19.727	5.45	20.615	12.295	7.594	5.628	13.135	5.136	11.527
39.82	7.066	20.725	4.977	5.845	40.861	11.156	5.251	9.199	8.556	10.502	10.636	5.85	5.764	20.099	5.175	22.577	12.696	7.159	5.32	10.846	5.179	10.661
39.84	7.486	21.3	4.676	5.512	41.133	11.214	5.009	8.595	8.815	9.93	10.722	5.913	5.763	22.083	5.129	20.265	14.101	6.56	5.866	11.156	5.234	11.432
39.86	6.882	22.051	5.768	5.811	40.596	10.605	5.246	8.401	8.094	9.319	10.616	5.89	5.544	21.263	5.399	19.949	12.648	6.821	5.323	12.302	5.162	11.05
39.88	6.969	19.446	5.112	5.718	44.864	11.724	5.337	8.341	6.906	10.443	10.585	6.185	5.728	21.374	5.339	19.067	13.698	6.825	6.448	12.352	5.171	12.04
39.9	6.771	20.673	4.3	6.001	44.967	11.7	5.587	8.598	8.06	8.797	10.461	5.144	5.947	21.71	5.095	20.376	12.505	6.628	5.7	11.715	5.096	12.227
39.92	6.637	18.516	4.428	5.93	42.448	12.208	5.766	8.949	8.488	9.674	10.481	6.084	5.524	24.289	4.997	21.933	13.585	6.891	5.744	13.151	5.107	11.392
39.94	6.484	18.896	4.427	6.174	42.915	13.697	5.335	9.892	9.212	9.116	9.344	5.88	6.225	22.217	5.239	23.437	12.49	6.498	5.651	12.683	5.35	12.14
39.96	6.655	18.558	4.242	5.988	41.372	12.315	5.162	8.856	9.126	9.261	12.298	5.347	5.942	24.693	5.178	21.626	13.593	6.147	5.452	12.115	5.269	12.157
[truncated: 3,002 more rows]
