# Supplementary material for: Overall structure of fully assembled cyanobacterial KaiABC circadian clock complex by an integrated experimental-computational approach
Source: Commun Biol. 2022 Mar 10;5:184. doi: 10.1038/s42003-022-03143-z (PMC8913699; doi:10.1038/s42003-022-03143-z)
Supplement: Supplementary file 7 — Supplementary Data 2 [file 42003_2022_3143_MOESM7_ESM.xlsx]

## Sheet: Sheet1
Time	II-1	II-2	II-3	II-4	II-5	II-6	II-7	II-8	II-9	II-10	II-11	II-12	II-13	III-1	III-2	III-3	III-4	III'-1	III'-2	III'-3	III'-4	III'-5
0	1.301	1.32	1.282	1.415	1.432	1.543	1.171	1.241	1.185	1.416	1.231	1.37	1.435	1.564	1.469	1.47	1.375	1.503	1.591	1.644	1.849	1.426
0.02	1.254	1.259	1.272	1.325	1.391	1.422	1.127	1.223	1.16	1.323	1.203	1.318	1.355	1.477	1.44	1.391	1.315	1.452	1.604	1.57	1.725	1.353
0.04	1.243	1.251	1.241	1.304	1.362	1.421	1.115	1.237	1.134	1.277	1.177	1.301	1.353	1.433	1.426	1.363	1.295	1.422	1.593	1.565	1.697	1.362
0.06	1.25	1.211	1.214	1.294	1.35	1.36	1.116	1.227	1.147	1.274	1.175	1.279	1.322	1.424	1.423	1.375	1.262	1.434	1.61	1.542	1.651	1.334
0.08	1.224	1.205	1.219	1.281	1.354	1.341	1.098	1.237	1.128	1.273	1.146	1.268	1.32	1.413	1.436	1.278	1.244	1.433	1.611	1.571	1.636	1.324
0.1	1.198	1.215	1.192	1.287	1.355	1.331	1.103	1.234	1.134	1.253	1.134	1.235	1.326	1.411	1.442	1.291	1.209	1.424	1.607	1.579	1.604	1.312
0.12	1.2	1.202	1.201	1.273	1.331	1.324	1.098	1.227	1.132	1.231	1.128	1.247	1.334	1.416	1.41	1.247	1.221	1.402	1.593	1.508	1.666	1.315
0.14	1.192	1.202	1.192	1.229	1.304	1.294	1.088	1.228	1.118	1.219	1.129	1.249	1.362	1.391	1.387	1.25	1.21	1.435	1.582	1.515	1.675	1.306
0.16	1.192	1.209	1.198	1.218	1.327	1.276	1.089	1.236	1.089	1.202	1.146	1.259	1.336	1.341	1.423	1.217	1.202	1.432	1.583	1.49	1.619	1.286
0.18	1.173	1.206	1.21	1.199	1.298	1.273	1.099	1.218	1.093	1.199	1.15	1.246	1.359	1.368	1.408	1.23	1.194	1.427	1.579	1.494	1.537	1.295
0.2	1.181	1.208	1.175	1.197	1.326	1.273	1.1	1.234	1.09	1.209	1.158	1.208	1.322	1.333	1.388	1.226	1.195	1.437	1.587	1.479	1.563	1.288
0.22	1.175	1.21	1.193	1.205	1.307	1.246	1.099	1.224	1.08	1.219	1.157	1.202	1.292	1.344	1.394	1.226	1.223	1.414	1.602	1.459	1.613	1.298
0.24	1.163	1.2	1.204	1.205	1.305	1.242	1.1	1.212	1.079	1.215	1.162	1.197	1.326	1.299	1.403	1.208	1.238	1.425	1.565	1.431	1.607	1.281
0.26	1.165	1.208	1.219	1.175	1.282	1.25	1.102	1.212	1.085	1.218	1.143	1.192	1.29	1.31	1.388	1.201	1.249	1.441	1.546	1.452	1.649	1.287
0.28	1.165	1.209	1.217	1.206	1.264	1.258	1.106	1.231	1.08	1.21	1.153	1.183	1.285	1.304	1.388	1.204	1.205	1.431	1.544	1.401	1.567	1.289
0.3	1.156	1.189	1.2	1.19	1.28	1.265	1.124	1.211	1.096	1.223	1.141	1.16	1.29	1.303	1.394	1.218	1.231	1.423	1.538	1.413	1.605	1.282
0.32	1.147	1.21	1.177	1.169	1.298	1.269	1.117	1.195	1.085	1.198	1.131	1.141	1.282	1.319	1.386	1.216	1.244	1.435	1.558	1.426	1.619	1.273
0.34	1.142	1.23	1.16	1.16	1.309	1.292	1.108	1.19	1.085	1.241	1.13	1.143	1.292	1.314	1.375	1.24	1.239	1.443	1.548	1.422	1.64	1.265
0.36	1.15	1.205	1.165	1.161	1.298	1.288	1.105	1.199	1.075	1.233	1.135	1.147	1.319	1.297	1.41	1.189	1.24	1.46	1.589	1.382	1.607	1.279
0.38	1.134	1.203	1.173	1.176	1.335	1.274	1.102	1.19	1.074	1.219	1.129	1.146	1.308	1.289	1.4	1.199	1.259	1.463	1.579	1.411	1.553	1.283
0.4	1.14	1.201	1.167	1.188	1.314	1.272	1.114	1.199	1.078	1.241	1.12	1.144	1.336	1.294	1.395	1.178	1.24	1.46	1.579	1.407	1.548	1.272
0.42	1.14	1.19	1.185	1.188	1.338	1.265	1.11	1.188	1.097	1.247	1.108	1.148	1.348	1.259	1.377	1.177	1.256	1.465	1.581	1.402	1.488	1.274
0.44	1.14	1.183	1.198	1.162	1.36	1.277	1.109	1.176	1.092	1.243	1.126	1.184	1.33	1.255	1.378	1.164	1.204	1.453	1.587	1.374	1.518	1.275
0.46	1.133	1.203	1.208	1.17	1.317	1.292	1.114	1.174	1.092	1.224	1.111	1.177	1.369	1.249	1.38	1.143	1.184	1.45	1.577	1.416	1.561	1.279
0.48	1.124	1.192	1.242	1.18	1.337	1.239	1.101	1.173	1.096	1.252	1.139	1.166	1.353	1.242	1.391	1.134	1.197	1.443	1.59	1.364	1.555	1.264
0.5	1.12	1.203	1.246	1.168	1.344	1.247	1.107	1.175	1.102	1.237	1.141	1.137	1.307	1.233	1.386	1.13	1.19	1.451	1.599	1.348	1.563	1.256
0.52	1.117	1.205	1.25	1.173	1.361	1.271	1.099	1.178	1.111	1.246	1.137	1.122	1.329	1.253	1.367	1.099	1.178	1.463	1.593	1.369	1.587	1.264
0.54	1.122	1.194	1.25	1.181	1.343	1.278	1.114	1.191	1.109	1.247	1.137	1.12	1.321	1.251	1.404	1.101	1.162	1.459	1.582	1.351	1.574	1.273
0.56	1.11	1.206	1.22	1.185	1.31	1.293	1.11	1.212	1.116	1.218	1.154	1.117	1.318	1.257	1.414	1.096	1.168	1.467	1.611	1.344	1.521	1.263
0.58	1.128	1.164	1.229	1.204	1.339	1.281	1.12	1.202	1.129	1.247	1.159	1.121	1.307	1.218	1.422	1.093	1.161	1.436	1.595	1.343	1.594	1.266
0.6	1.126	1.169	1.238	1.187	1.317	1.25	1.102	1.181	1.126	1.233	1.167	1.115	1.336	1.219	1.409	1.092	1.15	1.452	1.614	1.381	1.6	1.267
0.62	1.106	1.172	1.236	1.194	1.303	1.246	1.108	1.194	1.127	1.226	1.149	1.132	1.353	1.209	1.404	1.093	1.16	1.434	1.588	1.397	1.583	1.249
0.64	1.106	1.196	1.223	1.199	1.285	1.246	1.13	1.182	1.114	1.239	1.151	1.142	1.368	1.247	1.444	1.081	1.168	1.42	1.609	1.428	1.577	1.262
0.66	1.105	1.187	1.241	1.207	1.259	1.225	1.14	1.174	1.116	1.257	1.141	1.16	1.403	1.204	1.452	1.075	1.185	1.426	1.621	1.448	1.601	1.264
0.68	1.117	1.203	1.25	1.212	1.256	1.247	1.14	1.183	1.121	1.235	1.144	1.166	1.409	1.197	1.427	1.069	1.189	1.452	1.628	1.427	1.614	1.278
0.7	1.127	1.196	1.237	1.214	1.277	1.233	1.149	1.169	1.14	1.251	1.148	1.153	1.397	1.209	1.43	1.069	1.202	1.45	1.604	1.419	1.623	1.282
0.72	1.116	1.211	1.235	1.217	1.282	1.233	1.143	1.172	1.135	1.253	1.145	1.166	1.401	1.176	1.415	1.077	1.223	1.458	1.547	1.405	1.6	1.266
0.74	1.126	1.211	1.269	1.222	1.27	1.225	1.136	1.189	1.137	1.247	1.15	1.205	1.369	1.197	1.417	1.068	1.214	1.446	1.557	1.431	1.582	1.267
0.76	1.113	1.224	1.257	1.211	1.263	1.238	1.128	1.177	1.165	1.236	1.151	1.208	1.361	1.209	1.396	1.061	1.222	1.465	1.558	1.439	1.646	1.271
0.78	1.115	1.226	1.241	1.212	1.262	1.256	1.128	1.172	1.127	1.253	1.14	1.191	1.375	1.211	1.425	1.073	1.242	1.453	1.586	1.432	1.676	1.265
0.8	1.13	1.201	1.247	1.234	1.272	1.293	1.13	1.184	1.138	1.273	1.146	1.195	1.353	1.205	1.43	1.069	1.215	1.488	1.574	1.437	1.612	1.273
0.82	1.11	1.187	1.238	1.233	1.274	1.306	1.128	1.171	1.149	1.268	1.144	1.211	1.324	1.187	1.405	1.069	1.215	1.491	1.588	1.398	1.601	1.271
0.84	1.106	1.194	1.25	1.221	1.298	1.301	1.141	1.181	1.156	1.279	1.153	1.199	1.319	1.202	1.399	1.064	1.242	1.466	1.577	1.414	1.599	1.274
0.86	1.097	1.213	1.218	1.227	1.272	1.287	1.151	1.192	1.151	1.34	1.164	1.178	1.325	1.193	1.368	1.048	1.269	1.465	1.569	1.381	1.624	1.278
0.88	1.105	1.206	1.222	1.231	1.303	1.288	1.137	1.186	1.151	1.306	1.141	1.179	1.363	1.203	1.369	1.04	1.306	1.482	1.574	1.392	1.612	1.263
0.9	1.103	1.226	1.226	1.256	1.29	1.301	1.146	1.163	1.14	1.323	1.151	1.194	1.387	1.224	1.339	1.043	1.292	1.49	1.558	1.389	1.558	1.261
0.92	1.097	1.211	1.222	1.232	1.257	1.324	1.153	1.174	1.135	1.33	1.148	1.176	1.389	1.216	1.372	1.048	1.27	1.497	1.544	1.381	1.544	1.264
0.94	1.092	1.223	1.193	1.249	1.267	1.292	1.168	1.188	1.14	1.326	1.133	1.181	1.352	1.207	1.402	1.044	1.291	1.496	1.576	1.374	1.544	1.29
0.96	1.116	1.192	1.211	1.221	1.242	1.288	1.173	1.183	1.124	1.316	1.13	1.179	1.34	1.198	1.37	1.038	1.287	1.51	1.563	1.381	1.516	1.264
0.98	1.116	1.208	1.183	1.227	1.23	1.287	1.202	1.171	1.126	1.306	1.135	1.184	1.297	1.185	1.406	1.047	1.301	1.559	1.555	1.39	1.539	1.288
1	1.11	1.202	1.176	1.229	1.228	1.307	1.197	1.172	1.137	1.314	1.13	1.199	1.295	1.165	1.386	1.052	1.288	1.552	1.55	1.386	1.56	1.313
1.02	1.097	1.201	1.183	1.214	1.242	1.332	1.204	1.165	1.132	1.327	1.141	1.189	1.287	1.133	1.393	1.049	1.264	1.526	1.52	1.344	1.568	1.312
1.04	1.098	1.182	1.179	1.233	1.22	1.337	1.23	1.184	1.119	1.35	1.14	1.185	1.308	1.161	1.371	1.042	1.243	1.539	1.54	1.313	1.609	1.3
1.06	1.085	1.181	1.186	1.256	1.206	1.309	1.244	1.166	1.116	1.36	1.163	1.155	1.325	1.137	1.347	1.043	1.225	1.525	1.526	1.324	1.577	1.292
1.08	1.096	1.183	1.175	1.252	1.232	1.305	1.286	1.185	1.116	1.348	1.164	1.152	1.336	1.129	1.354	1.039	1.257	1.518	1.525	1.295	1.558	1.313
1.1	1.111	1.182	1.178	1.228	1.251	1.282	1.261	1.202	1.134	1.345	1.173	1.16	1.313	1.118	1.367	1.044	1.228	1.559	1.512	1.281	1.516	1.339
1.12	1.135	1.172	1.204	1.221	1.251	1.283	1.241	1.192	1.129	1.328	1.171	1.146	1.344	1.112	1.375	1.031	1.214	1.57	1.51	1.303	1.544	1.335
1.14	1.14	1.152	1.183	1.215	1.235	1.331	1.243	1.192	1.138	1.308	1.161	1.162	1.342	1.112	1.366	1.026	1.217	1.522	1.524	1.287	1.572	1.317
1.16	1.133	1.163	1.155	1.201	1.244	1.32	1.223	1.214	1.16	1.322	1.163	1.16	1.352	1.129	1.368	1.028	1.218	1.516	1.543	1.311	1.57	1.32
1.18	1.129	1.188	1.152	1.223	1.276	1.315	1.204	1.193	1.16	1.301	1.153	1.15	1.362	1.138	1.385	1.031	1.228	1.51	1.56	1.326	1.532	1.305
1.2	1.135	1.183	1.159	1.231	1.259	1.297	1.226	1.18	1.162	1.307	1.144	1.154	1.348	1.137	1.401	1.053	1.213	1.511	1.528	1.318	1.503	1.288
1.22	1.152	1.157	1.161	1.22	1.263	1.281	1.232	1.176	1.177	1.288	1.154	1.176	1.335	1.131	1.393	1.049	1.194	1.489	1.526	1.313	1.549	1.288
1.24	1.142	1.173	1.164	1.211	1.273	1.263	1.204	1.167	1.181	1.304	1.152	1.174	1.338	1.135	1.377	1.038	1.189	1.473	1.539	1.325	1.493	1.284
1.26	1.129	1.173	1.169	1.221	1.251	1.281	1.207	1.163	1.177	1.383	1.14	1.16	1.329	1.155	1.373	1.039	1.188	1.472	1.568	1.342	1.451	1.31
1.28	1.128	1.156	1.186	1.243	1.247	1.262	1.193	1.151	1.171	1.413	1.149	1.159	1.311	1.165	1.37	1.022	1.191	1.486	1.594	1.343	1.456	1.295
1.3	1.135	1.154	1.181	1.229	1.221	1.244	1.189	1.151	1.176	1.381	1.146	1.158	1.351	1.166	1.377	1.025	1.2	1.488	1.589	1.33	1.48	1.291
1.32	1.124	1.176	1.172	1.238	1.238	1.237	1.19	1.157	1.171	1.399	1.136	1.165	1.349	1.137	1.368	1.029	1.199	1.483	1.58	1.33	1.467	1.287
1.34	1.14	1.174	1.164	1.266	1.247	1.239	1.229	1.163	1.16	1.447	1.145	1.145	1.348	1.15	1.379	1.012	1.212	1.476	1.567	1.335	1.465	1.27
1.36	1.129	1.204	1.138	1.245	1.22	1.235	1.207	1.167	1.162	1.456	1.155	1.148	1.345	1.134	1.344	1.016	1.215	1.508	1.586	1.325	1.523	1.302
1.38	1.151	1.212	1.141	1.235	1.22	1.256	1.234	1.171	1.168	1.474	1.157	1.155	1.358	1.133	1.352	1.021	1.205	1.477	1.575	1.357	1.562	1.324
1.4	1.152	1.205	1.131	1.249	1.241	1.273	1.211	1.178	1.166	1.468	1.152	1.162	1.342	1.127	1.377	1.02	1.208	1.47	1.568	1.326	1.518	1.316
1.42	1.158	1.22	1.134	1.234	1.227	1.25	1.227	1.179	1.15	1.435	1.151	1.176	1.326	1.124	1.325	1.01	1.198	1.456	1.556	1.353	1.556	1.331
1.44	1.168	1.183	1.148	1.239	1.258	1.235	1.216	1.179	1.144	1.407	1.178	1.19	1.332	1.103	1.351	1.011	1.225	1.447	1.545	1.377	1.556	1.33
1.46	1.167	1.194	1.166	1.23	1.25	1.235	1.229	1.194	1.138	1.395	1.189	1.188	1.322	1.095	1.38	1.013	1.233	1.46	1.549	1.401	1.566	1.357
1.48	1.161	1.179	1.165	1.287	1.285	1.23	1.228	1.202	1.139	1.379	1.155	1.167	1.334	1.097	1.395	1.024	1.224	1.415	1.521	1.383	1.617	1.327
1.5	1.146	1.172	1.175	1.261	1.311	1.207	1.263	1.179	1.136	1.425	1.128	1.19	1.357	1.086	1.39	1.032	1.197	1.432	1.538	1.363	1.668	1.301
1.52	1.13	1.184	1.167	1.24	1.295	1.222	1.236	1.183	1.149	1.419	1.141	1.219	1.379	1.091	1.383	1.027	1.205	1.421	1.517	1.366	1.63	1.321
1.54	1.127	1.195	1.163	1.23	1.305	1.211	1.26	1.171	1.141	1.384	1.133	1.194	1.31	1.098	1.381	1.031	1.206	1.408	1.51	1.35	1.604	1.313
1.56	1.128	1.19	1.163	1.225	1.255	1.19	1.239	1.206	1.141	1.359	1.123	1.179	1.336	1.093	1.37	1.032	1.201	1.416	1.518	1.333	1.603	1.315
1.58	1.124	1.181	1.164	1.24	1.273	1.207	1.237	1.206	1.154	1.365	1.123	1.183	1.319	1.094	1.391	1.029	1.182	1.429	1.499	1.345	1.596	1.283
1.6	1.129	1.191	1.174	1.254	1.294	1.203	1.24	1.205	1.15	1.367	1.133	1.155	1.308	1.092	1.368	1.036	1.166	1.417	1.51	1.346	1.587	1.293
1.62	1.127	1.171	1.166	1.223	1.286	1.185	1.271	1.19	1.156	1.376	1.116	1.185	1.325	1.081	1.359	1.056	1.167	1.398	1.541	1.351	1.56	1.289
1.64	1.122	1.172	1.173	1.205	1.298	1.18	1.252	1.19	1.156	1.39	1.121	1.182	1.284	1.099	1.372	1.062	1.188	1.392	1.518	1.309	1.518	1.294
1.66	1.142	1.156	1.174	1.199	1.341	1.173	1.257	1.194	1.163	1.383	1.117	1.156	1.266	1.102	1.38	1.053	1.196	1.396	1.499	1.327	1.55	1.281
1.68	1.127	1.156	1.216	1.192	1.306	1.165	1.223	1.196	1.139	1.412	1.123	1.144	1.256	1.123	1.401	1.049	1.181	1.416	1.495	1.342	1.561	1.288
1.7	1.129	1.168	1.169	1.207	1.29	1.159	1.283	1.212	1.125	1.401	1.11	1.141	1.248	1.12	1.381	1.058	1.195	1.429	1.519	1.379	1.595	1.304
1.72	1.13	1.177	1.197	1.183	1.29	1.186	1.283	1.181	1.135	1.394	1.112	1.15	1.25	1.1	1.384	1.056	1.185	1.391	1.537	1.397	1.651	1.307
1.74	1.125	1.173	1.167	1.184	1.286	1.16	1.265	1.208	1.128	1.425	1.113	1.158	1.264	1.109	1.406	1.051	1.192	1.384	1.552	1.377	1.606	1.315
1.76	1.109	1.16	1.161	1.17	1.267	1.155	1.305	1.199	1.118	1.398	1.115	1.165	1.286	1.103	1.393	1.049	1.188	1.379	1.537	1.387	1.585	1.313
1.78	1.124	1.173	1.149	1.175	1.285	1.154	1.285	1.192	1.114	1.415	1.104	1.151	1.27	1.092	1.385	1.051	1.201	1.372	1.545	1.43	1.591	1.294
1.8	1.124	1.194	1.149	1.184	1.292	1.168	1.243	1.174	1.126	1.389	1.115	1.172	1.236	1.096	1.391	1.055	1.198	1.373	1.536	1.415	1.605	1.29
1.82	1.123	1.185	1.157	1.194	1.295	1.167	1.275	1.2	1.114	1.399	1.119	1.213	1.251	1.114	1.381	1.059	1.199	1.401	1.526	1.407	1.613	1.296
1.84	1.149	1.183	1.141	1.225	1.292	1.175	1.313	1.202	1.132	1.4	1.13	1.182	1.275	1.109	1.372	1.062	1.205	1.395	1.542	1.406	1.652	1.303
1.86	1.141	1.208	1.147	1.226	1.302	1.165	1.338	1.229	1.139	1.392	1.124	1.181	1.3	1.103	1.361	1.061	1.2	1.361	1.547	1.375	1.665	1.294
1.88	1.145	1.206	1.159	1.251	1.29	1.192	1.347	1.223	1.109	1.385	1.127	1.185	1.322	1.12	1.365	1.061	1.189	1.362	1.531	1.404	1.657	1.289
1.9	1.13	1.199	1.165	1.243	1.307	1.176	1.329	1.218	1.128	1.385	1.126	1.147	1.318	1.117	1.367	1.068	1.181	1.361	1.513	1.395	1.615	1.291
1.92	1.12	1.18	1.152	1.246	1.353	1.199	1.33	1.227	1.122	1.391	1.142	1.151	1.315	1.133	1.344	1.072	1.166	1.362	1.521	1.381	1.614	1.279
1.94	1.119	1.183	1.15	1.246	1.308	1.203	1.322	1.221	1.117	1.43	1.142	1.171	1.351	1.135	1.346	1.071	1.162	1.348	1.545	1.392	1.597	1.286
1.96	1.121	1.164	1.154	1.277	1.334	1.194	1.382	1.237	1.133	1.441	1.134	1.158	1.345	1.119	1.357	1.067	1.165	1.342	1.525	1.366	1.63	1.277
1.98	1.126	1.143	1.151	1.312	1.328	1.204	1.385	1.225	1.137	1.509	1.131	1.145	1.318	1.106	1.332	1.073	1.189	1.326	1.524	1.396	1.656	1.302
2	1.111	1.142	1.159	1.321	1.354	1.22	1.358	1.233	1.126	1.49	1.148	1.133	1.313	1.121	1.329	1.068	1.183	1.35	1.516	1.412	1.678	1.291
2.02	1.117	1.151	1.177	1.293	1.328	1.223	1.354	1.228	1.107	1.493	1.137	1.178	1.344	1.116	1.34	1.071	1.18	1.349	1.501	1.448	1.654	1.275
2.04	1.102	1.132	1.164	1.32	1.338	1.217	1.374	1.235	1.112	1.489	1.122	1.175	1.328	1.119	1.34	1.048	1.179	1.354	1.476	1.447	1.631	1.291
2.06	1.102	1.145	1.189	1.326	1.331	1.232	1.337	1.222	1.105	1.488	1.141	1.17	1.361	1.147	1.344	1.048	1.176	1.334	1.481	1.43	1.66	1.302
2.08	1.121	1.142	1.18	1.359	1.361	1.228	1.374	1.237	1.114	1.49	1.16	1.15	1.35	1.121	1.352	1.046	1.15	1.331	1.473	1.47	1.632	1.294
2.1	1.14	1.158	1.172	1.356	1.315	1.219	1.356	1.216	1.093	1.476	1.163	1.144	1.35	1.133	1.376	1.054	1.163	1.337	1.491	1.44	1.607	1.33
2.12	1.122	1.152	1.195	1.37	1.336	1.219	1.327	1.227	1.085	1.446	1.159	1.13	1.343	1.147	1.371	1.07	1.178	1.346	1.464	1.46	1.61	1.308
2.14	1.137	1.145	1.205	1.344	1.29	1.193	1.402	1.252	1.08	1.452	1.162	1.136	1.378	1.143	1.399	1.06	1.158	1.343	1.471	1.488	1.626	1.291
2.16	1.138	1.147	1.215	1.303	1.315	1.197	1.419	1.225	1.091	1.431	1.168	1.142	1.373	1.126	1.391	1.057	1.156	1.312	1.445	1.472	1.595	1.291
2.18	1.147	1.134	1.202	1.294	1.332	1.207	1.43	1.249	1.091	1.432	1.157	1.138	1.355	1.112	1.406	1.064	1.172	1.344	1.453	1.51	1.622	1.289
2.2	1.133	1.121	1.202	1.261	1.343	1.197	1.424	1.268	1.098	1.452	1.162	1.12	1.34	1.139	1.403	1.066	1.171	1.353	1.456	1.497	1.602	1.287
2.22	1.137	1.144	1.21	1.248	1.346	1.211	1.385	1.237	1.083	1.449	1.182	1.123	1.296	1.141	1.411	1.053	1.153	1.374	1.481	1.485	1.618	1.274
2.24	1.14	1.136	1.214	1.253	1.348	1.218	1.445	1.256	1.091	1.462	1.168	1.127	1.346	1.172	1.437	1.054	1.168	1.373	1.477	1.503	1.687	1.279
2.26	1.124	1.139	1.214	1.271	1.383	1.192	1.449	1.246	1.092	1.461	1.152	1.136	1.346	1.148	1.413	1.064	1.187	1.355	1.461	1.536	1.628	1.273
2.28	1.116	1.139	1.218	1.255	1.408	1.207	1.437	1.241	1.086	1.459	1.17	1.133	1.35	1.111	1.426	1.077	1.188	1.358	1.471	1.531	1.576	1.302
2.3	1.1	1.14	1.222	1.246	1.434	1.185	1.428	1.231	1.099	1.493	1.163	1.14	1.382	1.139	1.413	1.074	1.176	1.362	1.505	1.565	1.572	1.309
2.32	1.112	1.129	1.219	1.233	1.406	1.202	1.361	1.253	1.101	1.476	1.184	1.16	1.368	1.142	1.415	1.054	1.187	1.39	1.494	1.528	1.547	1.287
2.34	1.12	1.131	1.231	1.277	1.373	1.182	1.34	1.272	1.105	1.504	1.179	1.14	1.412	1.159	1.418	1.055	1.172	1.406	1.497	1.57	1.524	1.283
2.36	1.122	1.119	1.218	1.241	1.31	1.195	1.412	1.235	1.1	1.492	1.191	1.155	1.45	1.139	1.388	1.061	1.196	1.393	1.495	1.544	1.494	1.265
2.38	1.128	1.127	1.231	1.271	1.304	1.205	1.416	1.231	1.095	1.49	1.19	1.123	1.438	1.163	1.393	1.065	1.206	1.368	1.485	1.59	1.481	1.267
2.4	1.124	1.111	1.222	1.269	1.331	1.203	1.418	1.222	1.107	1.494	1.195	1.122	1.384	1.183	1.396	1.055	1.188	1.371	1.484	1.604	1.474	1.261
2.42	1.151	1.115	1.216	1.304	1.328	1.198	1.392	1.22	1.108	1.477	1.184	1.108	1.368	1.189	1.369	1.05	1.212	1.35	1.48	1.543	1.523	1.255
2.44	1.161	1.104	1.218	1.285	1.315	1.208	1.388	1.189	1.12	1.435	1.156	1.116	1.369	1.211	1.382	1.054	1.197	1.368	1.474	1.558	1.557	1.257
2.46	1.157	1.086	1.205	1.314	1.276	1.222	1.389	1.172	1.108	1.402	1.167	1.113	1.38	1.212	1.409	1.045	1.219	1.342	1.462	1.541	1.572	1.25
2.48	1.181	1.094	1.233	1.289	1.317	1.217	1.395	1.18	1.112	1.428	1.158	1.112	1.398	1.211	1.402	1.056	1.211	1.36	1.473	1.558	1.527	1.252
2.5	1.206	1.091	1.243	1.315	1.31	1.233	1.397	1.172	1.13	1.401	1.181	1.127	1.359	1.22	1.401	1.05	1.229	1.356	1.451	1.578	1.568	1.266
2.52	1.178	1.123	1.236	1.292	1.35	1.229	1.338	1.194	1.121	1.379	1.185	1.136	1.387	1.178	1.413	1.056	1.226	1.353	1.484	1.573	1.602	1.276
2.54	1.194	1.121	1.259	1.287	1.286	1.262	1.384	1.181	1.137	1.39	1.173	1.154	1.405	1.18	1.407	1.046	1.206	1.386	1.485	1.562	1.602	1.248
2.56	1.201	1.113	1.269	1.299	1.301	1.238	1.386	1.191	1.125	1.397	1.176	1.14	1.423	1.191	1.418	1.081	1.209	1.378	1.5	1.568	1.565	1.26
2.58	1.199	1.114	1.299	1.293	1.298	1.238	1.293	1.179	1.117	1.368	1.167	1.15	1.417	1.18	1.457	1.065	1.223	1.396	1.508	1.525	1.525	1.263
2.6	1.214	1.105	1.277	1.287	1.266	1.238	1.364	1.167	1.127	1.38	1.157	1.146	1.38	1.163	1.474	1.073	1.195	1.397	1.502	1.549	1.54	1.285
2.62	1.22	1.119	1.271	1.32	1.273	1.237	1.379	1.189	1.14	1.404	1.165	1.126	1.424	1.173	1.455	1.077	1.188	1.386	1.502	1.496	1.541	1.297
2.64	1.194	1.124	1.254	1.314	1.265	1.227	1.357	1.196	1.127	1.441	1.165	1.15	1.39	1.18	1.479	1.105	1.207	1.377	1.488	1.531	1.549	1.282
2.66	1.218	1.138	1.267	1.289	1.263	1.216	1.371	1.184	1.126	1.432	1.198	1.144	1.414	1.226	1.45	1.091	1.182	1.4	1.517	1.484	1.565	1.306
2.68	1.205	1.126	1.279	1.289	1.289	1.191	1.383	1.2	1.142	1.478	1.191	1.163	1.45	1.202	1.449	1.082	1.192	1.416	1.503	1.498	1.581	1.295
2.7	1.195	1.143	1.285	1.295	1.277	1.225	1.377	1.188	1.137	1.483	1.18	1.17	1.415	1.184	1.427	1.098	1.2	1.426	1.496	1.486	1.557	1.31
2.72	1.196	1.142	1.269	1.307	1.312	1.22	1.367	1.191	1.145	1.523	1.184	1.183	1.38	1.205	1.421	1.082	1.188	1.404	1.502	1.484	1.53	1.304
2.74	1.217	1.129	1.238	1.296	1.278	1.218	1.422	1.179	1.154	1.486	1.181	1.179	1.42	1.197	1.445	1.099	1.215	1.416	1.497	1.501	1.555	1.302
2.76	1.202	1.148	1.247	1.292	1.352	1.234	1.476	1.193	1.158	1.432	1.176	1.195	1.411	1.2	1.436	1.094	1.237	1.382	1.497	1.494	1.581	1.29
2.78	1.199	1.13	1.254	1.286	1.343	1.25	1.521	1.203	1.159	1.423	1.185	1.187	1.367	1.238	1.451	1.071	1.208	1.388	1.499	1.513	1.643	1.283
2.8	1.173	1.135	1.269	1.292	1.356	1.273	1.52	1.202	1.17	1.446	1.206	1.208	1.368	1.238	1.467	1.065	1.245	1.38	1.503	1.518	1.603	1.253
2.82	1.186	1.155	1.248	1.304	1.319	1.281	1.495	1.194	1.151	1.49	1.2	1.201	1.401	1.237	1.434	1.049	1.247	1.392	1.479	1.548	1.583	1.276
2.84	1.174	1.142	1.242	1.308	1.372	1.246	1.475	1.191	1.145	1.483	1.204	1.171	1.408	1.229	1.452	1.046	1.245	1.384	1.457	1.537	1.565	1.254
2.86	1.179	1.14	1.22	1.337	1.407	1.233	1.485	1.225	1.152	1.468	1.195	1.164	1.417	1.212	1.447	1.048	1.229	1.367	1.456	1.536	1.571	1.258
2.88	1.173	1.123	1.219	1.35	1.4	1.234	1.518	1.198	1.151	1.444	1.166	1.155	1.391	1.216	1.457	1.043	1.237	1.378	1.451	1.517	1.59	1.282
2.9	1.174	1.103	1.221	1.316	1.459	1.242	1.521	1.204	1.13	1.459	1.166	1.162	1.419	1.214	1.433	1.047	1.241	1.373	1.459	1.503	1.591	1.289
2.92	1.161	1.102	1.243	1.329	1.399	1.244	1.493	1.193	1.13	1.492	1.147	1.19	1.429	1.21	1.455	1.052	1.269	1.403	1.456	1.454	1.59	1.284
2.94	1.167	1.085	1.232	1.342	1.398	1.261	1.503	1.192	1.134	1.472	1.158	1.179	1.445	1.231	1.444	1.046	1.285	1.438	1.444	1.467	1.577	1.284
2.96	1.154	1.096	1.233	1.344	1.38	1.263	1.495	1.208	1.142	1.491	1.157	1.171	1.488	1.208	1.458	1.042	1.275	1.402	1.42	1.479	1.51	1.28
2.98	1.154	1.1	1.247	1.352	1.381	1.257	1.502	1.197	1.154	1.454	1.164	1.138	1.48	1.196	1.457	1.05	1.271	1.391	1.423	1.468	1.501	1.273
3	1.154	1.1	1.23	1.335	1.392	1.279	1.451	1.182	1.154	1.438	1.191	1.138	1.502	1.182	1.46	1.054	1.276	1.394	1.396	1.501	1.477	1.259
3.02	1.131	1.11	1.234	1.351	1.382	1.258	1.428	1.223	1.149	1.428	1.167	1.164	1.44	1.193	1.451	1.066	1.285	1.383	1.389	1.485	1.522	1.261
3.04	1.137	1.122	1.233	1.323	1.398	1.277	1.497	1.223	1.153	1.395	1.175	1.169	1.426	1.184	1.432	1.051	1.282	1.375	1.387	1.493	1.517	1.253
3.06	1.185	1.117	1.233	1.344	1.429	1.278	1.514	1.213	1.15	1.386	1.177	1.173	1.399	1.197	1.42	1.049	1.272	1.377	1.379	1.48	1.489	1.257
3.08	1.174	1.124	1.247	1.317	1.429	1.308	1.497	1.212	1.146	1.387	1.184	1.165	1.417	1.217	1.432	1.052	1.254	1.368	1.394	1.521	1.496	1.277
3.1	1.162	1.104	1.232	1.355	1.475	1.277	1.497	1.215	1.144	1.389	1.187	1.17	1.394	1.196	1.401	1.062	1.248	1.368	1.404	1.492	1.476	1.286
3.12	1.177	1.093	1.22	1.333	1.429	1.258	1.49	1.208	1.169	1.425	1.177	1.156	1.401	1.215	1.431	1.071	1.206	1.385	1.416	1.478	1.473	1.279
3.14	1.172	1.099	1.2	1.382	1.368	1.258	1.497	1.247	1.189	1.365	1.169	1.163	1.388	1.214	1.412	1.079	1.229	1.352	1.42	1.475	1.446	1.265
3.16	1.159	1.088	1.215	1.356	1.376	1.275	1.539	1.242	1.165	1.416	1.174	1.171	1.388	1.205	1.402	1.067	1.212	1.358	1.407	1.497	1.506	1.265
3.18	1.149	1.115	1.216	1.343	1.439	1.269	1.442	1.258	1.167	1.376	1.178	1.161	1.416	1.247	1.393	1.059	1.231	1.359	1.388	1.532	1.54	1.291
3.2	1.156	1.118	1.211	1.337	1.458	1.253	1.447	1.235	1.174	1.382	1.196	1.165	1.401	1.229	1.412	1.045	1.254	1.354	1.385	1.564	1.539	1.294
3.22	1.156	1.095	1.221	1.328	1.44	1.262	1.458	1.234	1.161	1.393	1.193	1.173	1.371	1.223	1.416	1.037	1.234	1.346	1.385	1.555	1.537	1.286
3.24	1.143	1.093	1.228	1.28	1.429	1.241	1.452	1.218	1.186	1.376	1.202	1.183	1.364	1.238	1.377	1.048	1.246	1.338	1.374	1.522	1.514	1.287
3.26	1.166	1.072	1.234	1.297	1.44	1.251	1.418	1.201	1.176	1.374	1.203	1.18	1.32	1.245	1.417	1.058	1.249	1.347	1.383	1.566	1.475	1.3
3.28	1.137	1.081	1.214	1.319	1.41	1.253	1.413	1.214	1.144	1.346	1.219	1.16	1.346	1.263	1.419	1.059	1.225	1.349	1.392	1.503	1.544	1.317
3.3	1.133	1.067	1.198	1.307	1.401	1.266	1.37	1.207	1.152	1.31	1.193	1.175	1.321	1.194	1.409	1.044	1.238	1.353	1.398	1.524	1.516	1.293
3.32	1.12	1.078	1.196	1.287	1.45	1.275	1.393	1.218	1.153	1.312	1.199	1.183	1.311	1.18	1.407	1.046	1.228	1.352	1.406	1.527	1.462	1.294
3.34	1.13	1.071	1.228	1.287	1.429	1.287	1.465	1.204	1.135	1.332	1.222	1.19	1.365	1.178	1.4	1.049	1.253	1.363	1.381	1.458	1.492	1.282
3.36	1.133	1.069	1.222	1.327	1.4	1.286	1.464	1.218	1.164	1.353	1.238	1.203	1.393	1.181	1.38	1.046	1.269	1.363	1.403	1.492	1.489	1.287
3.38	1.133	1.083	1.231	1.318	1.409	1.286	1.433	1.231	1.176	1.37	1.26	1.217	1.363	1.181	1.393	1.052	1.25	1.364	1.395	1.501	1.452	1.295
3.4	1.146	1.087	1.237	1.367	1.461	1.286	1.407	1.225	1.172	1.376	1.301	1.216	1.374	1.196	1.394	1.05	1.235	1.367	1.373	1.548	1.419	1.295
3.42	1.133	1.095	1.253	1.356	1.485	1.308	1.392	1.219	1.182	1.343	1.308	1.215	1.378	1.195	1.389	1.06	1.218	1.37	1.381	1.534	1.417	1.282
3.44	1.131	1.116	1.241	1.317	1.435	1.319	1.442	1.228	1.188	1.361	1.295	1.209	1.378	1.222	1.377	1.061	1.259	1.373	1.381	1.571	1.47	1.274
3.46	1.149	1.116	1.255	1.329	1.439	1.286	1.48	1.221	1.171	1.396	1.317	1.194	1.38	1.251	1.35	1.053	1.223	1.376	1.395	1.562	1.431	1.263
3.48	1.125	1.117	1.273	1.344	1.398	1.304	1.534	1.214	1.193	1.389	1.331	1.207	1.384	1.23	1.377	1.04	1.233	1.379	1.357	1.603	1.437	1.261
3.5	1.127	1.111	1.259	1.325	1.405	1.283	1.552	1.193	1.202	1.357	1.375	1.158	1.4	1.242	1.385	1.043	1.235	1.393	1.398	1.557	1.415	1.268
3.52	1.109	1.116	1.262	1.34	1.404	1.312	1.582	1.206	1.19	1.373	1.351	1.188	1.338	1.267	1.365	1.059	1.237	1.389	1.364	1.512	1.385	1.272
3.54	1.108	1.095	1.253	1.338	1.372	1.314	1.578	1.206	1.17	1.401	1.393	1.146	1.367	1.257	1.378	1.045	1.236	1.354	1.359	1.536	1.379	1.25
3.56	1.117	1.101	1.248	1.319	1.338	1.317	1.546	1.214	1.16	1.363	1.372	1.148	1.384	1.26	1.38	1.054	1.225	1.369	1.346	1.598	1.41	1.258
3.58	1.115	1.108	1.235	1.293	1.325	1.352	1.579	1.224	1.17	1.364	1.396	1.17	1.36	1.25	1.39	1.049	1.216	1.342	1.337	1.62	1.452	1.24
3.6	1.119	1.091	1.244	1.246	1.338	1.324	1.564	1.227	1.174	1.373	1.352	1.177	1.322	1.248	1.391	1.043	1.21	1.343	1.33	1.586	1.436	1.24
3.62	1.116	1.091	1.213	1.272	1.372	1.287	1.608	1.234	1.172	1.363	1.375	1.184	1.362	1.237	1.383	1.057	1.235	1.342	1.339	1.557	1.476	1.251
3.64	1.109	1.091	1.219	1.289	1.358	1.275	1.549	1.25	1.15	1.328	1.34	1.19	1.344	1.271	1.358	1.068	1.224	1.333	1.353	1.59	1.488	1.251
3.66	1.119	1.094	1.254	1.279	1.341	1.327	1.602	1.219	1.163	1.328	1.324	1.189	1.366	1.258	1.335	1.056	1.231	1.321	1.355	1.602	1.454	1.238
3.68	1.12	1.096	1.225	1.274	1.335	1.324	1.611	1.22	1.17	1.362	1.33	1.159	1.416	1.248	1.344	1.072	1.254	1.304	1.354	1.539	1.472	1.24
3.7	1.119	1.106	1.242	1.32	1.367	1.342	1.648	1.218	1.164	1.382	1.326	1.155	1.413	1.253	1.356	1.073	1.225	1.322	1.342	1.547	1.484	1.233
3.72	1.135	1.117	1.236	1.305	1.335	1.344	1.632	1.224	1.147	1.387	1.312	1.164	1.408	1.261	1.344	1.1	1.212	1.332	1.362	1.539	1.518	1.243
3.74	1.138	1.12	1.198	1.303	1.396	1.344	1.652	1.212	1.153	1.38	1.318	1.145	1.406	1.252	1.367	1.089	1.224	1.343	1.329	1.563	1.491	1.247
3.76	1.141	1.108	1.193	1.268	1.366	1.364	1.65	1.219	1.157	1.35	1.297	1.173	1.396	1.266	1.36	1.074	1.195	1.345	1.34	1.559	1.458	1.269
3.78	1.14	1.105	1.197	1.26	1.396	1.339	1.662	1.198	1.157	1.356	1.273	1.194	1.352	1.235	1.371	1.073	1.205	1.327	1.342	1.565	1.462	1.249
3.8	1.125	1.099	1.209	1.276	1.386	1.321	1.683	1.209	1.159	1.387	1.271	1.196	1.337	1.231	1.361	1.069	1.23	1.339	1.342	1.548	1.516	1.243
3.82	1.118	1.085	1.206	1.321	1.376	1.345	1.606	1.216	1.163	1.387	1.256	1.18	1.35	1.238	1.367	1.08	1.215	1.324	1.332	1.529	1.493	1.264
3.84	1.114	1.104	1.197	1.317	1.412	1.318	1.654	1.222	1.171	1.371	1.253	1.151	1.366	1.258	1.39	1.097	1.231	1.315	1.333	1.559	1.535	1.285
3.86	1.101	1.122	1.178	1.286	1.386	1.308	1.649	1.232	1.158	1.345	1.244	1.135	1.393	1.277	1.397	1.09	1.212	1.319	1.328	1.581	1.44	1.293
3.88	1.124	1.12	1.213	1.277	1.38	1.318	1.594	1.235	1.143	1.331	1.227	1.123	1.399	1.276	1.392	1.097	1.206	1.32	1.299	1.527	1.429	1.286
3.9	1.152	1.136	1.214	1.26	1.401	1.301	1.603	1.229	1.158	1.327	1.226	1.116	1.418	1.265	1.366	1.093	1.21	1.318	1.299	1.56	1.411	1.281
3.92	1.129	1.118	1.227	1.286	1.42	1.309	1.586	1.261	1.161	1.309	1.207	1.134	1.388	1.257	1.369	1.107	1.196	1.313	1.316	1.556	1.413	1.338
3.94	1.112	1.167	1.236	1.294	1.376	1.311	1.613	1.272	1.149	1.333	1.181	1.13	1.382	1.272	1.378	1.124	1.196	1.339	1.319	1.614	1.438	1.309
3.96	1.131	1.151	1.259	1.286	1.374	1.338	1.581	1.256	1.145	1.331	1.207	1.119	1.367	1.271	1.38	1.112	1.216	1.361	1.317	1.566	1.434	1.282
3.98	1.115	1.134	1.264	1.33	1.36	1.325	1.556	1.258	1.141	1.36	1.228	1.11	1.357	1.26	1.375	1.091	1.218	1.355	1.334	1.59	1.451	1.28
4	1.116	1.135	1.267	1.344	1.365	1.318	1.591	1.246	1.152	1.366	1.223	1.11	1.372	1.264	1.371	1.098	1.193	1.353	1.327	1.608	1.407	1.313
4.02	1.111	1.141	1.247	1.328	1.374	1.318	1.642	1.227	1.168	1.374	1.208	1.108	1.399	1.238	1.367	1.095	1.183	1.349	1.339	1.617	1.386	1.283
4.04	1.102	1.163	1.232	1.344	1.379	1.325	1.544	1.201	1.183	1.387	1.228	1.104	1.389	1.276	1.358	1.125	1.219	1.343	1.393	1.566	1.474	1.302
4.06	1.099	1.17	1.226	1.321	1.342	1.341	1.589	1.213	1.174	1.381	1.224	1.107	1.383	1.288	1.356	1.1	1.213	1.343	1.4	1.574	1.433	1.284
4.08	1.104	1.165	1.228	1.33	1.358	1.359	1.563	1.18	1.181	1.325	1.253	1.083	1.427	1.285	1.361	1.092	1.187	1.352	1.37	1.611	1.443	1.279
4.1	1.098	1.152	1.247	1.331	1.379	1.344	1.588	1.19	1.176	1.356	1.268	1.076	1.397	1.292	1.345	1.096	1.178	1.361	1.372	1.624	1.404	1.277
4.12	1.104	1.158	1.272	1.331	1.451	1.325	1.498	1.183	1.173	1.405	1.276	1.096	1.387	1.314	1.35	1.078	1.184	1.346	1.332	1.614	1.419	1.261
4.14	1.114	1.182	1.259	1.3	1.434	1.307	1.537	1.165	1.161	1.425	1.302	1.102	1.411	1.296	1.35	1.071	1.205	1.352	1.372	1.598	1.437	1.286
4.16	1.107	1.171	1.255	1.324	1.368	1.293	1.533	1.179	1.159	1.424	1.277	1.087	1.436	1.294	1.337	1.089	1.176	1.354	1.374	1.571	1.404	1.276
4.18	1.105	1.149	1.28	1.333	1.397	1.333	1.625	1.175	1.141	1.417	1.28	1.072	1.402	1.28	1.348	1.098	1.189	1.344	1.37	1.558	1.402	1.278
4.2	1.117	1.148	1.293	1.336	1.439	1.326	1.685	1.198	1.141	1.416	1.27	1.075	1.414	1.3	1.329	1.097	1.168	1.334	1.347	1.555	1.495	1.28
4.22	1.119	1.129	1.25	1.338	1.421	1.38	1.605	1.203	1.136	1.413	1.281	1.068	1.419	1.315	1.339	1.093	1.183	1.349	1.356	1.552	1.479	1.267
4.24	1.127	1.146	1.259	1.341	1.409	1.364	1.65	1.182	1.139	1.439	1.257	1.068	1.387	1.317	1.333	1.069	1.2	1.353	1.358	1.549	1.437	1.252
4.26	1.125	1.127	1.281	1.333	1.415	1.334	1.585	1.195	1.131	1.483	1.274	1.074	1.434	1.339	1.346	1.109	1.198	1.344	1.331	1.557	1.461	1.251
4.28	1.136	1.118	1.309	1.321	1.423	1.376	1.589	1.205	1.118	1.453	1.276	1.065	1.386	1.31	1.347	1.111	1.203	1.339	1.354	1.516	1.507	1.238
4.3	1.129	1.116	1.302	1.337	1.42	1.399	1.598	1.209	1.127	1.447	1.28	1.072	1.363	1.285	1.348	1.106	1.212	1.348	1.337	1.547	1.519	1.247
4.32	1.153	1.13	1.312	1.333	1.43	1.407	1.551	1.213	1.126	1.457	1.269	1.078	1.369	1.327	1.347	1.124	1.186	1.345	1.356	1.528	1.51	1.222
4.34	1.15	1.128	1.353	1.305	1.405	1.357	1.468	1.224	1.12	1.457	1.266	1.093	1.396	1.345	1.352	1.149	1.186	1.353	1.359	1.488	1.546	1.249
4.36	1.134	1.121	1.33	1.304	1.355	1.398	1.509	1.225	1.119	1.46	1.274	1.079	1.403	1.31	1.351	1.172	1.21	1.372	1.359	1.547	1.571	1.211
4.38	1.147	1.152	1.345	1.34	1.412	1.384	1.524	1.241	1.114	1.48	1.298	1.078	1.421	1.339	1.362	1.137	1.204	1.374	1.37	1.584	1.595	1.239
4.4	1.152	1.14	1.358	1.371	1.368	1.406	1.608	1.242	1.134	1.444	1.304	1.087	1.43	1.314	1.358	1.151	1.243	1.361	1.364	1.549	1.609	1.25
4.42	1.171	1.175	1.361	1.331	1.386	1.424	1.58	1.247	1.146	1.48	1.304	1.097	1.421	1.307	1.336	1.146	1.241	1.345	1.367	1.534	1.61	1.257
4.44	1.168	1.188	1.344	1.276	1.373	1.371	1.569	1.25	1.153	1.52	1.317	1.07	1.422	1.298	1.33	1.135	1.261	1.353	1.399	1.544	1.557	1.259
4.46	1.159	1.163	1.357	1.278	1.335	1.385	1.538	1.275	1.166	1.502	1.318	1.099	1.422	1.35	1.337	1.145	1.248	1.338	1.415	1.569	1.478	1.254
4.48	1.153	1.132	1.347	1.256	1.348	1.394	1.549	1.262	1.167	1.491	1.316	1.089	1.435	1.343	1.318	1.14	1.223	1.344	1.429	1.551	1.533	1.285
4.5	1.141	1.15	1.334	1.263	1.355	1.389	1.496	1.264	1.175	1.459	1.329	1.103	1.422	1.377	1.328	1.14	1.254	1.349	1.389	1.564	1.539	1.271
4.52	1.138	1.153	1.343	1.228	1.37	1.383	1.538	1.257	1.146	1.484	1.333	1.129	1.419	1.305	1.329	1.127	1.229	1.355	1.378	1.557	1.478	1.256
4.54	1.14	1.183	1.317	1.236	1.372	1.415	1.559	1.253	1.146	1.503	1.35	1.096	1.365	1.354	1.338	1.129	1.227	1.347	1.365	1.546	1.475	1.253
4.56	1.146	1.167	1.313	1.237	1.406	1.435	1.549	1.274	1.135	1.495	1.359	1.089	1.411	1.365	1.333	1.163	1.23	1.349	1.371	1.559	1.472	1.264
4.58	1.166	1.202	1.305	1.233	1.408	1.455	1.499	1.293	1.154	1.483	1.336	1.096	1.366	1.4	1.33	1.145	1.218	1.36	1.361	1.535	1.505	1.22
4.6	1.151	1.219	1.313	1.223	1.426	1.381	1.545	1.292	1.133	1.492	1.339	1.097	1.366	1.405	1.341	1.133	1.205	1.356	1.351	1.528	1.493	1.219
4.62	1.142	1.206	1.287	1.207	1.436	1.388	1.587	1.323	1.138	1.478	1.355	1.104	1.438	1.401	1.332	1.17	1.243	1.378	1.384	1.558	1.532	1.224
4.64	1.133	1.198	1.275	1.226	1.405	1.392	1.577	1.292	1.126	1.484	1.356	1.107	1.454	1.399	1.343	1.162	1.204	1.375	1.406	1.53	1.485	1.231
4.66	1.118	1.19	1.277	1.241	1.382	1.384	1.516	1.284	1.139	1.469	1.329	1.103	1.44	1.409	1.348	1.134	1.179	1.393	1.385	1.507	1.491	1.221
4.68	1.121	1.188	1.289	1.214	1.377	1.39	1.601	1.257	1.131	1.481	1.347	1.106	1.445	1.475	1.322	1.112	1.196	1.361	1.382	1.544	1.511	1.195
4.7	1.114	1.192	1.293	1.211	1.353	1.399	1.63	1.268	1.144	1.464	1.356	1.094	1.428	1.43	1.309	1.098	1.208	1.366	1.396	1.525	1.512	1.234
4.72	1.123	1.18	1.307	1.237	1.418	1.392	1.591	1.267	1.145	1.48	1.383	1.105	1.449	1.447	1.305	1.109	1.244	1.359	1.395	1.539	1.571	1.233
4.74	1.11	1.189	1.308	1.236	1.425	1.428	1.646	1.274	1.144	1.464	1.339	1.095	1.399	1.4	1.343	1.119	1.267	1.37	1.398	1.522	1.517	1.268
4.76	1.094	1.185	1.297	1.252	1.346	1.371	1.635	1.284	1.161	1.504	1.324	1.092	1.42	1.402	1.4	1.134	1.289	1.37	1.377	1.53	1.499	1.298
4.78	1.104	1.21	1.311	1.233	1.355	1.357	1.555	1.261	1.144	1.462	1.327	1.081	1.387	1.427	1.371	1.083	1.27	1.367	1.398	1.489	1.549	1.266
4.8	1.115	1.193	1.311	1.267	1.364	1.404	1.572	1.207	1.142	1.487	1.359	1.076	1.442	1.406	1.374	1.099	1.264	1.343	1.397	1.512	1.509	1.239
4.82	1.105	1.194	1.315	1.255	1.358	1.391	1.567	1.199	1.134	1.493	1.354	1.071	1.415	1.417	1.357	1.097	1.27	1.335	1.401	1.508	1.562	1.237
4.84	1.114	1.18	1.328	1.267	1.428	1.414	1.532	1.236	1.141	1.514	1.33	1.068	1.411	1.381	1.36	1.1	1.28	1.344	1.398	1.58	1.505	1.237
4.86	1.107	1.195	1.311	1.243	1.414	1.442	1.501	1.233	1.15	1.467	1.363	1.054	1.461	1.386	1.366	1.096	1.282	1.341	1.417	1.561	1.506	1.23
4.88	1.111	1.177	1.317	1.247	1.411	1.411	1.489	1.257	1.145	1.467	1.4	1.064	1.51	1.352	1.354	1.092	1.256	1.35	1.403	1.536	1.513	1.219
4.9	1.109	1.221	1.308	1.248	1.41	1.433	1.548	1.278	1.143	1.432	1.403	1.059	1.5	1.372	1.351	1.088	1.248	1.367	1.412	1.575	1.467	1.236
4.92	1.12	1.215	1.281	1.245	1.402	1.423	1.558	1.292	1.146	1.453	1.403	1.065	1.507	1.424	1.361	1.088	1.251	1.362	1.383	1.589	1.507	1.236
4.94	1.118	1.216	1.283	1.245	1.461	1.439	1.579	1.31	1.155	1.462	1.376	1.064	1.471	1.42	1.369	1.094	1.235	1.365	1.4	1.597	1.455	1.238
4.96	1.112	1.229	1.288	1.241	1.412	1.441	1.618	1.301	1.138	1.441	1.382	1.062	1.506	1.42	1.36	1.093	1.226	1.344	1.416	1.59	1.454	1.221
4.98	1.114	1.262	1.307	1.253	1.407	1.482	1.652	1.295	1.134	1.434	1.366	1.059	1.516	1.404	1.335	1.122	1.239	1.349	1.394	1.599	1.423	1.23
5	1.111	1.238	1.317	1.264	1.394	1.476	1.62	1.296	1.134	1.495	1.414	1.074	1.531	1.397	1.362	1.124	1.251	1.368	1.409	1.578	1.427	1.21
5.02	1.137	1.218	1.289	1.233	1.389	1.43	1.566	1.32	1.134	1.489	1.411	1.093	1.548	1.406	1.341	1.128	1.266	1.373	1.4	1.638	1.457	1.216
5.04	1.137	1.269	1.29	1.214	1.412	1.425	1.484	1.303	1.133	1.5	1.424	1.094	1.506	1.385	1.336	1.125	1.282	1.369	1.404	1.606	1.465	1.223
5.06	1.12	1.259	1.294	1.213	1.39	1.382	1.54	1.326	1.121	1.489	1.428	1.085	1.505	1.378	1.339	1.08	1.249	1.364	1.417	1.627	1.451	1.231
5.08	1.124	1.237	1.28	1.235	1.444	1.377	1.532	1.325	1.132	1.536	1.476	1.083	1.563	1.369	1.326	1.08	1.22	1.37	1.439	1.641	1.437	1.243
5.1	1.132	1.205	1.279	1.234	1.409	1.376	1.529	1.315	1.122	1.539	1.487	1.084	1.498	1.369	1.307	1.118	1.244	1.389	1.427	1.607	1.399	1.223
5.12	1.119	1.209	1.321	1.267	1.408	1.378	1.512	1.295	1.114	1.517	1.535	1.081	1.528	1.379	1.305	1.112	1.253	1.379	1.447	1.615	1.359	1.217
5.14	1.13	1.199	1.289	1.278	1.435	1.395	1.526	1.329	1.087	1.462	1.521	1.096	1.598	1.376	1.268	1.097	1.252	1.397	1.418	1.626	1.349	1.229
5.16	1.139	1.193	1.282	1.26	1.406	1.417	1.512	1.336	1.102	1.449	1.538	1.084	1.518	1.373	1.313	1.097	1.28	1.383	1.412	1.661	1.395	1.203
5.18	1.146	1.2	1.276	1.229	1.421	1.372	1.515	1.336	1.123	1.443	1.536	1.079	1.518	1.386	1.321	1.086	1.297	1.356	1.4	1.569	1.36	1.24
5.2	1.135	1.175	1.297	1.221	1.427	1.363	1.479	1.358	1.132	1.466	1.539	1.08	1.501	1.396	1.331	1.066	1.346	1.364	1.429	1.584	1.405	1.229
5.22	1.143	1.196	1.332	1.201	1.467	1.366	1.553	1.348	1.141	1.473	1.509	1.089	1.556	1.38	1.316	1.079	1.35	1.373	1.419	1.663	1.44	1.232
5.24	1.132	1.22	1.3	1.232	1.492	1.34	1.601	1.361	1.152	1.459	1.524	1.078	1.572	1.416	1.339	1.072	1.285	1.364	1.426	1.654	1.406	1.211
5.26	1.14	1.257	1.3	1.217	1.48	1.388	1.534	1.328	1.136	1.477	1.557	1.089	1.614	1.411	1.321	1.08	1.291	1.378	1.446	1.598	1.357	1.209
5.28	1.151	1.283	1.298	1.219	1.497	1.396	1.657	1.359	1.163	1.477	1.55	1.081	1.546	1.383	1.292	1.082	1.267	1.4	1.424	1.579	1.324	1.229
5.3	1.149	1.259	1.302	1.218	1.487	1.429	1.682	1.371	1.168	1.493	1.504	1.088	1.543	1.382	1.291	1.088	1.256	1.371	1.45	1.625	1.389	1.206
5.32	1.142	1.257	1.31	1.213	1.45	1.45	1.605	1.364	1.147	1.506	1.492	1.081	1.577	1.372	1.305	1.093	1.235	1.371	1.439	1.611	1.401	1.219
5.34	1.141	1.234	1.277	1.222	1.454	1.446	1.625	1.358	1.155	1.496	1.482	1.066	1.574	1.362	1.297	1.081	1.26	1.397	1.443	1.596	1.389	1.263
5.36	1.144	1.241	1.288	1.221	1.508	1.399	1.637	1.346	1.15	1.497	1.449	1.075	1.532	1.381	1.301	1.069	1.252	1.37	1.448	1.557	1.404	1.244
5.38	1.146	1.241	1.291	1.215	1.519	1.384	1.611	1.336	1.181	1.466	1.465	1.075	1.532	1.381	1.318	1.093	1.296	1.395	1.452	1.569	1.423	1.2
5.4	1.14	1.242	1.286	1.245	1.578	1.425	1.665	1.345	1.161	1.506	1.469	1.094	1.559	1.386	1.303	1.067	1.27	1.412	1.464	1.569	1.424	1.23
5.42	1.133	1.29	1.282	1.224	1.532	1.417	1.73	1.334	1.171	1.489	1.454	1.086	1.47	1.369	1.327	1.081	1.26	1.405	1.453	1.558	1.398	1.203
5.44	1.152	1.288	1.295	1.236	1.535	1.417	1.696	1.339	1.185	1.504	1.441	1.094	1.513	1.392	1.339	1.092	1.275	1.426	1.444	1.598	1.392	1.201
5.46	1.159	1.305	1.292	1.257	1.518	1.408	1.689	1.342	1.194	1.519	1.404	1.09	1.518	1.368	1.332	1.08	1.256	1.422	1.456	1.55	1.415	1.22
5.48	1.142	1.324	1.279	1.226	1.532	1.371	1.676	1.366	1.189	1.477	1.393	1.099	1.513	1.395	1.334	1.074	1.257	1.424	1.447	1.535	1.4	1.217
5.5	1.166	1.33	1.301	1.215	1.483	1.355	1.737	1.385	1.202	1.458	1.358	1.088	1.515	1.373	1.35	1.1	1.275	1.427	1.475	1.542	1.415	1.203
5.52	1.161	1.327	1.279	1.215	1.442	1.362	1.838	1.328	1.189	1.449	1.372	1.098	1.477	1.376	1.343	1.111	1.275	1.425	1.464	1.52	1.435	1.212
5.54	1.165	1.344	1.273	1.229	1.451	1.358	1.769	1.309	1.194	1.461	1.417	1.107	1.454	1.367	1.334	1.119	1.239	1.423	1.429	1.536	1.422	1.231
5.56	1.212	1.327	1.281	1.232	1.476	1.384	1.798	1.371	1.167	1.463	1.358	1.096	1.459	1.385	1.319	1.073	1.263	1.427	1.454	1.55	1.487	1.227
5.58	1.194	1.31	1.283	1.227	1.503	1.363	1.763	1.369	1.178	1.458	1.363	1.088	1.465	1.38	1.3	1.079	1.252	1.428	1.471	1.563	1.558	1.218
5.6	1.17	1.313	1.28	1.235	1.532	1.357	1.802	1.313	1.183	1.47	1.378	1.087	1.485	1.362	1.314	1.071	1.246	1.422	1.44	1.548	1.537	1.223
5.62	1.183	1.333	1.292	1.238	1.485	1.382	1.764	1.295	1.179	1.492	1.334	1.093	1.492	1.335	1.328	1.084	1.217	1.402	1.416	1.598	1.569	1.249
5.64	1.184	1.3	1.307	1.248	1.5	1.401	1.703	1.298	1.182	1.503	1.352	1.103	1.475	1.331	1.316	1.08	1.253	1.378	1.471	1.59	1.599	1.222
5.66	1.187	1.317	1.29	1.272	1.532	1.387	1.696	1.281	1.184	1.517	1.369	1.088	1.464	1.338	1.324	1.077	1.254	1.384	1.461	1.546	1.603	1.238
5.68	1.168	1.291	1.286	1.275	1.545	1.42	1.719	1.333	1.155	1.539	1.378	1.099	1.417	1.334	1.34	1.055	1.234	1.409	1.464	1.584	1.521	1.244
5.7	1.186	1.31	1.258	1.272	1.539	1.437	1.759	1.337	1.169	1.548	1.395	1.109	1.401	1.33	1.328	1.06	1.246	1.416	1.455	1.561	1.581	1.239
5.72	1.2	1.296	1.284	1.276	1.463	1.398	1.698	1.339	1.166	1.558	1.447	1.13	1.391	1.326	1.311	1.066	1.284	1.445	1.463	1.562	1.607	1.231
5.74	1.22	1.318	1.28	1.226	1.476	1.362	1.638	1.335	1.182	1.526	1.438	1.117	1.459	1.355	1.3	1.063	1.273	1.433	1.468	1.563	1.584	1.225
5.76	1.23	1.29	1.297	1.202	1.463	1.371	1.605	1.359	1.174	1.599	1.417	1.08	1.519	1.356	1.302	1.082	1.253	1.442	1.445	1.573	1.555	1.228
5.78	1.247	1.286	1.302	1.219	1.493	1.369	1.587	1.338	1.158	1.612	1.429	1.107	1.517	1.367	1.266	1.075	1.255	1.425	1.419	1.591	1.539	1.248
5.8	1.226	1.262	1.288	1.212	1.549	1.319	1.65	1.344	1.137	1.632	1.414	1.096	1.531	1.397	1.268	1.091	1.27	1.44	1.443	1.606	1.613	1.259
5.82	1.236	1.27	1.295	1.177	1.475	1.321	1.638	1.354	1.138	1.563	1.416	1.096	1.569	1.401	1.279	1.07	1.277	1.383	1.442	1.572	1.598	1.251
5.84	1.271	1.287	1.289	1.185	1.451	1.387	1.666	1.359	1.153	1.539	1.462	1.094	1.568	1.409	1.284	1.071	1.319	1.387	1.436	1.557	1.59	1.219
5.86	1.268	1.287	1.277	1.203	1.463	1.382	1.582	1.337	1.123	1.57	1.446	1.082	1.515	1.401	1.288	1.066	1.323	1.409	1.439	1.509	1.622	1.224
5.88	1.289	1.295	1.272	1.179	1.516	1.375	1.599	1.349	1.129	1.623	1.432	1.068	1.558	1.396	1.301	1.07	1.306	1.402	1.427	1.53	1.669	1.214
5.9	1.282	1.273	1.286	1.183	1.459	1.357	1.611	1.34	1.108	1.597	1.45	1.076	1.539	1.424	1.279	1.056	1.293	1.412	1.402	1.555	1.637	1.193
5.92	1.271	1.269	1.275	1.199	1.471	1.343	1.681	1.323	1.125	1.613	1.454	1.091	1.514	1.418	1.276	1.056	1.294	1.427	1.391	1.521	1.639	1.22
5.94	1.246	1.281	1.256	1.203	1.451	1.351	1.66	1.314	1.125	1.632	1.443	1.116	1.519	1.419	1.298	1.041	1.311	1.45	1.43	1.496	1.655	1.2
5.96	1.246	1.255	1.249	1.188	1.493	1.347	1.637	1.326	1.118	1.663	1.41	1.089	1.519	1.379	1.293	1.024	1.318	1.444	1.417	1.537	1.535	1.199
5.98	1.241	1.266	1.297	1.21	1.475	1.353	1.658	1.384	1.129	1.66	1.395	1.086	1.555	1.354	1.315	1.026	1.298	1.452	1.42	1.516	1.573	1.233
6	1.261	1.302	1.276	1.215	1.549	1.357	1.595	1.355	1.128	1.646	1.387	1.094	1.527	1.392	1.288	1.035	1.276	1.442	1.415	1.542	1.566	1.24
6.02	1.245	1.278	1.293	1.235	1.51	1.341	1.535	1.354	1.14	1.627	1.365	1.081	1.541	1.381	1.293	1.054	1.258	1.439	1.401	1.504	1.607	1.229
6.04	1.242	1.249	1.292	1.234	1.495	1.356	1.517	1.341	1.145	1.682	1.419	1.08	1.531	1.352	1.304	1.053	1.269	1.401	1.417	1.516	1.605	1.242
6.06	1.274	1.223	1.303	1.211	1.491	1.319	1.51	1.355	1.141	1.637	1.411	1.092	1.514	1.358	1.315	1.062	1.298	1.406	1.408	1.552	1.643	1.235
6.08	1.27	1.235	1.309	1.243	1.538	1.355	1.523	1.373	1.137	1.641	1.402	1.089	1.502	1.338	1.301	1.066	1.312	1.414	1.423	1.534	1.622	1.237
6.1	1.287	1.233	1.311	1.266	1.481	1.366	1.551	1.36	1.176	1.657	1.431	1.082	1.539	1.34	1.292	1.072	1.292	1.434	1.41	1.517	1.653	1.255
6.12	1.285	1.217	1.301	1.257	1.49	1.351	1.499	1.322	1.172	1.704	1.427	1.077	1.533	1.347	1.304	1.075	1.284	1.417	1.437	1.476	1.638	1.242
6.14	1.294	1.213	1.31	1.287	1.456	1.357	1.535	1.314	1.174	1.721	1.45	1.089	1.531	1.344	1.324	1.049	1.303	1.419	1.468	1.488	1.681	1.219
6.16	1.308	1.228	1.335	1.277	1.484	1.377	1.618	1.344	1.152	1.691	1.5	1.076	1.536	1.35	1.312	1.035	1.326	1.416	1.451	1.489	1.663	1.214
6.18	1.319	1.228	1.293	1.286	1.454	1.347	1.601	1.338	1.148	1.698	1.486	1.078	1.506	1.364	1.312	1.039	1.292	1.413	1.402	1.51	1.677	1.234
6.2	1.319	1.267	1.29	1.277	1.446	1.316	1.661	1.339	1.125	1.701	1.479	1.089	1.46	1.34	1.326	1.054	1.336	1.409	1.422	1.55	1.665	1.224
6.22	1.325	1.25	1.261	1.285	1.467	1.333	1.624	1.329	1.109	1.682	1.497	1.102	1.423	1.364	1.326	1.073	1.328	1.434	1.43	1.539	1.671	1.225
6.24	1.324	1.266	1.255	1.286	1.501	1.319	1.585	1.361	1.136	1.719	1.467	1.105	1.457	1.332	1.295	1.091	1.353	1.439	1.466	1.538	1.665	1.248
6.26	1.322	1.269	1.292	1.287	1.445	1.33	1.653	1.388	1.136	1.787	1.473	1.1	1.469	1.328	1.311	1.073	1.324	1.412	1.484	1.505	1.697	1.244
6.28	1.326	1.254	1.301	1.245	1.48	1.352	1.665	1.39	1.128	1.726	1.492	1.104	1.474	1.305	1.311	1.08	1.299	1.422	1.49	1.516	1.712	1.232
6.3	1.337	1.298	1.305	1.292	1.431	1.314	1.646	1.352	1.12	1.797	1.453	1.131	1.428	1.306	1.29	1.071	1.262	1.437	1.491	1.55	1.673	1.226
6.32	1.318	1.256	1.303	1.302	1.474	1.284	1.629	1.354	1.123	1.781	1.496	1.13	1.402	1.337	1.304	1.057	1.262	1.442	1.474	1.586	1.659	1.203
6.34	1.352	1.244	1.296	1.325	1.448	1.293	1.65	1.338	1.121	1.798	1.482	1.145	1.454	1.33	1.32	1.056	1.3	1.436	1.464	1.604	1.617	1.194
6.36	1.342	1.263	1.269	1.337	1.474	1.295	1.638	1.314	1.117	1.772	1.534	1.144	1.423	1.312	1.325	1.054	1.305	1.465	1.407	1.641	1.661	1.24
6.38	1.351	1.269	1.275	1.293	1.427	1.307	1.635	1.346	1.128	1.815	1.521	1.172	1.454	1.303	1.303	1.066	1.323	1.461	1.425	1.636	1.626	1.199
6.4	1.343	1.269	1.282	1.299	1.447	1.305	1.673	1.307	1.12	1.775	1.507	1.176	1.48	1.284	1.318	1.074	1.347	1.444	1.45	1.618	1.688	1.213
6.42	1.319	1.253	1.277	1.318	1.458	1.29	1.648	1.35	1.128	1.825	1.495	1.178	1.482	1.251	1.315	1.052	1.294	1.442	1.449	1.654	1.662	1.228
6.44	1.341	1.252	1.32	1.283	1.461	1.295	1.664	1.323	1.133	1.807	1.486	1.163	1.531	1.262	1.323	1.065	1.267	1.418	1.456	1.608	1.783	1.2
6.46	1.345	1.29	1.31	1.312	1.444	1.304	1.724	1.339	1.139	1.799	1.442	1.181	1.535	1.26	1.329	1.083	1.269	1.421	1.435	1.618	1.709	1.223
6.48	1.317	1.291	1.308	1.304	1.449	1.301	1.648	1.314	1.13	1.823	1.435	1.174	1.578	1.278	1.321	1.101	1.303	1.404	1.449	1.602	1.665	1.215
6.5	1.323	1.26	1.336	1.348	1.478	1.312	1.618	1.337	1.15	1.783	1.441	1.155	1.631	1.26	1.315	1.094	1.261	1.419	1.438	1.643	1.655	1.22
6.52	1.333	1.236	1.373	1.36	1.478	1.334	1.674	1.347	1.164	1.733	1.434	1.152	1.599	1.28	1.32	1.082	1.273	1.406	1.446	1.606	1.626	1.219
6.54	1.339	1.254	1.348	1.357	1.491	1.325	1.671	1.322	1.163	1.753	1.435	1.149	1.556	1.232	1.345	1.073	1.279	1.424	1.439	1.622	1.709	1.243
6.56	1.333	1.295	1.395	1.363	1.444	1.33	1.662	1.324	1.148	1.722	1.426	1.134	1.531	1.283	1.317	1.072	1.282	1.406	1.432	1.592	1.672	1.245
6.58	1.325	1.288	1.37	1.4	1.462	1.377	1.658	1.306	1.145	1.728	1.437	1.117	1.523	1.258	1.326	1.072	1.283	1.41	1.424	1.63	1.668	1.261
6.6	1.322	1.268	1.381	1.388	1.448	1.361	1.662	1.278	1.153	1.739	1.421	1.124	1.446	1.247	1.324	1.081	1.31	1.393	1.426	1.597	1.749	1.284
6.62	1.284	1.282	1.386	1.371	1.463	1.388	1.645	1.299	1.152	1.773	1.381	1.112	1.468	1.271	1.344	1.093	1.323	1.379	1.414	1.595	1.735	1.283
6.64	1.291	1.289	1.38	1.395	1.477	1.449	1.653	1.326	1.138	1.784	1.448	1.141	1.471	1.268	1.35	1.084	1.341	1.411	1.439	1.55	1.779	1.298
6.66	1.307	1.213	1.397	1.35	1.487	1.432	1.667	1.269	1.141	1.755	1.435	1.124	1.431	1.284	1.336	1.115	1.296	1.406	1.421	1.591	1.775	1.289
6.68	1.292	1.245	1.372	1.297	1.437	1.406	1.678	1.254	1.143	1.738	1.454	1.135	1.432	1.284	1.338	1.106	1.268	1.393	1.408	1.601	1.83	1.292
6.7	1.259	1.248	1.371	1.33	1.412	1.402	1.715	1.259	1.14	1.787	1.499	1.131	1.384	1.275	1.361	1.129	1.274	1.421	1.407	1.59	1.801	1.243
6.72	1.239	1.239	1.372	1.38	1.472	1.426	1.622	1.263	1.138	1.714	1.468	1.123	1.411	1.303	1.353	1.114	1.261	1.415	1.392	1.594	1.79	1.226
6.74	1.269	1.21	1.388	1.39	1.506	1.385	1.567	1.258	1.146	1.661	1.455	1.108	1.428	1.328	1.329	1.107	1.289	1.422	1.404	1.585	1.724	1.223
6.76	1.259	1.207	1.339	1.342	1.44	1.371	1.61	1.266	1.131	1.637	1.435	1.104	1.449	1.358	1.355	1.123	1.301	1.429	1.418	1.533	1.671	1.248
6.78	1.244	1.239	1.334	1.319	1.472	1.346	1.636	1.269	1.149	1.657	1.399	1.112	1.423	1.368	1.355	1.117	1.273	1.452	1.419	1.515	1.601	1.278
6.8	1.248	1.256	1.369	1.313	1.459	1.355	1.709	1.278	1.145	1.696	1.362	1.111	1.48	1.359	1.326	1.1	1.283	1.425	1.431	1.526	1.581	1.273
6.82	1.283	1.26	1.364	1.319	1.502	1.353	1.702	1.288	1.145	1.676	1.41	1.094	1.468	1.38	1.307	1.114	1.275	1.432	1.425	1.493	1.645	1.256
6.84	1.29	1.264	1.365	1.322	1.51	1.335	1.646	1.302	1.141	1.675	1.404	1.097	1.436	1.343	1.309	1.129	1.307	1.426	1.407	1.484	1.646	1.216
6.86	1.316	1.249	1.364	1.347	1.446	1.319	1.712	1.27	1.131	1.704	1.398	1.123	1.429	1.353	1.292	1.117	1.32	1.424	1.402	1.496	1.616	1.245
6.88	1.289	1.237	1.346	1.324	1.443	1.326	1.746	1.249	1.142	1.674	1.412	1.103	1.458	1.382	1.286	1.144	1.293	1.412	1.408	1.511	1.677	1.254
6.9	1.334	1.292	1.337	1.304	1.432	1.346	1.667	1.258	1.118	1.715	1.452	1.112	1.435	1.356	1.292	1.129	1.326	1.394	1.434	1.482	1.656	1.255
6.92	1.357	1.279	1.326	1.346	1.427	1.327	1.678	1.278	1.131	1.678	1.443	1.102	1.489	1.371	1.289	1.124	1.302	1.397	1.387	1.501	1.623	1.278
6.94	1.331	1.276	1.335	1.353	1.463	1.348	1.597	1.294	1.137	1.756	1.413	1.1	1.55	1.372	1.267	1.1	1.305	1.401	1.377	1.549	1.654	1.291
6.96	1.317	1.309	1.343	1.371	1.458	1.359	1.576	1.305	1.145	1.716	1.413	1.117	1.486	1.367	1.278	1.106	1.296	1.418	1.382	1.546	1.681	1.294
6.98	1.35	1.344	1.349	1.373	1.474	1.368	1.645	1.295	1.138	1.731	1.421	1.128	1.484	1.347	1.279	1.124	1.272	1.397	1.387	1.552	1.66	1.325
7	1.329	1.326	1.351	1.352	1.464	1.367	1.711	1.297	1.16	1.76	1.452	1.15	1.482	1.336	1.277	1.116	1.262	1.401	1.392	1.56	1.59	1.327
7.02	1.306	1.327	1.368	1.32	1.454	1.361	1.636	1.275	1.166	1.788	1.458	1.122	1.503	1.303	1.287	1.127	1.259	1.442	1.399	1.579	1.611	1.322
7.04	1.315	1.345	1.369	1.342	1.452	1.343	1.62	1.276	1.173	1.773	1.445	1.136	1.537	1.383	1.308	1.122	1.295	1.43	1.398	1.573	1.581	1.314
7.06	1.319	1.306	1.387	1.337	1.511	1.355	1.657	1.238	1.182	1.781	1.474	1.127	1.545	1.359	1.296	1.153	1.268	1.421	1.418	1.565	1.571	1.335
7.08	1.311	1.34	1.371	1.316	1.501	1.366	1.636	1.26	1.186	1.745	1.483	1.145	1.525	1.349	1.281	1.15	1.315	1.425	1.386	1.583	1.578	1.328
7.1	1.326	1.309	1.403	1.326	1.54	1.354	1.631	1.268	1.153	1.756	1.49	1.123	1.526	1.327	1.312	1.138	1.273	1.445	1.409	1.609	1.564	1.309
7.12	1.354	1.273	1.399	1.356	1.527	1.352	1.649	1.285	1.169	1.806	1.517	1.117	1.504	1.336	1.297	1.133	1.259	1.439	1.392	1.629	1.537	1.309
7.14	1.348	1.246	1.421	1.372	1.483	1.334	1.576	1.299	1.14	1.864	1.526	1.128	1.535	1.327	1.324	1.128	1.254	1.421	1.437	1.614	1.689	1.3
7.16	1.317	1.26	1.388	1.364	1.428	1.335	1.581	1.311	1.143	1.75	1.5	1.133	1.614	1.342	1.305	1.157	1.245	1.42	1.389	1.614	1.679	1.312
7.18	1.318	1.278	1.364	1.377	1.425	1.339	1.62	1.289	1.146	1.688	1.479	1.129	1.578	1.315	1.318	1.159	1.278	1.423	1.392	1.603	1.671	1.28
7.2	1.305	1.265	1.333	1.337	1.47	1.335	1.592	1.286	1.154	1.71	1.522	1.153	1.6	1.34	1.319	1.14	1.254	1.416	1.394	1.594	1.612	1.323
7.22	1.299	1.25	1.358	1.294	1.456	1.321	1.605	1.281	1.169	1.709	1.506	1.149	1.577	1.323	1.32	1.178	1.278	1.409	1.407	1.603	1.622	1.345
7.24	1.289	1.214	1.385	1.306	1.461	1.293	1.557	1.314	1.163	1.723	1.513	1.151	1.571	1.343	1.336	1.162	1.287	1.409	1.388	1.569	1.649	1.338
7.26	1.287	1.217	1.369	1.322	1.469	1.286	1.6	1.286	1.149	1.71	1.436	1.159	1.588	1.363	1.345	1.16	1.284	1.419	1.417	1.557	1.597	1.33
7.28	1.316	1.262	1.37	1.311	1.464	1.292	1.587	1.285	1.157	1.715	1.488	1.161	1.633	1.336	1.36	1.178	1.301	1.427	1.421	1.544	1.527	1.319
7.3	1.283	1.263	1.351	1.304	1.461	1.307	1.555	1.325	1.153	1.74	1.512	1.182	1.633	1.32	1.357	1.158	1.316	1.425	1.451	1.564	1.56	1.342
7.32	1.268	1.212	1.37	1.328	1.468	1.324	1.522	1.298	1.155	1.76	1.486	1.218	1.634	1.32	1.39	1.192	1.315	1.402	1.473	1.582	1.597	1.307
7.34	1.271	1.208	1.366	1.325	1.438	1.321	1.562	1.302	1.162	1.733	1.482	1.207	1.634	1.345	1.376	1.158	1.359	1.414	1.478	1.622	1.61	1.315
7.36	1.291	1.225	1.382	1.33	1.398	1.297	1.527	1.278	1.18	1.674	1.484	1.19	1.651	1.326	1.366	1.163	1.314	1.379	1.475	1.545	1.673	1.324
7.38	1.282	1.216	1.426	1.348	1.414	1.286	1.539	1.284	1.198	1.685	1.456	1.176	1.681	1.32	1.352	1.164	1.355	1.39	1.461	1.58	1.645	1.316
7.4	1.297	1.217	1.43	1.341	1.395	1.307	1.519	1.281	1.204	1.717	1.464	1.154	1.682	1.333	1.372	1.153	1.305	1.379	1.476	1.569	1.624	1.301
7.42	1.279	1.219	1.467	1.334	1.415	1.273	1.586	1.294	1.196	1.627	1.442	1.136	1.659	1.314	1.345	1.154	1.288	1.366	1.458	1.562	1.583	1.314
7.44	1.297	1.21	1.443	1.381	1.436	1.282	1.567	1.293	1.21	1.626	1.458	1.117	1.704	1.317	1.348	1.148	1.297	1.353	1.468	1.519	1.596	1.332
7.46	1.256	1.238	1.459	1.399	1.494	1.284	1.543	1.305	1.208	1.621	1.43	1.13	1.678	1.333	1.324	1.157	1.286	1.373	1.449	1.53	1.526	1.333
7.48	1.299	1.247	1.463	1.424	1.496	1.286	1.561	1.308	1.212	1.622	1.449	1.116	1.641	1.316	1.309	1.164	1.303	1.365	1.436	1.521	1.483	1.336
7.5	1.312	1.249	1.489	1.415	1.535	1.262	1.564	1.298	1.206	1.718	1.444	1.112	1.603	1.296	1.311	1.165	1.314	1.388	1.433	1.518	1.529	1.316
7.52	1.319	1.241	1.481	1.37	1.533	1.267	1.651	1.302	1.187	1.753	1.46	1.13	1.571	1.284	1.306	1.198	1.301	1.376	1.471	1.523	1.519	1.299
7.54	1.324	1.282	1.497	1.367	1.526	1.305	1.626	1.286	1.166	1.768	1.426	1.136	1.623	1.27	1.31	1.201	1.338	1.369	1.488	1.582	1.55	1.321
7.56	1.343	1.31	1.502	1.39	1.508	1.295	1.643	1.286	1.177	1.789	1.458	1.138	1.679	1.293	1.315	1.182	1.359	1.376	1.478	1.562	1.543	1.296
7.58	1.336	1.279	1.508	1.368	1.5	1.292	1.614	1.262	1.189	1.884	1.439	1.105	1.648	1.278	1.318	1.163	1.358	1.372	1.471	1.544	1.523	1.301
7.6	1.337	1.292	1.476	1.384	1.527	1.28	1.635	1.271	1.197	1.807	1.428	1.115	1.683	1.28	1.316	1.173	1.332	1.36	1.444	1.537	1.472	1.303
7.62	1.35	1.26	1.446	1.374	1.502	1.31	1.664	1.262	1.197	1.774	1.442	1.128	1.7	1.294	1.319	1.173	1.33	1.335	1.457	1.564	1.525	1.265
7.64	1.372	1.284	1.407	1.381	1.499	1.29	1.686	1.278	1.203	1.8	1.458	1.148	1.678	1.269	1.361	1.181	1.314	1.33	1.463	1.58	1.502	1.259
7.66	1.384	1.274	1.42	1.375	1.508	1.315	1.569	1.259	1.175	1.749	1.448	1.142	1.738	1.269	1.348	1.188	1.294	1.334	1.486	1.57	1.533	1.268
7.68	1.366	1.291	1.468	1.374	1.551	1.333	1.638	1.231	1.181	1.795	1.447	1.14	1.75	1.257	1.338	1.189	1.33	1.359	1.514	1.605	1.554	1.276
7.7	1.362	1.283	1.436	1.398	1.586	1.32	1.638	1.231	1.171	1.855	1.458	1.147	1.665	1.234	1.356	1.2	1.38	1.375	1.512	1.609	1.549	1.254
7.72	1.371	1.294	1.458	1.393	1.572	1.352	1.574	1.252	1.172	1.878	1.464	1.146	1.687	1.206	1.365	1.182	1.382	1.364	1.507	1.559	1.504	1.251
7.74	1.387	1.288	1.435	1.388	1.54	1.38	1.636	1.257	1.152	1.911	1.472	1.133	1.721	1.203	1.377	1.206	1.368	1.363	1.514	1.579	1.545	1.254
7.76	1.416	1.27	1.455	1.359	1.546	1.391	1.599	1.251	1.162	1.902	1.47	1.128	1.761	1.223	1.379	1.211	1.339	1.371	1.528	1.597	1.521	1.245
7.78	1.396	1.285	1.43	1.347	1.523	1.381	1.586	1.236	1.178	1.985	1.451	1.137	1.819	1.254	1.357	1.214	1.362	1.408	1.463	1.627	1.568	1.241
7.8	1.373	1.25	1.455	1.349	1.575	1.369	1.591	1.263	1.198	1.984	1.431	1.133	1.819	1.275	1.335	1.256	1.348	1.404	1.486	1.621	1.552	1.24
7.82	1.368	1.253	1.43	1.332	1.538	1.394	1.563	1.261	1.22	1.959	1.44	1.156	1.709	1.316	1.342	1.237	1.353	1.392	1.509	1.596	1.555	1.274
7.84	1.373	1.264	1.447	1.318	1.53	1.379	1.571	1.25	1.226	1.983	1.443	1.131	1.639	1.303	1.367	1.227	1.337	1.406	1.505	1.554	1.549	1.238
7.86	1.375	1.235	1.421	1.309	1.488	1.338	1.54	1.258	1.248	1.921	1.451	1.123	1.639	1.325	1.331	1.206	1.329	1.392	1.464	1.563	1.543	1.24
7.88	1.394	1.225	1.435	1.304	1.518	1.309	1.58	1.237	1.249	1.961	1.469	1.128	1.641	1.305	1.336	1.228	1.377	1.399	1.428	1.514	1.494	1.241
7.9	1.397	1.212	1.456	1.314	1.505	1.293	1.618	1.224	1.25	1.922	1.448	1.119	1.679	1.278	1.324	1.175	1.358	1.401	1.435	1.55	1.468	1.254
7.92	1.386	1.244	1.474	1.305	1.47	1.307	1.594	1.243	1.226	1.939	1.474	1.116	1.655	1.262	1.34	1.189	1.374	1.396	1.447	1.492	1.455	1.245
7.94	1.366	1.252	1.503	1.299	1.488	1.322	1.599	1.249	1.199	1.903	1.486	1.097	1.696	1.268	1.345	1.193	1.346	1.406	1.433	1.518	1.484	1.24
7.96	1.357	1.318	1.492	1.316	1.509	1.325	1.607	1.251	1.217	1.908	1.471	1.125	1.652	1.264	1.373	1.19	1.337	1.412	1.468	1.544	1.458	1.255
7.98	1.379	1.325	1.482	1.359	1.501	1.32	1.583	1.238	1.231	1.888	1.445	1.151	1.694	1.281	1.357	1.215	1.295	1.425	1.478	1.504	1.505	1.278
8	1.395	1.309	1.432	1.354	1.518	1.31	1.599	1.255	1.2	1.938	1.451	1.139	1.721	1.285	1.378	1.195	1.297	1.422	1.485	1.471	1.548	1.279
8.02	1.366	1.29	1.451	1.336	1.504	1.326	1.551	1.265	1.23	1.85	1.468	1.144	1.698	1.267	1.352	1.177	1.278	1.398	1.508	1.53	1.515	1.252
8.04	1.373	1.335	1.442	1.33	1.48	1.349	1.537	1.267	1.218	1.848	1.501	1.154	1.702	1.29	1.353	1.202	1.3	1.44	1.519	1.518	1.501	1.246
8.06	1.356	1.304	1.398	1.316	1.511	1.343	1.585	1.29	1.234	1.822	1.494	1.177	1.685	1.299	1.353	1.204	1.285	1.421	1.522	1.469	1.486	1.265
8.08	1.347	1.319	1.461	1.299	1.433	1.34	1.553	1.248	1.228	1.86	1.445	1.16	1.698	1.3	1.332	1.208	1.261	1.438	1.492	1.491	1.516	1.233
8.1	1.376	1.269	1.371	1.294	1.495	1.302	1.573	1.285	1.206	1.839	1.436	1.149	1.729	1.302	1.357	1.209	1.26	1.439	1.488	1.491	1.533	1.227
8.12	1.377	1.276	1.373	1.288	1.556	1.327	1.576	1.295	1.219	1.912	1.485	1.152	1.696	1.295	1.374	1.262	1.225	1.43	1.468	1.477	1.537	1.235
8.14	1.375	1.26	1.429	1.324	1.498	1.359	1.569	1.25	1.223	1.891	1.47	1.146	1.68	1.274	1.349	1.22	1.22	1.419	1.475	1.447	1.524	1.253
8.16	1.373	1.271	1.405	1.34	1.535	1.381	1.486	1.287	1.241	1.859	1.488	1.149	1.695	1.258	1.332	1.227	1.222	1.409	1.462	1.427	1.521	1.24
8.18	1.378	1.247	1.476	1.323	1.506	1.365	1.478	1.254	1.252	1.855	1.486	1.144	1.642	1.25	1.339	1.203	1.244	1.398	1.441	1.398	1.517	1.248
8.2	1.337	1.284	1.538	1.306	1.576	1.362	1.551	1.252	1.223	1.821	1.523	1.189	1.67	1.247	1.322	1.191	1.246	1.417	1.434	1.436	1.492	1.275
8.22	1.349	1.27	1.48	1.336	1.541	1.365	1.499	1.232	1.246	1.792	1.528	1.157	1.676	1.241	1.32	1.181	1.272	1.403	1.464	1.446	1.548	1.252
8.24	1.36	1.265	1.495	1.313	1.579	1.409	1.542	1.236	1.271	1.817	1.531	1.159	1.682	1.274	1.357	1.207	1.289	1.424	1.47	1.47	1.543	1.226
8.26	1.352	1.258	1.526	1.328	1.554	1.395	1.482	1.264	1.261	1.778	1.564	1.172	1.673	1.302	1.371	1.182	1.261	1.402	1.423	1.449	1.527	1.207
8.28	1.315	1.294	1.533	1.332	1.525	1.393	1.468	1.227	1.26	1.837	1.565	1.175	1.695	1.311	1.386	1.158	1.269	1.399	1.391	1.45	1.513	1.249
8.3	1.326	1.305	1.49	1.333	1.546	1.409	1.511	1.254	1.238	1.865	1.55	1.195	1.685	1.322	1.371	1.162	1.254	1.388	1.417	1.431	1.486	1.246
8.32	1.323	1.333	1.452	1.328	1.537	1.415	1.502	1.267	1.25	1.842	1.488	1.193	1.557	1.347	1.373	1.17	1.251	1.37	1.462	1.437	1.534	1.227
8.34	1.326	1.306	1.469	1.32	1.598	1.402	1.535	1.284	1.237	1.845	1.483	1.223	1.566	1.304	1.348	1.184	1.247	1.376	1.465	1.461	1.533	1.223
8.36	1.328	1.277	1.516	1.334	1.629	1.369	1.524	1.269	1.276	1.835	1.485	1.207	1.56	1.328	1.382	1.183	1.301	1.37	1.454	1.485	1.552	1.225
8.38	1.322	1.261	1.494	1.379	1.601	1.383	1.566	1.274	1.266	1.809	1.462	1.178	1.565	1.327	1.345	1.148	1.281	1.408	1.445	1.467	1.561	1.224
8.4	1.311	1.295	1.513	1.327	1.6	1.413	1.599	1.307	1.274	1.792	1.494	1.16	1.589	1.326	1.352	1.134	1.282	1.412	1.459	1.485	1.533	1.215
8.42	1.343	1.307	1.475	1.342	1.601	1.38	1.589	1.318	1.259	1.792	1.472	1.156	1.567	1.311	1.364	1.141	1.247	1.396	1.485	1.478	1.536	1.234
8.44	1.378	1.324	1.451	1.339	1.636	1.376	1.55	1.317	1.283	1.871	1.473	1.181	1.533	1.281	1.367	1.151	1.226	1.412	1.474	1.467	1.516	1.214
8.46	1.365	1.296	1.455	1.316	1.568	1.367	1.563	1.298	1.263	1.898	1.476	1.156	1.589	1.322	1.37	1.147	1.244	1.433	1.463	1.451	1.534	1.203
8.48	1.342	1.269	1.422	1.361	1.571	1.35	1.541	1.28	1.255	1.923	1.484	1.182	1.58	1.326	1.359	1.142	1.244	1.45	1.469	1.458	1.527	1.2
8.5	1.35	1.243	1.43	1.394	1.6	1.358	1.549	1.296	1.245	1.941	1.472	1.129	1.649	1.365	1.372	1.155	1.232	1.449	1.453	1.461	1.503	1.201
8.52	1.369	1.271	1.435	1.387	1.626	1.346	1.5	1.3	1.24	1.897	1.477	1.157	1.644	1.366	1.334	1.137	1.224	1.441	1.482	1.413	1.468	1.191
8.54	1.343	1.272	1.442	1.369	1.63	1.359	1.537	1.334	1.254	1.897	1.524	1.155	1.596	1.382	1.33	1.159	1.243	1.423	1.5	1.398	1.529	1.17
8.56	1.331	1.225	1.422	1.4	1.609	1.371	1.542	1.304	1.247	1.925	1.531	1.17	1.568	1.349	1.339	1.169	1.22	1.413	1.479	1.386	1.488	1.18
8.58	1.344	1.256	1.431	1.432	1.618	1.374	1.537	1.289	1.227	1.951	1.51	1.171	1.605	1.391	1.359	1.164	1.25	1.397	1.49	1.363	1.542	1.168
8.6	1.352	1.298	1.418	1.397	1.562	1.355	1.553	1.317	1.247	1.943	1.51	1.177	1.595	1.413	1.389	1.175	1.276	1.405	1.472	1.376	1.561	1.192
8.62	1.335	1.285	1.445	1.361	1.561	1.327	1.544	1.308	1.247	1.948	1.518	1.198	1.583	1.384	1.395	1.169	1.317	1.423	1.494	1.416	1.55	1.179
8.64	1.296	1.294	1.487	1.383	1.563	1.353	1.557	1.299	1.248	1.888	1.532	1.202	1.602	1.39	1.385	1.142	1.315	1.405	1.505	1.462	1.565	1.187
8.66	1.312	1.276	1.43	1.38	1.624	1.359	1.561	1.312	1.228	1.868	1.542	1.222	1.595	1.404	1.376	1.141	1.293	1.428	1.496	1.415	1.472	1.188
8.68	1.31	1.255	1.418	1.391	1.626	1.333	1.492	1.328	1.214	1.84	1.532	1.167	1.595	1.437	1.38	1.146	1.273	1.434	1.506	1.432	1.494	1.175
8.7	1.3	1.286	1.392	1.427	1.593	1.386	1.497	1.337	1.198	1.858	1.532	1.155	1.531	1.449	1.357	1.151	1.356	1.449	1.503	1.401	1.49	1.213
8.72	1.284	1.294	1.417	1.409	1.6	1.379	1.524	1.309	1.207	1.845	1.525	1.146	1.517	1.383	1.354	1.159	1.339	1.462	1.472	1.437	1.509	1.216
8.74	1.292	1.285	1.415	1.403	1.572	1.378	1.529	1.349	1.225	1.873	1.491	1.156	1.56	1.438	1.351	1.175	1.365	1.496	1.497	1.394	1.548	1.236
8.76	1.302	1.294	1.433	1.391	1.593	1.409	1.548	1.358	1.2	1.769	1.471	1.18	1.539	1.426	1.363	1.122	1.378	1.492	1.453	1.393	1.534	1.221
8.78	1.295	1.274	1.405	1.378	1.586	1.405	1.547	1.336	1.176	1.785	1.497	1.15	1.583	1.423	1.369	1.154	1.379	1.493	1.453	1.38	1.561	1.215
8.8	1.306	1.272	1.404	1.387	1.574	1.381	1.542	1.337	1.209	1.766	1.507	1.129	1.561	1.462	1.357	1.127	1.371	1.447	1.454	1.415	1.566	1.223
8.82	1.331	1.245	1.413	1.397	1.611	1.402	1.497	1.323	1.197	1.804	1.503	1.138	1.584	1.459	1.37	1.122	1.354	1.478	1.442	1.422	1.536	1.206
8.84	1.346	1.232	1.403	1.375	1.668	1.394	1.536	1.337	1.199	1.779	1.53	1.135	1.519	1.473	1.385	1.154	1.358	1.473	1.439	1.424	1.552	1.21
8.86	1.347	1.227	1.419	1.366	1.655	1.366	1.476	1.33	1.221	1.756	1.558	1.157	1.549	1.476	1.361	1.14	1.387	1.437	1.413	1.414	1.523	1.207
8.88	1.337	1.227	1.409	1.388	1.645	1.341	1.488	1.354	1.232	1.759	1.545	1.146	1.549	1.423	1.376	1.129	1.404	1.441	1.417	1.436	1.483	1.235
8.9	1.35	1.241	1.424	1.394	1.585	1.309	1.468	1.344	1.239	1.737	1.501	1.143	1.513	1.434	1.419	1.127	1.357	1.444	1.408	1.388	1.547	1.229
8.92	1.333	1.252	1.439	1.37	1.599	1.266	1.495	1.357	1.25	1.801	1.504	1.134	1.531	1.438	1.414	1.149	1.43	1.431	1.412	1.396	1.501	1.229
8.94	1.339	1.253	1.413	1.36	1.605	1.298	1.506	1.381	1.275	1.806	1.49	1.181	1.498	1.44	1.401	1.147	1.428	1.408	1.411	1.451	1.497	1.216
8.96	1.333	1.213	1.392	1.36	1.586	1.302	1.524	1.387	1.265	1.843	1.506	1.168	1.499	1.43	1.372	1.152	1.408	1.442	1.437	1.437	1.523	1.259
8.98	1.349	1.207	1.395	1.41	1.586	1.318	1.502	1.414	1.256	1.786	1.491	1.17	1.491	1.377	1.379	1.136	1.38	1.421	1.428	1.416	1.521	1.233
9	1.374	1.221	1.372	1.361	1.558	1.323	1.479	1.403	1.216	1.836	1.491	1.169	1.484	1.406	1.367	1.129	1.407	1.405	1.466	1.463	1.538	1.247
9.02	1.367	1.182	1.387	1.338	1.569	1.313	1.493	1.403	1.219	1.806	1.531	1.186	1.425	1.431	1.394	1.109	1.382	1.416	1.442	1.398	1.523	1.237
9.04	1.375	1.231	1.439	1.375	1.525	1.276	1.485	1.4	1.216	1.794	1.476	1.186	1.466	1.445	1.418	1.101	1.348	1.424	1.44	1.411	1.493	1.249
9.06	1.366	1.216	1.422	1.343	1.54	1.284	1.438	1.402	1.233	1.885	1.48	1.198	1.435	1.45	1.403	1.118	1.379	1.419	1.461	1.441	1.564	1.214
9.08	1.362	1.216	1.396	1.378	1.579	1.259	1.438	1.371	1.213	1.877	1.437	1.186	1.43	1.459	1.368	1.131	1.351	1.403	1.465	1.452	1.541	1.218
9.1	1.379	1.226	1.378	1.374	1.583	1.247	1.468	1.375	1.226	1.84	1.421	1.17	1.445	1.476	1.376	1.105	1.345	1.404	1.459	1.472	1.562	1.216
9.12	1.353	1.249	1.367	1.361	1.555	1.271	1.477	1.375	1.191	1.85	1.443	1.193	1.493	1.479	1.363	1.08	1.336	1.421	1.45	1.444	1.519	1.201
9.14	1.332	1.232	1.369	1.374	1.556	1.255	1.509	1.377	1.183	1.865	1.446	1.203	1.466	1.493	1.376	1.093	1.339	1.413	1.479	1.482	1.54	1.199
9.16	1.362	1.248	1.359	1.368	1.54	1.282	1.546	1.372	1.196	1.797	1.447	1.182	1.517	1.471	1.426	1.098	1.348	1.392	1.478	1.465	1.497	1.228
9.18	1.375	1.246	1.353	1.356	1.553	1.262	1.535	1.36	1.205	1.878	1.461	1.182	1.451	1.489	1.37	1.106	1.345	1.385	1.444	1.469	1.548	1.223
9.2	1.359	1.254	1.382	1.358	1.519	1.267	1.52	1.368	1.203	1.873	1.462	1.183	1.458	1.466	1.403	1.111	1.336	1.383	1.436	1.491	1.515	1.217
9.22	1.337	1.238	1.399	1.385	1.527	1.283	1.538	1.366	1.216	1.854	1.469	1.169	1.501	1.47	1.389	1.106	1.352	1.371	1.464	1.472	1.58	1.216
9.24	1.313	1.233	1.401	1.378	1.52	1.32	1.499	1.381	1.194	1.891	1.457	1.175	1.411	1.438	1.392	1.118	1.323	1.369	1.465	1.433	1.551	1.209
9.26	1.329	1.237	1.369	1.368	1.533	1.293	1.522	1.361	1.229	1.972	1.537	1.2	1.452	1.453	1.385	1.115	1.323	1.356	1.448	1.416	1.531	1.235
9.28	1.341	1.206	1.373	1.36	1.482	1.274	1.53	1.358	1.219	1.882	1.499	1.215	1.438	1.453	1.378	1.1	1.324	1.347	1.438	1.419	1.556	1.253
9.3	1.383	1.199	1.401	1.352	1.535	1.288	1.516	1.36	1.241	1.945	1.469	1.194	1.371	1.39	1.362	1.125	1.309	1.368	1.452	1.444	1.547	1.259
9.32	1.389	1.159	1.386	1.375	1.536	1.306	1.56	1.346	1.252	1.985	1.483	1.165	1.433	1.42	1.363	1.115	1.327	1.371	1.459	1.443	1.547	1.264
9.34	1.4	1.178	1.39	1.401	1.571	1.312	1.584	1.359	1.218	1.925	1.506	1.151	1.473	1.477	1.382	1.146	1.306	1.377	1.442	1.423	1.581	1.251
9.36	1.391	1.202	1.4	1.391	1.55	1.242	1.551	1.389	1.24	2.004	1.493	1.135	1.394	1.492	1.373	1.17	1.315	1.396	1.439	1.431	1.596	1.236
9.38	1.373	1.189	1.394	1.39	1.583	1.271	1.562	1.384	1.242	1.91	1.5	1.151	1.384	1.462	1.39	1.142	1.321	1.383	1.403	1.426	1.658	1.279
9.4	1.371	1.165	1.4	1.411	1.617	1.274	1.517	1.365	1.235	1.941	1.523	1.16	1.373	1.424	1.365	1.15	1.329	1.394	1.407	1.427	1.619	1.3
9.42	1.367	1.206	1.416	1.412	1.58	1.244	1.505	1.349	1.243	1.94	1.53	1.184	1.405	1.46	1.405	1.139	1.334	1.361	1.401	1.44	1.635	1.269
9.44	1.355	1.184	1.388	1.447	1.582	1.242	1.554	1.33	1.23	1.868	1.537	1.171	1.378	1.452	1.398	1.126	1.367	1.352	1.385	1.381	1.632	1.278
9.46	1.362	1.186	1.446	1.442	1.567	1.245	1.558	1.369	1.252	1.881	1.576	1.176	1.406	1.423	1.434	1.098	1.355	1.382	1.391	1.396	1.634	1.276
9.48	1.341	1.199	1.42	1.427	1.642	1.223	1.535	1.337	1.201	1.84	1.604	1.185	1.434	1.371	1.432	1.091	1.339	1.37	1.415	1.392	1.632	1.279
9.5	1.347	1.212	1.401	1.445	1.636	1.25	1.545	1.351	1.241	1.838	1.653	1.198	1.424	1.365	1.423	1.113	1.332	1.378	1.402	1.443	1.667	1.31
9.52	1.35	1.206	1.374	1.446	1.632	1.282	1.556	1.366	1.228	1.849	1.648	1.207	1.436	1.352	1.46	1.109	1.342	1.383	1.433	1.455	1.693	1.287
9.54	1.347	1.22	1.402	1.456	1.682	1.27	1.425	1.347	1.247	1.807	1.636	1.19	1.486	1.39	1.454	1.089	1.4	1.36	1.409	1.402	1.673	1.293
9.56	1.335	1.239	1.434	1.445	1.621	1.241	1.476	1.33	1.232	1.842	1.634	1.195	1.532	1.396	1.469	1.106	1.351	1.349	1.405	1.429	1.718	1.299
9.58	1.325	1.229	1.425	1.458	1.706	1.232	1.453	1.312	1.244	1.789	1.583	1.233	1.492	1.456	1.476	1.114	1.359	1.321	1.436	1.444	1.677	1.343
9.6	1.339	1.212	1.4	1.458	1.701	1.234	1.408	1.311	1.245	1.771	1.545	1.224	1.5	1.441	1.446	1.116	1.369	1.322	1.416	1.43	1.698	1.309
9.62	1.353	1.216	1.409	1.448	1.683	1.228	1.398	1.326	1.233	1.79	1.606	1.21	1.492	1.455	1.478	1.093	1.386	1.322	1.398	1.458	1.73	1.338
9.64	1.37	1.191	1.4	1.435	1.677	1.253	1.429	1.346	1.247	1.804	1.641	1.212	1.463	1.471	1.472	1.097	1.378	1.301	1.384	1.42	1.753	1.299
9.66	1.346	1.187	1.39	1.415	1.735	1.269	1.422	1.352	1.273	1.815	1.68	1.23	1.454	1.452	1.473	1.118	1.394	1.321	1.383	1.399	1.732	1.278
9.68	1.346	1.181	1.397	1.423	1.724	1.239	1.385	1.344	1.279	1.775	1.684	1.213	1.474	1.4	1.471	1.127	1.421	1.316	1.392	1.428	1.745	1.267
9.7	1.327	1.172	1.405	1.451	1.78	1.228	1.38	1.369	1.268	1.78	1.668	1.227	1.495	1.44	1.457	1.109	1.405	1.36	1.355	1.411	1.724	1.285
9.72	1.353	1.17	1.408	1.522	1.777	1.258	1.358	1.353	1.267	1.806	1.689	1.245	1.504	1.416	1.476	1.146	1.433	1.378	1.354	1.44	1.758	1.275
9.74	1.288	1.143	1.418	1.518	1.744	1.245	1.344	1.369	1.249	1.785	1.689	1.217	1.504	1.441	1.512	1.134	1.46	1.358	1.357	1.451	1.704	1.292
9.76	1.345	1.14	1.407	1.492	1.772	1.227	1.346	1.362	1.271	1.852	1.668	1.225	1.481	1.458	1.497	1.157	1.461	1.356	1.391	1.461	1.709	1.292
9.78	1.335	1.171	1.369	1.455	1.757	1.231	1.351	1.353	1.289	1.846	1.732	1.222	1.491	1.501	1.497	1.131	1.452	1.359	1.424	1.46	1.64	1.311
9.8	1.321	1.169	1.361	1.413	1.754	1.245	1.389	1.366	1.289	1.866	1.714	1.222	1.511	1.467	1.532	1.142	1.406	1.364	1.405	1.498	1.643	1.281
9.82	1.303	1.177	1.353	1.457	1.783	1.225	1.377	1.382	1.285	1.912	1.701	1.243	1.497	1.501	1.569	1.121	1.426	1.366	1.388	1.489	1.693	1.295
9.84	1.334	1.163	1.337	1.455	1.758	1.242	1.311	1.397	1.308	1.84	1.674	1.268	1.499	1.404	1.517	1.129	1.41	1.362	1.383	1.474	1.696	1.255
9.86	1.365	1.182	1.34	1.481	1.818	1.251	1.337	1.379	1.29	1.83	1.66	1.257	1.534	1.43	1.529	1.133	1.399	1.344	1.401	1.501	1.749	1.256
9.88	1.368	1.19	1.386	1.473	1.784	1.238	1.325	1.361	1.318	1.87	1.706	1.249	1.538	1.422	1.536	1.112	1.397	1.329	1.416	1.523	1.715	1.24
9.9	1.374	1.168	1.379	1.454	1.721	1.259	1.303	1.358	1.323	1.968	1.688	1.272	1.483	1.46	1.542	1.115	1.377	1.345	1.408	1.489	1.7	1.222
9.92	1.356	1.185	1.361	1.441	1.711	1.291	1.317	1.33	1.336	1.916	1.725	1.259	1.458	1.429	1.525	1.105	1.399	1.342	1.403	1.468	1.723	1.283
9.94	1.361	1.167	1.384	1.439	1.687	1.297	1.308	1.304	1.333	1.964	1.72	1.28	1.506	1.402	1.564	1.103	1.422	1.346	1.402	1.429	1.824	1.234
9.96	1.362	1.153	1.392	1.454	1.712	1.295	1.291	1.272	1.308	1.911	1.702	1.23	1.519	1.406	1.519	1.091	1.423	1.339	1.393	1.428	1.724	1.244
9.98	1.423	1.163	1.412	1.429	1.697	1.283	1.269	1.284	1.316	1.9	1.722	1.281	1.517	1.47	1.5	1.121	1.483	1.334	1.384	1.409	1.788	1.267
10	1.42	1.185	1.388	1.452	1.689	1.283	1.284	1.315	1.33	1.902	1.688	1.273	1.529	1.435	1.488	1.115	1.446	1.345	1.382	1.463	1.777	1.26
10.02	1.459	1.184	1.384	1.426	1.677	1.28	1.308	1.354	1.322	1.88	1.683	1.271	1.541	1.433	1.465	1.1	1.452	1.33	1.414	1.462	1.747	1.254
10.04	1.434	1.193	1.369	1.405	1.705	1.292	1.326	1.336	1.34	1.86	1.678	1.281	1.563	1.407	1.459	1.107	1.434	1.329	1.389	1.466	1.735	1.253
10.06	1.403	1.198	1.378	1.411	1.687	1.286	1.315	1.311	1.332	1.906	1.717	1.297	1.51	1.402	1.464	1.102	1.443	1.328	1.394	1.478	1.787	1.269
10.08	1.443	1.199	1.378	1.392	1.723	1.287	1.28	1.323	1.324	1.881	1.705	1.294	1.481	1.369	1.478	1.109	1.421	1.33	1.39	1.446	1.773	1.249
10.1	1.448	1.198	1.399	1.391	1.72	1.298	1.285	1.312	1.321	1.905	1.668	1.286	1.487	1.382	1.452	1.097	1.436	1.347	1.383	1.466	1.774	1.229
10.12	1.423	1.206	1.418	1.43	1.737	1.257	1.302	1.312	1.369	1.922	1.588	1.336	1.518	1.325	1.467	1.105	1.409	1.315	1.404	1.507	1.725	1.229
10.14	1.405	1.178	1.409	1.424	1.778	1.257	1.298	1.309	1.376	1.962	1.596	1.316	1.545	1.343	1.454	1.135	1.384	1.321	1.418	1.469	1.744	1.254
10.16	1.412	1.161	1.388	1.413	1.708	1.268	1.308	1.311	1.35	1.937	1.578	1.335	1.584	1.395	1.478	1.149	1.376	1.331	1.446	1.525	1.685	1.26
10.18	1.426	1.191	1.397	1.375	1.706	1.278	1.286	1.301	1.333	1.887	1.579	1.301	1.527	1.412	1.474	1.167	1.369	1.335	1.446	1.528	1.725	1.243
10.2	1.417	1.204	1.376	1.368	1.695	1.286	1.307	1.301	1.35	1.9	1.572	1.302	1.598	1.422	1.45	1.145	1.38	1.306	1.437	1.507	1.731	1.254
10.22	1.406	1.2	1.393	1.389	1.68	1.287	1.339	1.285	1.356	1.913	1.569	1.26	1.589	1.435	1.45	1.137	1.398	1.326	1.429	1.54	1.683	1.237
10.24	1.388	1.213	1.36	1.401	1.644	1.265	1.295	1.294	1.376	1.949	1.586	1.29	1.614	1.424	1.472	1.162	1.407	1.338	1.451	1.524	1.698	1.253
10.26	1.427	1.205	1.354	1.387	1.648	1.283	1.338	1.279	1.382	1.966	1.58	1.267	1.665	1.434	1.454	1.145	1.413	1.36	1.436	1.519	1.689	1.236
10.28	1.408	1.2	1.31	1.374	1.591	1.286	1.35	1.289	1.393	1.945	1.612	1.236	1.637	1.394	1.465	1.174	1.39	1.351	1.444	1.531	1.67	1.231
10.3	1.393	1.203	1.338	1.372	1.59	1.291	1.348	1.276	1.382	2.016	1.613	1.205	1.597	1.406	1.432	1.141	1.426	1.351	1.43	1.554	1.649	1.235
10.32	1.364	1.244	1.34	1.337	1.711	1.282	1.357	1.244	1.392	1.876	1.594	1.244	1.639	1.408	1.467	1.132	1.433	1.355	1.442	1.588	1.635	1.26
10.34	1.396	1.239	1.331	1.355	1.701	1.323	1.383	1.27	1.402	1.881	1.559	1.267	1.586	1.415	1.454	1.125	1.512	1.317	1.46	1.511	1.568	1.249
10.36	1.421	1.252	1.324	1.366	1.669	1.309	1.373	1.278	1.414	1.888	1.588	1.25	1.615	1.404	1.481	1.137	1.485	1.341	1.437	1.482	1.642	1.251
10.38	1.434	1.274	1.352	1.382	1.644	1.253	1.408	1.257	1.415	1.965	1.582	1.245	1.618	1.422	1.484	1.148	1.49	1.333	1.418	1.492	1.631	1.249
10.4	1.428	1.251	1.326	1.374	1.712	1.282	1.385	1.263	1.4	1.895	1.586	1.228	1.618	1.403	1.486	1.164	1.466	1.339	1.422	1.517	1.627	1.247
10.42	1.397	1.23	1.344	1.377	1.656	1.282	1.435	1.283	1.378	1.976	1.582	1.245	1.63	1.391	1.484	1.14	1.452	1.36	1.414	1.524	1.677	1.249
10.44	1.406	1.237	1.381	1.384	1.686	1.258	1.433	1.272	1.362	1.971	1.601	1.24	1.668	1.417	1.509	1.132	1.449	1.349	1.435	1.543	1.746	1.231
10.46	1.389	1.231	1.428	1.406	1.646	1.267	1.449	1.291	1.356	1.939	1.609	1.251	1.668	1.388	1.528	1.131	1.442	1.371	1.404	1.578	1.725	1.251
10.48	1.383	1.222	1.428	1.424	1.594	1.249	1.427	1.272	1.388	1.874	1.612	1.242	1.679	1.413	1.563	1.114	1.429	1.375	1.429	1.568	1.786	1.25
10.5	1.419	1.252	1.424	1.432	1.651	1.242	1.406	1.266	1.4	1.952	1.581	1.237	1.741	1.438	1.581	1.134	1.459	1.352	1.408	1.554	1.796	1.24
10.52	1.416	1.232	1.406	1.437	1.702	1.247	1.403	1.243	1.418	1.915	1.564	1.269	1.746	1.39	1.578	1.137	1.442	1.34	1.42	1.516	1.763	1.218
10.54	1.391	1.269	1.42	1.414	1.68	1.258	1.448	1.251	1.412	1.83	1.537	1.272	1.778	1.451	1.511	1.118	1.438	1.35	1.385	1.5	1.756	1.242
10.56	1.385	1.27	1.414	1.429	1.67	1.279	1.454	1.252	1.413	1.841	1.594	1.269	1.762	1.423	1.575	1.11	1.454	1.323	1.396	1.503	1.675	1.255
10.58	1.39	1.257	1.459	1.389	1.714	1.28	1.55	1.27	1.413	1.832	1.579	1.276	1.713	1.433	1.58	1.091	1.477	1.359	1.387	1.524	1.642	1.247
10.6	1.393	1.292	1.459	1.385	1.692	1.269	1.48	1.23	1.388	1.87	1.561	1.285	1.753	1.442	1.586	1.095	1.48	1.339	1.415	1.486	1.672	1.272
10.62	1.392	1.258	1.445	1.375	1.756	1.29	1.439	1.215	1.442	1.827	1.571	1.311	1.7	1.469	1.549	1.107	1.53	1.355	1.416	1.551	1.684	1.255
10.64	1.399	1.251	1.454	1.323	1.719	1.277	1.431	1.231	1.388	1.821	1.516	1.292	1.661	1.455	1.519	1.1	1.505	1.354	1.408	1.561	1.674	1.254
10.66	1.412	1.236	1.476	1.349	1.722	1.294	1.467	1.227	1.401	1.885	1.579	1.316	1.639	1.437	1.54	1.121	1.495	1.355	1.37	1.521	1.674	1.222
10.68	1.415	1.232	1.451	1.35	1.739	1.304	1.493	1.225	1.405	1.865	1.601	1.292	1.682	1.441	1.589	1.11	1.51	1.376	1.377	1.538	1.588	1.252
10.7	1.433	1.26	1.438	1.362	1.757	1.273	1.46	1.192	1.398	1.823	1.586	1.303	1.713	1.428	1.594	1.125	1.532	1.359	1.407	1.564	1.593	1.232
10.72	1.446	1.255	1.481	1.361	1.752	1.295	1.465	1.207	1.398	1.802	1.633	1.288	1.673	1.465	1.632	1.131	1.544	1.363	1.372	1.591	1.613	1.233
10.74	1.457	1.253	1.484	1.359	1.713	1.282	1.479	1.226	1.372	1.829	1.635	1.317	1.684	1.479	1.61	1.139	1.586	1.384	1.386	1.582	1.583	1.238
10.76	1.471	1.221	1.479	1.392	1.721	1.242	1.486	1.226	1.388	1.859	1.639	1.265	1.665	1.45	1.619	1.142	1.496	1.381	1.384	1.599	1.596	1.267
10.78	1.465	1.219	1.471	1.362	1.799	1.267	1.516	1.22	1.389	1.873	1.654	1.303	1.667	1.474	1.624	1.155	1.523	1.363	1.414	1.601	1.586	1.286
10.8	1.436	1.268	1.475	1.365	1.781	1.246	1.484	1.237	1.405	1.853	1.712	1.33	1.637	1.463	1.614	1.174	1.572	1.385	1.47	1.615	1.652	1.279
10.82	1.431	1.228	1.477	1.365	1.694	1.234	1.519	1.244	1.388	1.821	1.685	1.325	1.627	1.392	1.626	1.16	1.564	1.348	1.457	1.605	1.711	1.293
10.84	1.451	1.249	1.474	1.399	1.771	1.248	1.478	1.223	1.368	1.813	1.673	1.309	1.562	1.404	1.631	1.143	1.56	1.348	1.484	1.608	1.716	1.272
10.86	1.493	1.23	1.512	1.386	1.751	1.257	1.468	1.245	1.393	1.832	1.661	1.328	1.629	1.407	1.628	1.16	1.525	1.379	1.472	1.613	1.69	1.254
10.88	1.463	1.286	1.502	1.394	1.767	1.286	1.5	1.244	1.368	1.791	1.67	1.314	1.621	1.38	1.595	1.151	1.508	1.362	1.462	1.616	1.663	1.27
10.9	1.485	1.243	1.468	1.33	1.725	1.282	1.545	1.257	1.347	1.76	1.669	1.307	1.634	1.375	1.578	1.141	1.53	1.354	1.433	1.597	1.63	1.28
10.92	1.492	1.248	1.523	1.317	1.697	1.273	1.512	1.231	1.351	1.817	1.697	1.311	1.635	1.389	1.597	1.134	1.556	1.354	1.42	1.616	1.643	1.27
10.94	1.481	1.295	1.498	1.331	1.654	1.278	1.533	1.216	1.334	1.824	1.728	1.308	1.683	1.42	1.616	1.115	1.494	1.362	1.436	1.598	1.638	1.251
10.96	1.481	1.292	1.476	1.295	1.662	1.254	1.517	1.244	1.341	1.778	1.663	1.37	1.651	1.418	1.63	1.105	1.599	1.377	1.424	1.551	1.655	1.257
10.98	1.479	1.304	1.489	1.33	1.632	1.265	1.531	1.235	1.348	1.759	1.689	1.329	1.626	1.401	1.604	1.099	1.579	1.376	1.425	1.583	1.586	1.245
11	1.486	1.293	1.497	1.337	1.652	1.266	1.508	1.224	1.346	1.796	1.69	1.316	1.595	1.391	1.59	1.095	1.51	1.407	1.475	1.584	1.65	1.253
11.02	1.455	1.282	1.495	1.316	1.711	1.302	1.576	1.22	1.361	1.749	1.68	1.358	1.626	1.435	1.585	1.051	1.519	1.368	1.435	1.555	1.581	1.239
11.04	1.452	1.298	1.488	1.313	1.702	1.321	1.54	1.223	1.357	1.751	1.699	1.366	1.594	1.435	1.603	1.091	1.547	1.407	1.425	1.53	1.571	1.213
11.06	1.387	1.296	1.477	1.309	1.756	1.298	1.543	1.222	1.369	1.704	1.677	1.293	1.657	1.427	1.604	1.091	1.528	1.381	1.43	1.52	1.575	1.223
11.08	1.471	1.322	1.5	1.346	1.741	1.324	1.565	1.216	1.366	1.724	1.698	1.293	1.686	1.406	1.638	1.087	1.504	1.386	1.393	1.538	1.571	1.234
11.1	1.446	1.292	1.494	1.362	1.728	1.304	1.594	1.231	1.367	1.683	1.716	1.305	1.735	1.413	1.59	1.082	1.487	1.382	1.404	1.497	1.546	1.218
11.12	1.476	1.304	1.49	1.355	1.711	1.33	1.556	1.231	1.37	1.679	1.732	1.299	1.681	1.425	1.624	1.093	1.529	1.384	1.417	1.518	1.638	1.249
11.14	1.457	1.326	1.482	1.373	1.728	1.332	1.565	1.221	1.33	1.638	1.746	1.336	1.74	1.407	1.633	1.101	1.453	1.418	1.424	1.532	1.649	1.236
11.16	1.442	1.341	1.458	1.377	1.74	1.343	1.575	1.219	1.355	1.701	1.701	1.304	1.737	1.405	1.635	1.121	1.441	1.426	1.395	1.547	1.637	1.207
11.18	1.432	1.319	1.496	1.366	1.67	1.336	1.632	1.23	1.347	1.655	1.68	1.318	1.755	1.404	1.574	1.088	1.467	1.426	1.41	1.574	1.667	1.22
11.2	1.443	1.295	1.492	1.332	1.619	1.369	1.637	1.226	1.337	1.667	1.671	1.31	1.735	1.388	1.593	1.12	1.462	1.401	1.399	1.56	1.625	1.219
11.22	1.443	1.269	1.488	1.348	1.658	1.345	1.644	1.197	1.342	1.727	1.717	1.336	1.751	1.431	1.594	1.098	1.462	1.423	1.403	1.572	1.585	1.247
11.24	1.449	1.277	1.482	1.351	1.617	1.36	1.647	1.21	1.351	1.668	1.719	1.332	1.721	1.461	1.599	1.081	1.474	1.457	1.387	1.559	1.636	1.266
11.26	1.426	1.31	1.504	1.355	1.645	1.361	1.695	1.221	1.345	1.687	1.728	1.314	1.7	1.436	1.606	1.107	1.454	1.47	1.365	1.525	1.682	1.273
11.28	1.433	1.33	1.502	1.389	1.638	1.397	1.724	1.19	1.338	1.676	1.671	1.35	1.739	1.466	1.587	1.076	1.477	1.494	1.355	1.515	1.611	1.263
11.3	1.425	1.352	1.461	1.393	1.652	1.405	1.671	1.187	1.363	1.722	1.639	1.33	1.784	1.479	1.566	1.082	1.498	1.506	1.378	1.534	1.624	1.247
11.32	1.438	1.336	1.489	1.391	1.63	1.386	1.715	1.204	1.327	1.735	1.674	1.361	1.75	1.492	1.58	1.093	1.457	1.542	1.362	1.515	1.695	1.271
11.34	1.444	1.381	1.496	1.422	1.67	1.363	1.686	1.194	1.329	1.695	1.662	1.378	1.694	1.498	1.568	1.102	1.433	1.53	1.388	1.48	1.638	1.255
11.36	1.444	1.343	1.503	1.377	1.611	1.368	1.7	1.209	1.342	1.72	1.655	1.363	1.657	1.488	1.604	1.158	1.426	1.531	1.389	1.499	1.647	1.262
11.38	1.406	1.386	1.495	1.383	1.611	1.328	1.672	1.233	1.339	1.701	1.672	1.312	1.648	1.453	1.592	1.133	1.428	1.519	1.387	1.469	1.646	1.246
11.4	1.43	1.39	1.493	1.376	1.616	1.369	1.632	1.246	1.352	1.692	1.684	1.342	1.675	1.471	1.603	1.12	1.395	1.484	1.417	1.492	1.692	1.299
11.42	1.407	1.373	1.521	1.369	1.615	1.354	1.642	1.253	1.34	1.667	1.677	1.362	1.71	1.453	1.608	1.127	1.421	1.492	1.416	1.505	1.746	1.317
11.44	1.417	1.361	1.465	1.387	1.612	1.383	1.598	1.248	1.349	1.715	1.712	1.355	1.667	1.444	1.57	1.118	1.437	1.494	1.402	1.549	1.687	1.283
11.46	1.433	1.344	1.475	1.401	1.662	1.366	1.629	1.225	1.35	1.716	1.729	1.346	1.633	1.477	1.543	1.107	1.443	1.494	1.402	1.524	1.712	1.278
11.48	1.442	1.374	1.439	1.412	1.662	1.383	1.736	1.203	1.336	1.741	1.728	1.349	1.675	1.499	1.542	1.114	1.48	1.505	1.395	1.523	1.63	1.283
11.5	1.448	1.358	1.445	1.419	1.612	1.377	1.722	1.21	1.31	1.756	1.735	1.36	1.683	1.447	1.538	1.129	1.463	1.48	1.415	1.476	1.661	1.248
11.52	1.416	1.313	1.479	1.407	1.644	1.373	1.722	1.203	1.314	1.751	1.731	1.392	1.725	1.443	1.511	1.114	1.43	1.47	1.413	1.496	1.638	1.219
11.54	1.408	1.303	1.517	1.422	1.67	1.413	1.74	1.222	1.301	1.769	1.709	1.361	1.709	1.449	1.531	1.101	1.457	1.463	1.403	1.544	1.648	1.225
11.56	1.408	1.317	1.516	1.378	1.633	1.36	1.743	1.206	1.317	1.758	1.712	1.352	1.644	1.413	1.519	1.107	1.409	1.516	1.377	1.525	1.616	1.223
11.58	1.42	1.334	1.527	1.37	1.603	1.326	1.758	1.221	1.321	1.784	1.675	1.355	1.687	1.399	1.497	1.129	1.405	1.512	1.381	1.531	1.636	1.257
11.6	1.44	1.289	1.511	1.376	1.658	1.353	1.775	1.187	1.335	1.77	1.692	1.344	1.745	1.439	1.487	1.118	1.424	1.514	1.402	1.502	1.633	1.262
11.62	1.468	1.331	1.503	1.393	1.681	1.357	1.895	1.219	1.326	1.798	1.703	1.357	1.748	1.475	1.492	1.122	1.446	1.514	1.396	1.541	1.636	1.274
11.64	1.453	1.323	1.481	1.389	1.666	1.361	1.884	1.241	1.361	1.835	1.701	1.372	1.789	1.531	1.515	1.121	1.419	1.506	1.425	1.526	1.606	1.239
11.66	1.449	1.307	1.497	1.395	1.654	1.381	1.909	1.261	1.352	1.854	1.689	1.329	1.817	1.495	1.525	1.11	1.445	1.491	1.428	1.521	1.611	1.27
11.68	1.444	1.292	1.479	1.425	1.639	1.337	1.942	1.27	1.316	1.798	1.714	1.302	1.786	1.465	1.507	1.122	1.531	1.489	1.44	1.539	1.619	1.274
11.7	1.449	1.308	1.464	1.444	1.691	1.294	1.908	1.285	1.328	1.752	1.721	1.327	1.712	1.448	1.586	1.114	1.492	1.513	1.442	1.543	1.642	1.248
11.72	1.421	1.341	1.465	1.459	1.691	1.296	1.945	1.269	1.372	1.725	1.746	1.351	1.625	1.481	1.543	1.144	1.422	1.507	1.423	1.536	1.681	1.276
11.74	1.394	1.339	1.488	1.424	1.677	1.288	1.935	1.236	1.334	1.7	1.684	1.338	1.645	1.487	1.538	1.102	1.495	1.495	1.419	1.537	1.775	1.244
11.76	1.417	1.332	1.472	1.412	1.675	1.326	1.909	1.223	1.328	1.675	1.696	1.307	1.643	1.446	1.558	1.111	1.468	1.489	1.381	1.529	1.711	1.245
11.78	1.423	1.394	1.475	1.388	1.695	1.338	1.887	1.22	1.361	1.691	1.694	1.323	1.7	1.475	1.561	1.112	1.472	1.475	1.365	1.553	1.681	1.259
11.8	1.407	1.359	1.514	1.401	1.659	1.347	1.928	1.227	1.339	1.716	1.688	1.347	1.649	1.487	1.545	1.115	1.469	1.476	1.364	1.574	1.693	1.235
11.82	1.392	1.35	1.492	1.421	1.662	1.341	1.938	1.208	1.333	1.726	1.677	1.332	1.657	1.455	1.54	1.135	1.491	1.478	1.368	1.579	1.723	1.258
11.84	1.387	1.366	1.529	1.412	1.665	1.341	1.986	1.22	1.362	1.729	1.634	1.333	1.693	1.415	1.53	1.13	1.501	1.488	1.382	1.576	1.726	1.235
11.86	1.395	1.377	1.49	1.41	1.685	1.31	1.965	1.202	1.372	1.75	1.658	1.358	1.672	1.449	1.519	1.149	1.428	1.485	1.377	1.531	1.744	1.229
11.88	1.403	1.373	1.518	1.447	1.668	1.33	1.955	1.23	1.312	1.78	1.653	1.343	1.633	1.495	1.497	1.151	1.459	1.489	1.363	1.527	1.736	1.228
11.9	1.41	1.377	1.511	1.384	1.693	1.327	1.923	1.223	1.353	1.766	1.632	1.327	1.645	1.463	1.487	1.094	1.413	1.528	1.399	1.522	1.805	1.234
11.92	1.427	1.353	1.53	1.371	1.74	1.333	1.946	1.2	1.323	1.737	1.598	1.36	1.673	1.446	1.515	1.088	1.451	1.505	1.394	1.548	1.753	1.206
11.94	1.428	1.375	1.547	1.409	1.751	1.322	1.943	1.196	1.314	1.726	1.571	1.327	1.677	1.451	1.534	1.08	1.429	1.519	1.377	1.544	1.726	1.197
11.96	1.409	1.326	1.626	1.391	1.753	1.345	1.949	1.211	1.336	1.747	1.574	1.302	1.643	1.455	1.526	1.074	1.447	1.523	1.392	1.516	1.737	1.184
11.98	1.407	1.304	1.644	1.366	1.662	1.353	1.902	1.201	1.305	1.76	1.535	1.294	1.637	1.422	1.507	1.092	1.417	1.504	1.391	1.521	1.716	1.2
12	1.397	1.307	1.63	1.357	1.649	1.34	1.932	1.177	1.301	1.726	1.539	1.314	1.635	1.406	1.49	1.095	1.463	1.491	1.363	1.52	1.763	1.19
12.02	1.381	1.304	1.623	1.392	1.681	1.342	1.87	1.149	1.3	1.748	1.547	1.315	1.635	1.424	1.527	1.125	1.422	1.455	1.375	1.508	1.83	1.168
12.04	1.413	1.326	1.636	1.398	1.748	1.33	1.897	1.161	1.285	1.682	1.588	1.25	1.641	1.435	1.511	1.097	1.411	1.436	1.405	1.493	1.759	1.179
12.06	1.439	1.329	1.651	1.428	1.716	1.347	1.831	1.172	1.272	1.673	1.575	1.278	1.655	1.418	1.551	1.083	1.463	1.456	1.407	1.49	1.804	1.185
12.08	1.429	1.341	1.629	1.403	1.686	1.361	1.887	1.187	1.263	1.636	1.553	1.306	1.631	1.468	1.526	1.095	1.462	1.487	1.381	1.514	1.802	1.185
12.1	1.444	1.309	1.644	1.404	1.673	1.383	1.87	1.19	1.28	1.698	1.516	1.316	1.659	1.452	1.559	1.077	1.464	1.465	1.358	1.494	1.728	1.177
12.12	1.417	1.294	1.655	1.391	1.706	1.425	1.776	1.195	1.267	1.707	1.556	1.299	1.717	1.481	1.542	1.091	1.501	1.443	1.382	1.495	1.71	1.181
12.14	1.445	1.278	1.654	1.418	1.735	1.402	1.887	1.206	1.267	1.695	1.564	1.287	1.71	1.453	1.535	1.074	1.489	1.481	1.359	1.477	1.729	1.184
12.16	1.425	1.27	1.622	1.407	1.742	1.411	1.866	1.203	1.283	1.696	1.524	1.276	1.697	1.479	1.511	1.083	1.483	1.46	1.365	1.499	1.715	1.165
12.18	1.427	1.279	1.623	1.389	1.754	1.341	1.901	1.203	1.297	1.72	1.53	1.29	1.644	1.457	1.534	1.053	1.474	1.484	1.347	1.469	1.729	1.191
12.2	1.429	1.27	1.615	1.384	1.739	1.41	1.805	1.199	1.267	1.763	1.53	1.27	1.631	1.501	1.493	1.059	1.482	1.481	1.349	1.475	1.794	1.168
12.22	1.472	1.269	1.63	1.374	1.743	1.411	1.813	1.178	1.287	1.818	1.566	1.249	1.661	1.478	1.515	1.045	1.496	1.497	1.371	1.491	1.686	1.149
12.24	1.491	1.239	1.607	1.378	1.77	1.391	1.75	1.167	1.272	1.767	1.591	1.265	1.63	1.47	1.462	1.06	1.507	1.485	1.374	1.463	1.72	1.192
12.26	1.454	1.257	1.57	1.365	1.801	1.443	1.746	1.181	1.269	1.787	1.584	1.26	1.603	1.497	1.476	1.056	1.507	1.519	1.395	1.474	1.777	1.19
12.28	1.476	1.287	1.604	1.378	1.757	1.429	1.803	1.201	1.284	1.777	1.548	1.222	1.569	1.47	1.448	1.074	1.445	1.533	1.414	1.455	1.731	1.192
12.3	1.47	1.306	1.607	1.408	1.767	1.484	1.869	1.188	1.255	1.818	1.558	1.241	1.542	1.428	1.46	1.058	1.448	1.553	1.397	1.478	1.722	1.202
12.32	1.471	1.269	1.594	1.438	1.771	1.471	1.948	1.182	1.282	1.773	1.552	1.259	1.581	1.462	1.51	1.062	1.41	1.556	1.401	1.462	1.786	1.192
12.34	1.436	1.249	1.559	1.435	1.832	1.45	1.954	1.207	1.284	1.815	1.537	1.265	1.592	1.479	1.49	1.071	1.454	1.557	1.406	1.47	1.728	1.182
12.36	1.426	1.263	1.615	1.42	1.79	1.479	1.93	1.211	1.278	1.85	1.552	1.283	1.565	1.506	1.515	1.082	1.439	1.577	1.401	1.474	1.769	1.195
12.38	1.439	1.291	1.591	1.432	1.77	1.458	1.941	1.21	1.277	1.836	1.516	1.305	1.524	1.502	1.51	1.078	1.4	1.602	1.36	1.492	1.791	1.206
12.4	1.431	1.325	1.576	1.41	1.744	1.445	1.902	1.203	1.282	1.903	1.539	1.325	1.565	1.481	1.559	1.082	1.425	1.599	1.34	1.458	1.731	1.185
12.42	1.493	1.272	1.587	1.38	1.73	1.428	1.842	1.23	1.284	1.852	1.537	1.329	1.574	1.445	1.563	1.088	1.475	1.609	1.341	1.48	1.766	1.177
12.44	1.472	1.285	1.584	1.374	1.769	1.412	1.798	1.219	1.271	1.843	1.564	1.314	1.533	1.409	1.527	1.066	1.458	1.595	1.381	1.468	1.811	1.183
12.46	1.472	1.329	1.604	1.38	1.822	1.424	1.83	1.2	1.271	1.904	1.589	1.334	1.576	1.432	1.548	1.105	1.474	1.581	1.379	1.488	1.858	1.196
12.48	1.456	1.336	1.581	1.365	1.751	1.459	1.839	1.208	1.303	1.905	1.593	1.343	1.563	1.429	1.516	1.085	1.458	1.611	1.382	1.511	1.838	1.224
12.5	1.449	1.306	1.567	1.43	1.754	1.476	1.796	1.191	1.295	1.913	1.555	1.34	1.529	1.477	1.532	1.084	1.486	1.606	1.397	1.503	1.817	1.259
12.52	1.43	1.314	1.508	1.485	1.717	1.423	1.832	1.22	1.3	1.94	1.522	1.365	1.525	1.406	1.539	1.081	1.476	1.577	1.398	1.516	1.8	1.264
12.54	1.408	1.297	1.504	1.444	1.735	1.456	1.825	1.222	1.278	1.92	1.568	1.313	1.51	1.424	1.554	1.074	1.467	1.552	1.394	1.545	1.713	1.223
12.56	1.423	1.311	1.468	1.392	1.742	1.441	1.792	1.217	1.272	1.962	1.596	1.338	1.586	1.421	1.543	1.098	1.503	1.57	1.402	1.607	1.698	1.236
12.58	1.467	1.29	1.476	1.374	1.727	1.451	1.772	1.209	1.267	1.967	1.614	1.339	1.612	1.425	1.519	1.104	1.519	1.604	1.393	1.588	1.703	1.207
12.6	1.448	1.281	1.51	1.416	1.753	1.461	1.769	1.254	1.272	1.923	1.604	1.32	1.652	1.435	1.565	1.099	1.481	1.618	1.384	1.593	1.725	1.211
12.62	1.456	1.251	1.497	1.384	1.8	1.403	1.779	1.253	1.254	1.936	1.569	1.344	1.643	1.428	1.566	1.097	1.467	1.602	1.425	1.571	1.726	1.228
12.64	1.452	1.307	1.484	1.414	1.796	1.426	1.789	1.234	1.25	1.91	1.557	1.362	1.635	1.439	1.581	1.105	1.494	1.578	1.431	1.589	1.727	1.225
12.66	1.462	1.285	1.458	1.413	1.811	1.415	1.79	1.233	1.226	1.931	1.512	1.336	1.63	1.418	1.541	1.091	1.513	1.588	1.42	1.567	1.697	1.203
12.68	1.466	1.307	1.478	1.425	1.739	1.439	1.791	1.231	1.222	1.899	1.492	1.318	1.627	1.464	1.571	1.102	1.527	1.635	1.39	1.548	1.719	1.221
12.7	1.474	1.295	1.46	1.404	1.738	1.427	1.737	1.241	1.236	1.92	1.447	1.326	1.63	1.448	1.573	1.062	1.52	1.611	1.395	1.539	1.74	1.211
12.72	1.423	1.293	1.452	1.425	1.77	1.423	1.745	1.244	1.252	1.893	1.459	1.317	1.576	1.476	1.576	1.072	1.545	1.62	1.408	1.533	1.835	1.23
12.74	1.426	1.278	1.435	1.446	1.722	1.387	1.772	1.219	1.227	1.864	1.466	1.311	1.604	1.473	1.613	1.072	1.483	1.635	1.417	1.52	1.849	1.234
12.76	1.435	1.288	1.444	1.441	1.752	1.35	1.753	1.225	1.245	1.856	1.471	1.321	1.56	1.46	1.61	1.101	1.475	1.691	1.434	1.475	1.854	1.223
12.78	1.432	1.302	1.424	1.423	1.722	1.365	1.783	1.221	1.277	1.833	1.484	1.32	1.571	1.454	1.603	1.086	1.505	1.693	1.402	1.455	1.853	1.217
12.8	1.446	1.286	1.458	1.472	1.755	1.369	1.715	1.234	1.302	1.807	1.515	1.314	1.625	1.458	1.638	1.087	1.5	1.66	1.402	1.508	1.858	1.242
12.82	1.464	1.306	1.459	1.465	1.776	1.418	1.753	1.219	1.307	1.837	1.566	1.31	1.604	1.464	1.654	1.09	1.458	1.739	1.393	1.458	1.846	1.248
12.84	1.458	1.281	1.461	1.501	1.741	1.401	1.758	1.189	1.276	1.858	1.585	1.316	1.601	1.442	1.641	1.074	1.39	1.712	1.377	1.461	1.874	1.257
12.86	1.433	1.292	1.463	1.48	1.769	1.409	1.847	1.18	1.299	1.787	1.582	1.311	1.568	1.436	1.608	1.081	1.37	1.66	1.415	1.48	1.876	1.271
12.88	1.429	1.299	1.437	1.462	1.78	1.388	1.802	1.195	1.296	1.838	1.584	1.301	1.605	1.46	1.605	1.071	1.426	1.688	1.446	1.462	1.918	1.244
12.9	1.464	1.3	1.433	1.471	1.79	1.383	1.758	1.19	1.27	1.83	1.545	1.319	1.601	1.474	1.582	1.065	1.46	1.722	1.425	1.494	1.901	1.231
12.92	1.449	1.29	1.42	1.483	1.738	1.363	1.789	1.191	1.299	1.83	1.547	1.357	1.565	1.518	1.573	1.057	1.479	1.714	1.442	1.495	1.864	1.258
12.94	1.497	1.314	1.4	1.466	1.771	1.357	1.832	1.208	1.289	1.809	1.52	1.349	1.569	1.51	1.55	1.045	1.519	1.697	1.465	1.496	1.895	1.241
12.96	1.452	1.353	1.38	1.448	1.724	1.394	1.763	1.231	1.304	1.744	1.493	1.341	1.55	1.531	1.585	1.082	1.472	1.665	1.449	1.479	1.873	1.219
12.98	1.46	1.319	1.365	1.444	1.777	1.415	1.777	1.222	1.311	1.751	1.511	1.318	1.592	1.53	1.606	1.085	1.505	1.654	1.426	1.458	1.809	1.22
13	1.465	1.298	1.382	1.441	1.801	1.393	1.746	1.188	1.295	1.745	1.521	1.336	1.59	1.495	1.633	1.092	1.48	1.614	1.395	1.437	1.856	1.22
13.02	1.487	1.303	1.393	1.486	1.79	1.364	1.744	1.194	1.308	1.774	1.528	1.348	1.605	1.496	1.628	1.09	1.492	1.613	1.393	1.492	1.864	1.245
13.04	1.494	1.322	1.422	1.482	1.753	1.369	1.7	1.215	1.318	1.736	1.559	1.332	1.568	1.456	1.611	1.106	1.442	1.577	1.418	1.471	1.834	1.238
13.06	1.524	1.339	1.44	1.521	1.767	1.357	1.69	1.178	1.344	1.78	1.551	1.312	1.545	1.47	1.612	1.1	1.497	1.567	1.413	1.437	1.782	1.231
13.08	1.501	1.336	1.441	1.47	1.78	1.369	1.713	1.203	1.312	1.736	1.566	1.329	1.507	1.421	1.62	1.101	1.471	1.554	1.414	1.437	1.808	1.212
13.1	1.498	1.348	1.403	1.464	1.76	1.364	1.684	1.184	1.322	1.746	1.488	1.28	1.5	1.407	1.612	1.107	1.456	1.577	1.406	1.436	1.838	1.235
13.12	1.522	1.365	1.438	1.485	1.743	1.417	1.688	1.171	1.324	1.771	1.506	1.298	1.51	1.422	1.609	1.083	1.428	1.567	1.425	1.481	1.859	1.25
13.14	1.485	1.363	1.483	1.462	1.714	1.382	1.715	1.15	1.331	1.737	1.481	1.279	1.522	1.437	1.613	1.115	1.457	1.55	1.425	1.501	1.882	1.216
13.16	1.506	1.378	1.464	1.484	1.718	1.372	1.724	1.199	1.35	1.732	1.482	1.283	1.569	1.403	1.658	1.104	1.437	1.579	1.382	1.491	1.842	1.262
13.18	1.52	1.369	1.43	1.498	1.756	1.366	1.728	1.203	1.365	1.729	1.481	1.285	1.527	1.443	1.564	1.068	1.475	1.572	1.379	1.467	1.774	1.234
13.2	1.501	1.39	1.433	1.472	1.711	1.359	1.733	1.167	1.366	1.804	1.472	1.316	1.532	1.412	1.608	1.08	1.453	1.565	1.384	1.511	1.835	1.262
13.22	1.47	1.385	1.464	1.491	1.776	1.344	1.657	1.183	1.338	1.817	1.45	1.327	1.601	1.417	1.609	1.11	1.455	1.557	1.395	1.532	1.813	1.296
13.24	1.491	1.359	1.468	1.467	1.734	1.344	1.622	1.198	1.36	1.853	1.436	1.304	1.596	1.422	1.626	1.132	1.457	1.594	1.395	1.487	1.801	1.275
13.26	1.469	1.352	1.475	1.449	1.693	1.339	1.629	1.211	1.381	1.785	1.432	1.277	1.555	1.364	1.635	1.113	1.476	1.601	1.425	1.473	1.801	1.259
13.28	1.502	1.364	1.479	1.468	1.744	1.345	1.573	1.191	1.382	1.844	1.443	1.291	1.561	1.361	1.63	1.131	1.514	1.651	1.427	1.47	1.784	1.292
13.3	1.514	1.339	1.418	1.472	1.711	1.355	1.585	1.207	1.379	1.878	1.444	1.282	1.592	1.402	1.63	1.147	1.514	1.621	1.403	1.521	1.782	1.289
13.32	1.493	1.341	1.466	1.496	1.706	1.339	1.587	1.207	1.361	1.867	1.469	1.253	1.534	1.411	1.619	1.141	1.527	1.59	1.42	1.524	1.724	1.251
13.34	1.473	1.318	1.461	1.492	1.78	1.374	1.564	1.216	1.371	1.846	1.429	1.256	1.516	1.402	1.651	1.123	1.529	1.616	1.413	1.535	1.75	1.283
13.36	1.465	1.329	1.488	1.474	1.715	1.34	1.518	1.194	1.363	1.843	1.473	1.253	1.498	1.401	1.587	1.126	1.478	1.577	1.384	1.513	1.728	1.267
13.38	1.509	1.346	1.486	1.49	1.757	1.342	1.579	1.197	1.354	1.821	1.497	1.266	1.499	1.366	1.618	1.099	1.437	1.546	1.381	1.488	1.748	1.28
13.4	1.525	1.362	1.513	1.446	1.749	1.338	1.582	1.202	1.34	1.825	1.524	1.255	1.5	1.381	1.623	1.101	1.461	1.553	1.386	1.487	1.718	1.286
13.42	1.516	1.38	1.501	1.433	1.723	1.326	1.615	1.21	1.385	1.814	1.533	1.252	1.549	1.399	1.626	1.095	1.417	1.575	1.388	1.543	1.655	1.31
13.44	1.515	1.369	1.516	1.416	1.749	1.355	1.571	1.189	1.35	1.798	1.585	1.276	1.554	1.376	1.672	1.141	1.426	1.529	1.432	1.5	1.638	1.321
13.46	1.504	1.33	1.487	1.422	1.699	1.366	1.617	1.217	1.335	1.803	1.577	1.297	1.526	1.404	1.688	1.173	1.423	1.534	1.449	1.508	1.634	1.294
13.48	1.523	1.279	1.472	1.383	1.713	1.329	1.648	1.217	1.337	1.849	1.599	1.342	1.504	1.372	1.732	1.173	1.335	1.525	1.43	1.52	1.59	1.284
13.5	1.51	1.329	1.446	1.442	1.702	1.322	1.629	1.226	1.333	1.804	1.63	1.369	1.509	1.399	1.706	1.173	1.403	1.528	1.445	1.536	1.618	1.286
13.52	1.509	1.347	1.52	1.444	1.745	1.286	1.576	1.25	1.36	1.768	1.606	1.325	1.511	1.354	1.713	1.173	1.399	1.512	1.464	1.528	1.654	1.258
13.54	1.488	1.325	1.501	1.457	1.737	1.318	1.593	1.221	1.37	1.822	1.605	1.341	1.489	1.352	1.721	1.161	1.35	1.521	1.464	1.486	1.632	1.269
13.56	1.456	1.32	1.478	1.466	1.726	1.332	1.585	1.206	1.389	1.813	1.579	1.347	1.515	1.404	1.691	1.162	1.377	1.528	1.425	1.527	1.599	1.289
13.58	1.446	1.333	1.499	1.43	1.761	1.346	1.55	1.229	1.421	1.749	1.62	1.349	1.555	1.442	1.683	1.157	1.418	1.566	1.435	1.465	1.584	1.283
13.6	1.446	1.331	1.559	1.408	1.708	1.383	1.594	1.211	1.386	1.767	1.636	1.331	1.573	1.45	1.672	1.218	1.418	1.573	1.45	1.495	1.605	1.259
13.62	1.456	1.337	1.557	1.419	1.755	1.364	1.596	1.212	1.409	1.732	1.647	1.369	1.55	1.431	1.656	1.243	1.385	1.581	1.435	1.503	1.588	1.251
13.64	1.462	1.339	1.533	1.428	1.784	1.354	1.598	1.212	1.406	1.71	1.651	1.365	1.587	1.405	1.633	1.226	1.36	1.574	1.433	1.5	1.618	1.299
13.66	1.504	1.324	1.52	1.46	1.7	1.364	1.609	1.207	1.396	1.699	1.676	1.336	1.565	1.415	1.64	1.214	1.4	1.568	1.444	1.463	1.566	1.29
13.68	1.498	1.323	1.493	1.472	1.699	1.35	1.612	1.177	1.402	1.705	1.698	1.332	1.533	1.409	1.617	1.226	1.417	1.57	1.435	1.513	1.583	1.28
13.7	1.511	1.338	1.486	1.471	1.701	1.366	1.628	1.193	1.381	1.725	1.664	1.325	1.53	1.414	1.629	1.216	1.457	1.573	1.426	1.481	1.608	1.278
13.72	1.52	1.355	1.498	1.461	1.701	1.397	1.609	1.183	1.345	1.741	1.647	1.318	1.582	1.418	1.647	1.197	1.418	1.567	1.461	1.469	1.646	1.3
13.74	1.5	1.338	1.443	1.435	1.748	1.361	1.643	1.192	1.373	1.759	1.612	1.331	1.57	1.382	1.657	1.218	1.425	1.598	1.469	1.471	1.625	1.285
13.76	1.514	1.331	1.456	1.456	1.744	1.34	1.595	1.176	1.416	1.746	1.637	1.373	1.594	1.362	1.63	1.179	1.395	1.588	1.484	1.491	1.576	1.262
13.78	1.538	1.358	1.494	1.497	1.691	1.324	1.572	1.185	1.385	1.753	1.617	1.357	1.587	1.401	1.627	1.186	1.333	1.604	1.47	1.498	1.544	1.285
13.8	1.558	1.361	1.484	1.487	1.637	1.335	1.56	1.179	1.369	1.768	1.576	1.363	1.572	1.425	1.65	1.204	1.345	1.609	1.471	1.525	1.597	1.265
13.82	1.577	1.408	1.455	1.505	1.68	1.363	1.566	1.176	1.393	1.706	1.579	1.348	1.585	1.448	1.624	1.207	1.41	1.582	1.452	1.529	1.572	1.247
13.84	1.571	1.371	1.455	1.519	1.646	1.338	1.597	1.232	1.386	1.751	1.57	1.373	1.59	1.442	1.606	1.238	1.375	1.588	1.437	1.53	1.579	1.26
13.86	1.568	1.342	1.51	1.492	1.726	1.36	1.565	1.231	1.347	1.697	1.558	1.351	1.636	1.444	1.601	1.287	1.407	1.619	1.49	1.546	1.539	1.287
13.88	1.578	1.36	1.497	1.496	1.68	1.36	1.556	1.213	1.369	1.704	1.563	1.329	1.699	1.484	1.58	1.3	1.397	1.614	1.446	1.538	1.504	1.294
13.9	1.57	1.369	1.536	1.441	1.723	1.335	1.508	1.234	1.356	1.688	1.53	1.367	1.711	1.479	1.591	1.287	1.4	1.64	1.462	1.51	1.524	1.304
13.92	1.534	1.341	1.496	1.454	1.728	1.335	1.53	1.198	1.333	1.643	1.494	1.359	1.685	1.527	1.594	1.287	1.467	1.625	1.457	1.517	1.571	1.305
13.94	1.568	1.298	1.496	1.449	1.734	1.314	1.571	1.22	1.311	1.594	1.495	1.361	1.657	1.484	1.555	1.247	1.432	1.562	1.447	1.503	1.59	1.286
13.96	1.563	1.322	1.467	1.475	1.702	1.313	1.564	1.201	1.327	1.647	1.538	1.358	1.643	1.461	1.529	1.258	1.442	1.544	1.452	1.485	1.575	1.318
13.98	1.527	1.334	1.487	1.482	1.682	1.314	1.531	1.172	1.321	1.669	1.585	1.389	1.658	1.491	1.555	1.264	1.458	1.544	1.458	1.511	1.524	1.31
14	1.539	1.319	1.468	1.5	1.698	1.346	1.544	1.199	1.326	1.661	1.557	1.41	1.66	1.456	1.549	1.267	1.461	1.536	1.423	1.491	1.553	1.339
14.02	1.534	1.285	1.471	1.491	1.634	1.351	1.577	1.191	1.356	1.571	1.572	1.388	1.622	1.47	1.57	1.262	1.356	1.537	1.447	1.48	1.561	1.319
14.04	1.501	1.258	1.481	1.456	1.647	1.347	1.554	1.193	1.319	1.613	1.573	1.39	1.62	1.449	1.572	1.257	1.347	1.564	1.458	1.508	1.554	1.292
14.06	1.527	1.312	1.444	1.428	1.717	1.342	1.593	1.201	1.345	1.626	1.546	1.393	1.652	1.432	1.604	1.243	1.436	1.579	1.466	1.483	1.567	1.285
14.08	1.504	1.286	1.461	1.412	1.69	1.324	1.617	1.187	1.355	1.627	1.569	1.42	1.635	1.437	1.625	1.264	1.43	1.597	1.453	1.5	1.53	1.269
14.1	1.505	1.299	1.47	1.421	1.708	1.296	1.586	1.209	1.364	1.643	1.533	1.436	1.689	1.474	1.634	1.283	1.412	1.617	1.424	1.508	1.543	1.265
14.12	1.503	1.322	1.5	1.426	1.711	1.334	1.561	1.175	1.35	1.638	1.54	1.381	1.767	1.443	1.633	1.271	1.439	1.589	1.422	1.485	1.552	1.283
14.14	1.537	1.318	1.496	1.405	1.683	1.327	1.478	1.203	1.356	1.607	1.557	1.387	1.779	1.46	1.592	1.265	1.403	1.608	1.414	1.467	1.491	1.29
14.16	1.525	1.367	1.511	1.379	1.717	1.337	1.487	1.198	1.368	1.609	1.57	1.396	1.728	1.435	1.625	1.25	1.434	1.606	1.434	1.472	1.522	1.299
14.18	1.51	1.321	1.488	1.403	1.763	1.324	1.511	1.191	1.383	1.625	1.57	1.356	1.709	1.427	1.592	1.235	1.476	1.589	1.423	1.479	1.541	1.3
14.2	1.508	1.3	1.518	1.434	1.764	1.343	1.525	1.186	1.386	1.63	1.592	1.348	1.754	1.428	1.592	1.235	1.48	1.578	1.426	1.484	1.574	1.28
14.22	1.494	1.25	1.512	1.403	1.792	1.288	1.582	1.19	1.376	1.664	1.573	1.383	1.776	1.465	1.573	1.248	1.494	1.59	1.431	1.489	1.556	1.288
14.24	1.5	1.255	1.533	1.409	1.766	1.277	1.558	1.155	1.35	1.613	1.589	1.39	1.7	1.478	1.594	1.215	1.458	1.607	1.409	1.487	1.573	1.297
14.26	1.475	1.288	1.554	1.405	1.759	1.298	1.54	1.18	1.38	1.647	1.574	1.379	1.672	1.444	1.587	1.221	1.461	1.589	1.401	1.491	1.579	1.36
14.28	1.499	1.341	1.577	1.369	1.78	1.33	1.568	1.183	1.408	1.64	1.606	1.383	1.671	1.484	1.58	1.227	1.523	1.6	1.402	1.468	1.546	1.28
14.3	1.472	1.287	1.564	1.349	1.785	1.297	1.52	1.179	1.488	1.639	1.603	1.359	1.72	1.444	1.535	1.227	1.468	1.595	1.429	1.449	1.457	1.274
14.32	1.496	1.348	1.498	1.366	1.683	1.28	1.547	1.193	1.458	1.624	1.607	1.318	1.803	1.433	1.535	1.244	1.424	1.598	1.439	1.445	1.469	1.275
14.34	1.549	1.341	1.473	1.41	1.756	1.29	1.559	1.186	1.441	1.649	1.62	1.32	1.681	1.405	1.547	1.263	1.391	1.598	1.446	1.457	1.444	1.297
14.36	1.531	1.316	1.482	1.433	1.691	1.282	1.532	1.171	1.458	1.635	1.577	1.323	1.583	1.506	1.55	1.203	1.373	1.581	1.444	1.493	1.438	1.275
14.38	1.576	1.335	1.494	1.399	1.714	1.27	1.561	1.213	1.475	1.626	1.606	1.298	1.633	1.514	1.579	1.198	1.427	1.584	1.397	1.472	1.459	1.317
14.4	1.568	1.298	1.479	1.41	1.713	1.267	1.535	1.212	1.457	1.597	1.59	1.29	1.653	1.523	1.562	1.182	1.436	1.573	1.423	1.446	1.514	1.306
14.42	1.567	1.3	1.462	1.39	1.699	1.26	1.515	1.186	1.475	1.578	1.623	1.304	1.61	1.519	1.54	1.209	1.403	1.54	1.417	1.471	1.46	1.324
14.44	1.568	1.317	1.477	1.411	1.708	1.252	1.522	1.188	1.484	1.587	1.593	1.311	1.589	1.488	1.544	1.237	1.388	1.556	1.43	1.507	1.495	1.321
14.46	1.523	1.315	1.478	1.394	1.754	1.249	1.542	1.212	1.474	1.558	1.644	1.279	1.593	1.498	1.532	1.241	1.407	1.562	1.43	1.455	1.478	1.306
14.48	1.549	1.321	1.473	1.387	1.742	1.282	1.556	1.212	1.468	1.561	1.627	1.323	1.619	1.512	1.529	1.259	1.423	1.578	1.402	1.478	1.502	1.318
14.5	1.541	1.31	1.432	1.382	1.749	1.285	1.586	1.196	1.441	1.583	1.638	1.318	1.568	1.509	1.545	1.248	1.424	1.573	1.405	1.45	1.449	1.349
14.52	1.541	1.345	1.445	1.386	1.729	1.301	1.577	1.171	1.474	1.588	1.654	1.317	1.605	1.53	1.568	1.262	1.453	1.576	1.391	1.419	1.452	1.35
14.54	1.527	1.347	1.452	1.375	1.691	1.31	1.526	1.204	1.478	1.573	1.646	1.349	1.632	1.513	1.541	1.291	1.418	1.558	1.396	1.437	1.497	1.385
14.56	1.552	1.365	1.47	1.396	1.697	1.324	1.506	1.221	1.468	1.543	1.662	1.352	1.654	1.495	1.541	1.245	1.422	1.564	1.414	1.395	1.494	1.402
14.58	1.537	1.357	1.462	1.352	1.746	1.29	1.508	1.25	1.452	1.541	1.626	1.328	1.58	1.526	1.552	1.226	1.444	1.55	1.442	1.403	1.454	1.431
14.6	1.548	1.358	1.467	1.359	1.7	1.275	1.505	1.242	1.469	1.513	1.655	1.338	1.594	1.468	1.528	1.218	1.398	1.568	1.432	1.396	1.483	1.434
14.62	1.546	1.351	1.477	1.361	1.734	1.28	1.486	1.235	1.482	1.499	1.643	1.323	1.564	1.514	1.559	1.217	1.376	1.524	1.433	1.377	1.522	1.428
14.64	1.582	1.363	1.459	1.364	1.708	1.256	1.577	1.24	1.494	1.503	1.657	1.354	1.612	1.498	1.568	1.25	1.41	1.59	1.428	1.389	1.503	1.486
14.66	1.54	1.378	1.457	1.375	1.701	1.273	1.562	1.221	1.514	1.517	1.656	1.346	1.587	1.507	1.529	1.237	1.41	1.549	1.465	1.402	1.501	1.458
14.68	1.503	1.332	1.416	1.366	1.698	1.352	1.568	1.237	1.548	1.588	1.657	1.358	1.59	1.509	1.519	1.272	1.382	1.562	1.43	1.383	1.508	1.405
14.7	1.52	1.378	1.399	1.334	1.757	1.339	1.565	1.254	1.524	1.546	1.649	1.354	1.584	1.535	1.547	1.279	1.379	1.596	1.464	1.404	1.551	1.399
14.72	1.513	1.358	1.404	1.351	1.759	1.299	1.567	1.231	1.536	1.539	1.608	1.29	1.619	1.571	1.598	1.313	1.41	1.612	1.463	1.385	1.521	1.376
14.74	1.48	1.371	1.459	1.303	1.727	1.285	1.596	1.272	1.516	1.593	1.573	1.272	1.562	1.547	1.597	1.303	1.407	1.589	1.467	1.418	1.518	1.428
14.76	1.507	1.394	1.445	1.319	1.732	1.301	1.567	1.264	1.564	1.568	1.586	1.299	1.56	1.528	1.572	1.306	1.428	1.56	1.466	1.424	1.499	1.454
14.78	1.496	1.37	1.401	1.346	1.739	1.32	1.572	1.264	1.569	1.583	1.547	1.287	1.6	1.492	1.596	1.312	1.404	1.594	1.434	1.431	1.436	1.476
14.8	1.481	1.385	1.397	1.339	1.787	1.308	1.578	1.25	1.601	1.542	1.505	1.27	1.534	1.429	1.575	1.319	1.408	1.582	1.462	1.411	1.452	1.487
14.82	1.485	1.41	1.389	1.352	1.812	1.303	1.624	1.239	1.591	1.544	1.517	1.307	1.598	1.481	1.58	1.314	1.364	1.603	1.443	1.449	1.433	1.477
14.84	1.503	1.436	1.402	1.37	1.797	1.318	1.667	1.218	1.568	1.529	1.559	1.298	1.609	1.513	1.618	1.304	1.388	1.602	1.466	1.458	1.456	1.448
14.86	1.473	1.4	1.352	1.384	1.714	1.343	1.76	1.217	1.58	1.514	1.578	1.317	1.598	1.506	1.572	1.328	1.413	1.593	1.453	1.441	1.471	1.478
14.88	1.503	1.395	1.402	1.394	1.744	1.298	1.828	1.204	1.596	1.514	1.585	1.328	1.625	1.471	1.544	1.303	1.384	1.566	1.446	1.435	1.476	1.426
14.9	1.519	1.358	1.437	1.409	1.738	1.31	1.847	1.177	1.612	1.506	1.538	1.282	1.644	1.505	1.56	1.318	1.374	1.58	1.433	1.412	1.461	1.457
14.92	1.471	1.364	1.448	1.386	1.751	1.288	1.838	1.184	1.579	1.517	1.544	1.275	1.603	1.492	1.552	1.303	1.4	1.589	1.422	1.458	1.504	1.394
14.94	1.482	1.394	1.414	1.39	1.764	1.297	1.828	1.196	1.565	1.52	1.534	1.254	1.674	1.523	1.527	1.257	1.388	1.58	1.426	1.439	1.514	1.401
14.96	1.475	1.402	1.403	1.376	1.733	1.321	1.801	1.206	1.548	1.55	1.544	1.27	1.708	1.513	1.563	1.277	1.426	1.59	1.406	1.485	1.51	1.395
14.98	1.474	1.449	1.379	1.374	1.727	1.295	1.828	1.186	1.553	1.526	1.554	1.263	1.735	1.554	1.584	1.277	1.413	1.599	1.397	1.47	1.512	1.366
15	1.466	1.432	1.356	1.414	1.738	1.295	1.814	1.192	1.564	1.509	1.572	1.265	1.735	1.533	1.576	1.305	1.391	1.527	1.389	1.476	1.453	1.37
15.02	1.473	1.469	1.413	1.406	1.74	1.305	1.84	1.185	1.583	1.512	1.567	1.279	1.756	1.499	1.601	1.324	1.393	1.548	1.401	1.485	1.454	1.379
15.04	1.491	1.424	1.425	1.389	1.712	1.301	1.845	1.188	1.566	1.537	1.575	1.312	1.751	1.467	1.635	1.306	1.342	1.562	1.405	1.449	1.376	1.335
15.06	1.533	1.45	1.412	1.391	1.758	1.295	1.795	1.209	1.534	1.546	1.584	1.326	1.721	1.506	1.596	1.341	1.364	1.547	1.422	1.47	1.387	1.351
15.08	1.499	1.442	1.41	1.364	1.747	1.327	1.803	1.218	1.517	1.537	1.556	1.338	1.812	1.495	1.6	1.366	1.383	1.551	1.414	1.488	1.419	1.347
15.1	1.523	1.398	1.408	1.357	1.746	1.257	1.826	1.197	1.501	1.56	1.567	1.328	1.814	1.497	1.544	1.331	1.378	1.587	1.429	1.459	1.368	1.359
15.12	1.506	1.384	1.391	1.349	1.782	1.272	1.838	1.225	1.538	1.512	1.591	1.3	1.817	1.454	1.528	1.35	1.382	1.593	1.394	1.482	1.385	1.387
15.14	1.446	1.4	1.434	1.33	1.735	1.264	1.87	1.216	1.528	1.462	1.61	1.293	1.748	1.431	1.516	1.382	1.426	1.557	1.401	1.452	1.412	1.399
15.16	1.435	1.38	1.414	1.34	1.798	1.277	1.878	1.193	1.528	1.454	1.611	1.226	1.742	1.416	1.506	1.357	1.385	1.555	1.403	1.395	1.406	1.35
15.18	1.449	1.389	1.427	1.376	1.79	1.28	1.837	1.178	1.492	1.452	1.606	1.251	1.721	1.424	1.532	1.381	1.395	1.552	1.435	1.418	1.403	1.359
15.2	1.446	1.382	1.426	1.334	1.793	1.297	1.826	1.196	1.448	1.42	1.576	1.258	1.741	1.445	1.545	1.374	1.372	1.545	1.394	1.431	1.409	1.391
15.22	1.395	1.438	1.422	1.333	1.78	1.285	1.795	1.241	1.494	1.385	1.589	1.258	1.703	1.446	1.495	1.362	1.421	1.57	1.398	1.491	1.443	1.377
15.24	1.439	1.46	1.395	1.341	1.774	1.254	1.82	1.225	1.444	1.379	1.593	1.277	1.71	1.403	1.502	1.339	1.463	1.589	1.392	1.447	1.447	1.361
15.26	1.43	1.427	1.378	1.366	1.749	1.235	1.863	1.247	1.478	1.414	1.638	1.3	1.678	1.416	1.477	1.357	1.419	1.562	1.379	1.45	1.473	1.296
15.28	1.459	1.427	1.402	1.338	1.727	1.262	1.899	1.285	1.455	1.435	1.639	1.29	1.685	1.415	1.477	1.358	1.415	1.559	1.405	1.46	1.498	1.335
15.3	1.473	1.378	1.424	1.366	1.789	1.261	1.888	1.238	1.422	1.405	1.59	1.259	1.656	1.427	1.469	1.347	1.416	1.583	1.425	1.467	1.45	1.344
15.32	1.468	1.37	1.412	1.342	1.786	1.25	1.884	1.227	1.467	1.414	1.666	1.291	1.66	1.392	1.493	1.345	1.445	1.567	1.421	1.44	1.391	1.357
15.34	1.507	1.399	1.379	1.382	1.757	1.219	1.953	1.236	1.458	1.427	1.637	1.301	1.677	1.409	1.548	1.337	1.468	1.555	1.41	1.446	1.446	1.344
15.36	1.524	1.372	1.386	1.315	1.815	1.241	1.901	1.225	1.405	1.422	1.663	1.268	1.661	1.405	1.574	1.374	1.479	1.521	1.431	1.458	1.426	1.345
15.38	1.506	1.371	1.4	1.325	1.811	1.233	1.858	1.235	1.424	1.434	1.615	1.273	1.677	1.363	1.541	1.343	1.436	1.516	1.427	1.464	1.413	1.322
15.4	1.489	1.358	1.401	1.351	1.816	1.244	1.757	1.249	1.447	1.43	1.665	1.253	1.638	1.389	1.506	1.348	1.422	1.576	1.425	1.469	1.438	1.338
15.42	1.488	1.352	1.427	1.326	1.828	1.256	1.772	1.242	1.426	1.413	1.657	1.266	1.625	1.407	1.54	1.323	1.475	1.594	1.456	1.506	1.432	1.311
15.44	1.449	1.348	1.431	1.326	1.829	1.232	1.705	1.244	1.44	1.421	1.67	1.292	1.674	1.407	1.529	1.291	1.471	1.609	1.5	1.494	1.429	1.262
15.46	1.464	1.384	1.399	1.342	1.784	1.224	1.808	1.293	1.436	1.465	1.645	1.305	1.701	1.404	1.493	1.27	1.443	1.624	1.493	1.481	1.404	1.278
15.48	1.462	1.36	1.43	1.324	1.831	1.25	1.765	1.243	1.393	1.425	1.611	1.279	1.678	1.428	1.489	1.295	1.432	1.626	1.426	1.503	1.427	1.291
15.5	1.473	1.343	1.443	1.346	1.762	1.229	1.714	1.263	1.418	1.419	1.601	1.323	1.672	1.405	1.475	1.301	1.408	1.604	1.434	1.504	1.427	1.286
15.52	1.496	1.339	1.426	1.347	1.728	1.279	1.738	1.256	1.429	1.439	1.615	1.33	1.648	1.423	1.485	1.264	1.44	1.6	1.439	1.483	1.423	1.281
15.54	1.466	1.35	1.482	1.365	1.785	1.286	1.657	1.283	1.443	1.421	1.586	1.309	1.672	1.389	1.539	1.249	1.438	1.586	1.413	1.49	1.454	1.278
15.56	1.508	1.378	1.469	1.381	1.802	1.273	1.68	1.289	1.448	1.406	1.551	1.301	1.744	1.36	1.495	1.254	1.473	1.592	1.419	1.486	1.497	1.333
15.58	1.537	1.378	1.47	1.404	1.839	1.268	1.7	1.293	1.389	1.441	1.548	1.295	1.709	1.398	1.488	1.245	1.448	1.599	1.406	1.466	1.45	1.362
15.6	1.558	1.391	1.486	1.405	1.876	1.248	1.7	1.303	1.391	1.447	1.51	1.314	1.679	1.401	1.486	1.254	1.449	1.599	1.41	1.471	1.461	1.305
15.62	1.564	1.386	1.512	1.401	1.831	1.242	1.69	1.332	1.428	1.449	1.543	1.278	1.687	1.398	1.512	1.249	1.499	1.609	1.392	1.526	1.505	1.325
15.64	1.525	1.36	1.514	1.399	1.82	1.252	1.675	1.327	1.45	1.446	1.548	1.278	1.669	1.38	1.514	1.233	1.498	1.603	1.382	1.472	1.493	1.337
15.66	1.547	1.318	1.527	1.353	1.824	1.264	1.695	1.313	1.466	1.476	1.586	1.28	1.651	1.41	1.493	1.249	1.504	1.592	1.368	1.522	1.452	1.311
15.68	1.521	1.361	1.485	1.346	1.737	1.268	1.681	1.307	1.478	1.453	1.512	1.294	1.636	1.421	1.513	1.263	1.514	1.583	1.388	1.523	1.457	1.351
15.7	1.524	1.336	1.444	1.343	1.785	1.296	1.612	1.282	1.461	1.454	1.598	1.297	1.625	1.427	1.512	1.267	1.501	1.583	1.406	1.44	1.466	1.342
15.72	1.54	1.35	1.5	1.371	1.78	1.268	1.687	1.306	1.474	1.409	1.587	1.276	1.623	1.431	1.508	1.282	1.49	1.562	1.392	1.447	1.478	1.334
15.74	1.506	1.353	1.524	1.406	1.83	1.261	1.69	1.293	1.467	1.398	1.608	1.291	1.621	1.485	1.503	1.335	1.52	1.583	1.418	1.482	1.456	1.321
15.76	1.537	1.383	1.492	1.435	1.796	1.303	1.733	1.272	1.463	1.419	1.576	1.262	1.61	1.413	1.535	1.305	1.484	1.545	1.401	1.487	1.435	1.332
15.78	1.561	1.395	1.494	1.386	1.775	1.334	1.714	1.274	1.45	1.432	1.551	1.251	1.599	1.436	1.508	1.33	1.482	1.591	1.456	1.482	1.45	1.318
15.8	1.524	1.408	1.522	1.401	1.731	1.328	1.692	1.301	1.442	1.42	1.545	1.278	1.594	1.457	1.528	1.338	1.49	1.59	1.444	1.485	1.502	1.341
15.82	1.533	1.432	1.538	1.412	1.783	1.338	1.662	1.299	1.507	1.395	1.502	1.26	1.612	1.488	1.494	1.352	1.458	1.582	1.377	1.476	1.462	1.338
15.84	1.527	1.398	1.532	1.386	1.789	1.345	1.664	1.305	1.513	1.434	1.537	1.279	1.622	1.464	1.506	1.312	1.456	1.578	1.364	1.464	1.395	1.295
15.86	1.563	1.394	1.54	1.41	1.847	1.406	1.662	1.278	1.494	1.474	1.527	1.307	1.592	1.464	1.476	1.31	1.456	1.583	1.386	1.507	1.432	1.317
15.88	1.539	1.384	1.556	1.454	1.837	1.387	1.681	1.264	1.451	1.444	1.554	1.287	1.602	1.509	1.45	1.301	1.43	1.606	1.402	1.515	1.438	1.323
15.9	1.536	1.426	1.504	1.473	1.88	1.354	1.711	1.289	1.473	1.432	1.606	1.322	1.596	1.534	1.458	1.318	1.391	1.626	1.388	1.464	1.466	1.342
15.92	1.553	1.445	1.531	1.4	1.821	1.34	1.749	1.256	1.496	1.422	1.608	1.338	1.62	1.568	1.48	1.374	1.419	1.585	1.369	1.463	1.429	1.33
15.94	1.556	1.437	1.477	1.398	1.85	1.336	1.708	1.304	1.533	1.418	1.634	1.331	1.626	1.517	1.44	1.355	1.362	1.586	1.406	1.497	1.464	1.328
15.96	1.533	1.469	1.468	1.425	1.864	1.334	1.664	1.306	1.504	1.448	1.566	1.3	1.585	1.484	1.434	1.309	1.39	1.594	1.404	1.5	1.422	1.33
15.98	1.543	1.538	1.474	1.387	1.839	1.406	1.626	1.306	1.482	1.406	1.555	1.298	1.581	1.487	1.418	1.344	1.443	1.589	1.397	1.474	1.496	1.334
16	1.548	1.462	1.484	1.393	1.824	1.354	1.7	1.323	1.444	1.42	1.504	1.306	1.606	1.516	1.448	1.33	1.402	1.63	1.405	1.467	1.519	1.336
16.02	1.593	1.495	1.474	1.379	1.859	1.357	1.642	1.335	1.458	1.418	1.521	1.389	1.573	1.432	1.465	1.315	1.444	1.638	1.384	1.46	1.532	1.357
16.04	1.61	1.454	1.459	1.385	1.862	1.333	1.661	1.324	1.473	1.435	1.535	1.383	1.605	1.466	1.479	1.282	1.417	1.623	1.429	1.46	1.523	1.324
16.06	1.598	1.495	1.48	1.373	1.873	1.333	1.688	1.31	1.459	1.429	1.542	1.362	1.573	1.477	1.512	1.271	1.386	1.642	1.454	1.469	1.499	1.332
16.08	1.563	1.482	1.415	1.393	1.856	1.333	1.726	1.336	1.442	1.42	1.579	1.359	1.552	1.457	1.522	1.238	1.401	1.594	1.423	1.454	1.505	1.311
16.1	1.588	1.448	1.416	1.405	1.89	1.335	1.678	1.346	1.444	1.447	1.516	1.332	1.552	1.466	1.52	1.262	1.374	1.592	1.413	1.417	1.53	1.307
16.12	1.552	1.412	1.375	1.416	1.951	1.315	1.726	1.321	1.429	1.449	1.562	1.317	1.569	1.474	1.497	1.235	1.346	1.598	1.413	1.463	1.502	1.333
16.14	1.563	1.398	1.45	1.446	1.863	1.302	1.762	1.345	1.444	1.45	1.56	1.318	1.567	1.499	1.53	1.228	1.331	1.552	1.429	1.423	1.5	1.298
16.16	1.585	1.388	1.447	1.443	1.876	1.32	1.792	1.353	1.434	1.434	1.557	1.31	1.561	1.481	1.514	1.255	1.338	1.559	1.437	1.477	1.493	1.288
16.18	1.569	1.404	1.476	1.395	1.872	1.312	1.819	1.351	1.438	1.413	1.535	1.31	1.576	1.46	1.526	1.248	1.311	1.608	1.433	1.44	1.479	1.322
16.2	1.555	1.431	1.475	1.398	1.863	1.286	1.831	1.319	1.47	1.434	1.518	1.263	1.619	1.471	1.529	1.263	1.304	1.559	1.46	1.489	1.433	1.363
16.22	1.555	1.426	1.483	1.419	1.906	1.308	1.732	1.323	1.464	1.473	1.567	1.254	1.616	1.418	1.515	1.226	1.378	1.592	1.423	1.443	1.433	1.351
16.24	1.53	1.398	1.451	1.431	1.879	1.299	1.69	1.313	1.399	1.436	1.596	1.267	1.634	1.399	1.532	1.211	1.35	1.573	1.459	1.442	1.422	1.317
16.26	1.549	1.398	1.458	1.428	1.879	1.301	1.647	1.36	1.371	1.459	1.575	1.249	1.635	1.443	1.571	1.197	1.341	1.576	1.413	1.478	1.467	1.352
16.28	1.571	1.423	1.491	1.471	1.863	1.324	1.645	1.35	1.365	1.476	1.534	1.251	1.619	1.402	1.601	1.187	1.33	1.604	1.399	1.459	1.449	1.31
16.3	1.532	1.45	1.433	1.417	1.873	1.312	1.656	1.342	1.393	1.454	1.6	1.24	1.604	1.434	1.57	1.221	1.375	1.63	1.399	1.469	1.464	1.341
16.32	1.574	1.448	1.478	1.421	1.89	1.302	1.701	1.359	1.388	1.446	1.64	1.237	1.642	1.418	1.565	1.222	1.357	1.602	1.431	1.465	1.436	1.367
16.34	1.572	1.423	1.47	1.379	1.855	1.299	1.7	1.379	1.4	1.429	1.65	1.248	1.582	1.468	1.573	1.213	1.354	1.627	1.444	1.496	1.467	1.39
16.36	1.556	1.42	1.491	1.371	1.889	1.306	1.791	1.341	1.454	1.465	1.632	1.274	1.601	1.508	1.573	1.202	1.332	1.604	1.412	1.479	1.444	1.364
16.38	1.536	1.435	1.482	1.378	1.897	1.3	1.692	1.311	1.451	1.417	1.618	1.269	1.666	1.473	1.574	1.209	1.286	1.599	1.444	1.579	1.449	1.359
16.4	1.578	1.441	1.478	1.388	1.882	1.32	1.694	1.342	1.449	1.44	1.633	1.257	1.695	1.431	1.559	1.205	1.29	1.605	1.438	1.518	1.452	1.334
16.42	1.583	1.396	1.452	1.375	1.811	1.351	1.754	1.393	1.465	1.475	1.643	1.281	1.669	1.411	1.521	1.211	1.276	1.648	1.435	1.478	1.474	1.389
16.44	1.603	1.399	1.473	1.371	1.914	1.325	1.851	1.357	1.45	1.472	1.679	1.255	1.664	1.441	1.534	1.197	1.3	1.611	1.46	1.497	1.441	1.432
16.46	1.569	1.405	1.465	1.379	1.885	1.281	1.754	1.345	1.496	1.483	1.657	1.278	1.683	1.467	1.532	1.197	1.318	1.618	1.391	1.523	1.47	1.392
16.48	1.642	1.404	1.482	1.407	1.881	1.308	1.733	1.339	1.539	1.514	1.673	1.283	1.689	1.428	1.52	1.199	1.312	1.603	1.397	1.491	1.454	1.431
16.5	1.645	1.393	1.411	1.434	1.937	1.34	1.864	1.364	1.558	1.469	1.631	1.268	1.649	1.442	1.499	1.223	1.318	1.609	1.421	1.503	1.449	1.405
16.52	1.619	1.425	1.423	1.418	1.895	1.33	1.886	1.379	1.512	1.466	1.567	1.261	1.577	1.447	1.527	1.218	1.315	1.566	1.401	1.5	1.485	1.42
16.54	1.599	1.424	1.384	1.418	1.917	1.328	1.923	1.387	1.538	1.497	1.6	1.252	1.61	1.445	1.535	1.187	1.356	1.578	1.383	1.554	1.537	1.378
16.56	1.607	1.478	1.407	1.455	1.917	1.345	1.939	1.364	1.527	1.477	1.584	1.28	1.59	1.503	1.542	1.218	1.397	1.575	1.371	1.482	1.529	1.421
16.58	1.616	1.482	1.39	1.436	1.878	1.303	1.951	1.356	1.543	1.507	1.586	1.287	1.649	1.486	1.538	1.214	1.357	1.573	1.376	1.53	1.518	1.386
16.6	1.581	1.474	1.432	1.447	1.879	1.335	1.959	1.38	1.586	1.545	1.562	1.264	1.642	1.525	1.553	1.222	1.334	1.579	1.377	1.529	1.524	1.419
16.62	1.572	1.432	1.416	1.448	1.889	1.34	1.904	1.374	1.548	1.581	1.543	1.258	1.599	1.555	1.551	1.221	1.398	1.567	1.376	1.553	1.494	1.394
16.64	1.549	1.476	1.429	1.433	1.899	1.304	1.954	1.382	1.586	1.587	1.52	1.286	1.614	1.562	1.551	1.22	1.384	1.588	1.365	1.548	1.527	1.417
16.66	1.503	1.453	1.459	1.46	1.867	1.314	1.962	1.397	1.586	1.573	1.505	1.297	1.563	1.566	1.582	1.217	1.399	1.621	1.338	1.571	1.505	1.386
16.68	1.545	1.47	1.458	1.445	1.851	1.342	1.984	1.401	1.574	1.568	1.505	1.29	1.559	1.562	1.564	1.212	1.38	1.662	1.36	1.548	1.515	1.363
16.7	1.6	1.502	1.435	1.414	1.871	1.345	1.935	1.405	1.544	1.565	1.518	1.273	1.566	1.523	1.507	1.219	1.379	1.609	1.389	1.501	1.56	1.383
16.72	1.597	1.461	1.427	1.465	1.875	1.323	1.918	1.382	1.546	1.525	1.543	1.247	1.596	1.529	1.528	1.212	1.41	1.649	1.362	1.479	1.563	1.426
16.74	1.59	1.51	1.387	1.442	1.878	1.362	1.94	1.388	1.503	1.519	1.555	1.248	1.619	1.538	1.542	1.213	1.413	1.646	1.358	1.442	1.522	1.366
16.76	1.564	1.523	1.387	1.446	1.859	1.389	1.945	1.39	1.493	1.51	1.537	1.256	1.644	1.528	1.519	1.247	1.427	1.639	1.385	1.45	1.546	1.341
16.78	1.577	1.535	1.349	1.428	1.819	1.298	1.953	1.416	1.468	1.501	1.574	1.265	1.646	1.529	1.496	1.263	1.424	1.592	1.414	1.421	1.563	1.351
16.8	1.576	1.545	1.308	1.486	1.822	1.336	1.924	1.444	1.52	1.54	1.516	1.244	1.64	1.493	1.471	1.236	1.439	1.605	1.395	1.389	1.596	1.372
16.82	1.546	1.533	1.272	1.51	1.815	1.344	1.97	1.41	1.476	1.529	1.538	1.234	1.609	1.53	1.519	1.245	1.447	1.592	1.387	1.398	1.569	1.378
16.84	1.516	1.58	1.319	1.524	1.792	1.344	1.977	1.431	1.496	1.521	1.543	1.242	1.681	1.569	1.571	1.246	1.439	1.628	1.404	1.413	1.568	1.35
16.86	1.524	1.559	1.355	1.505	1.817	1.341	2.002	1.44	1.477	1.523	1.537	1.23	1.625	1.569	1.558	1.262	1.402	1.624	1.401	1.44	1.515	1.361
16.88	1.529	1.597	1.35	1.54	1.826	1.333	2.1	1.46	1.508	1.526	1.583	1.202	1.625	1.524	1.558	1.265	1.374	1.591	1.414	1.421	1.507	1.385
16.9	1.485	1.577	1.37	1.588	1.856	1.34	2.076	1.445	1.49	1.527	1.577	1.21	1.653	1.52	1.508	1.269	1.358	1.583	1.418	1.421	1.579	1.44
16.92	1.477	1.533	1.37	1.588	1.862	1.349	2.038	1.405	1.538	1.529	1.584	1.211	1.718	1.561	1.48	1.291	1.348	1.554	1.427	1.422	1.513	1.446
16.94	1.471	1.546	1.341	1.55	1.897	1.361	1.943	1.423	1.554	1.523	1.533	1.216	1.702	1.555	1.53	1.292	1.323	1.565	1.444	1.439	1.53	1.46
16.96	1.534	1.531	1.323	1.541	1.849	1.301	1.935	1.417	1.541	1.557	1.557	1.192	1.667	1.539	1.51	1.285	1.342	1.567	1.501	1.426	1.52	1.43
16.98	1.53	1.521	1.335	1.552	1.817	1.327	1.884	1.438	1.562	1.536	1.573	1.241	1.622	1.507	1.53	1.323	1.368	1.529	1.505	1.445	1.525	1.434
17	1.545	1.536	1.319	1.595	1.803	1.345	1.889	1.466	1.578	1.51	1.548	1.216	1.649	1.497	1.511	1.357	1.393	1.558	1.482	1.394	1.478	1.463
17.02	1.516	1.563	1.334	1.577	1.78	1.371	1.869	1.44	1.559	1.472	1.555	1.223	1.664	1.523	1.483	1.338	1.321	1.558	1.475	1.418	1.509	1.493
17.04	1.515	1.493	1.334	1.603	1.778	1.338	1.889	1.448	1.585	1.497	1.562	1.204	1.644	1.571	1.516	1.371	1.343	1.561	1.493	1.449	1.536	1.455
17.06	1.501	1.471	1.387	1.603	1.828	1.336	1.972	1.426	1.562	1.493	1.566	1.228	1.615	1.547	1.505	1.369	1.322	1.588	1.511	1.483	1.505	1.44
17.08	1.492	1.444	1.399	1.669	1.866	1.33	2.004	1.433	1.521	1.479	1.573	1.224	1.609	1.545	1.554	1.353	1.363	1.568	1.515	1.474	1.502	1.412
17.1	1.521	1.482	1.392	1.624	1.836	1.311	1.961	1.446	1.554	1.507	1.547	1.269	1.601	1.585	1.529	1.408	1.383	1.535	1.483	1.472	1.492	1.403
17.12	1.469	1.482	1.379	1.618	1.863	1.329	1.996	1.46	1.544	1.549	1.588	1.277	1.572	1.555	1.513	1.38	1.405	1.563	1.47	1.483	1.487	1.413
17.14	1.484	1.49	1.4	1.594	1.883	1.301	2.027	1.413	1.514	1.532	1.586	1.268	1.557	1.577	1.522	1.383	1.437	1.531	1.46	1.463	1.521	1.408
17.16	1.508	1.488	1.346	1.596	1.871	1.321	1.996	1.45	1.52	1.508	1.587	1.321	1.639	1.569	1.528	1.402	1.421	1.595	1.455	1.458	1.551	1.413
17.18	1.499	1.494	1.389	1.545	1.942	1.328	2.032	1.447	1.46	1.546	1.616	1.312	1.589	1.605	1.527	1.411	1.424	1.605	1.484	1.465	1.499	1.429
17.2	1.498	1.545	1.376	1.527	1.863	1.337	2.121	1.45	1.48	1.525	1.627	1.33	1.604	1.593	1.47	1.369	1.392	1.564	1.478	1.481	1.464	1.435
17.22	1.501	1.56	1.353	1.558	1.863	1.33	2.111	1.426	1.507	1.538	1.612	1.313	1.636	1.561	1.471	1.372	1.4	1.602	1.521	1.504	1.421	1.425
17.24	1.472	1.519	1.353	1.562	1.847	1.333	2.065	1.454	1.501	1.548	1.629	1.308	1.626	1.555	1.471	1.372	1.357	1.597	1.525	1.509	1.438	1.432
17.26	1.492	1.502	1.332	1.522	1.967	1.335	2.061	1.432	1.487	1.561	1.595	1.288	1.559	1.556	1.49	1.339	1.314	1.569	1.53	1.494	1.396	1.471
17.28	1.501	1.517	1.343	1.546	1.846	1.344	1.999	1.421	1.5	1.543	1.636	1.304	1.572	1.582	1.494	1.344	1.276	1.533	1.514	1.509	1.388	1.453
17.3	1.493	1.519	1.351	1.58	1.848	1.339	1.985	1.435	1.495	1.555	1.655	1.324	1.587	1.607	1.494	1.395	1.309	1.549	1.556	1.525	1.385	1.451
17.32	1.507	1.562	1.337	1.531	1.835	1.293	2.034	1.428	1.501	1.529	1.613	1.276	1.587	1.606	1.497	1.35	1.344	1.637	1.577	1.471	1.432	1.469
17.34	1.511	1.557	1.361	1.549	1.847	1.287	2.072	1.448	1.483	1.608	1.595	1.282	1.551	1.577	1.524	1.365	1.313	1.597	1.495	1.507	1.469	1.418
17.36	1.544	1.513	1.347	1.511	1.932	1.291	2.102	1.441	1.485	1.625	1.589	1.292	1.592	1.594	1.528	1.347	1.322	1.563	1.505	1.476	1.464	1.447
17.38	1.477	1.538	1.327	1.484	1.881	1.328	2.171	1.491	1.517	1.656	1.607	1.297	1.641	1.64	1.561	1.321	1.384	1.567	1.517	1.475	1.466	1.463
17.4	1.5	1.548	1.348	1.514	1.816	1.318	2.047	1.501	1.484	1.583	1.623	1.263	1.645	1.664	1.522	1.31	1.378	1.54	1.534	1.475	1.478	1.415
17.42	1.478	1.593	1.336	1.551	1.848	1.296	2.01	1.46	1.534	1.588	1.606	1.291	1.619	1.62	1.525	1.318	1.357	1.543	1.487	1.511	1.509	1.428
17.44	1.491	1.512	1.323	1.542	1.864	1.293	1.973	1.473	1.51	1.577	1.601	1.315	1.61	1.632	1.546	1.323	1.39	1.542	1.455	1.545	1.478	1.453
17.46	1.456	1.458	1.342	1.55	1.832	1.335	1.98	1.478	1.506	1.627	1.561	1.316	1.503	1.657	1.556	1.389	1.349	1.574	1.463	1.518	1.482	1.416
17.48	1.49	1.486	1.362	1.559	1.86	1.308	1.989	1.463	1.499	1.559	1.58	1.293	1.545	1.661	1.554	1.395	1.33	1.565	1.452	1.538	1.441	1.415
17.5	1.487	1.494	1.364	1.521	1.863	1.317	1.925	1.449	1.522	1.553	1.552	1.32	1.502	1.699	1.543	1.396	1.335	1.56	1.462	1.558	1.467	1.399
17.52	1.456	1.446	1.371	1.501	1.841	1.327	1.942	1.431	1.553	1.567	1.582	1.281	1.527	1.712	1.545	1.363	1.304	1.602	1.463	1.577	1.435	1.452
17.54	1.485	1.464	1.329	1.555	1.851	1.329	1.927	1.483	1.519	1.564	1.571	1.313	1.525	1.651	1.514	1.389	1.336	1.621	1.471	1.553	1.448	1.444
17.56	1.487	1.452	1.362	1.535	1.895	1.334	1.945	1.427	1.544	1.56	1.579	1.31	1.499	1.615	1.534	1.399	1.348	1.582	1.476	1.517	1.493	1.49
17.58	1.497	1.437	1.397	1.581	1.909	1.331	1.982	1.421	1.568	1.59	1.602	1.307	1.496	1.565	1.539	1.402	1.363	1.613	1.515	1.478	1.486	1.479
17.6	1.49	1.423	1.39	1.558	1.919	1.396	1.942	1.465	1.535	1.63	1.597	1.292	1.524	1.602	1.519	1.393	1.351	1.576	1.5	1.542	1.488	1.405
17.62	1.522	1.415	1.362	1.571	1.829	1.361	1.931	1.426	1.495	1.654	1.574	1.329	1.505	1.624	1.501	1.365	1.383	1.579	1.561	1.552	1.497	1.391
17.64	1.559	1.437	1.356	1.595	1.838	1.365	1.933	1.47	1.458	1.619	1.61	1.342	1.506	1.618	1.485	1.37	1.353	1.597	1.519	1.523	1.5	1.404
17.66	1.525	1.446	1.344	1.565	1.842	1.373	1.918	1.453	1.517	1.644	1.621	1.352	1.554	1.627	1.518	1.42	1.33	1.583	1.505	1.524	1.494	1.401
17.68	1.502	1.472	1.316	1.559	1.817	1.384	1.959	1.442	1.501	1.667	1.572	1.335	1.578	1.657	1.56	1.423	1.323	1.576	1.514	1.511	1.489	1.432
17.7	1.477	1.429	1.315	1.573	1.807	1.332	1.872	1.408	1.516	1.67	1.571	1.369	1.601	1.596	1.547	1.446	1.36	1.597	1.522	1.518	1.523	1.443
17.72	1.478	1.42	1.338	1.586	1.846	1.32	1.888	1.38	1.521	1.608	1.534	1.333	1.53	1.654	1.572	1.446	1.355	1.569	1.531	1.485	1.5	1.489
17.74	1.496	1.426	1.339	1.606	1.856	1.342	1.828	1.415	1.561	1.62	1.519	1.317	1.52	1.679	1.58	1.458	1.34	1.566	1.533	1.495	1.509	1.425
17.76	1.504	1.419	1.328	1.612	1.899	1.326	1.897	1.407	1.564	1.578	1.545	1.32	1.536	1.706	1.616	1.389	1.359	1.587	1.488	1.482	1.474	1.421
17.78	1.509	1.453	1.372	1.551	1.841	1.309	1.892	1.414	1.546	1.579	1.512	1.33	1.588	1.658	1.586	1.375	1.33	1.603	1.53	1.466	1.469	1.427
17.8	1.472	1.496	1.354	1.567	1.808	1.321	1.872	1.41	1.51	1.557	1.519	1.329	1.583	1.658	1.582	1.403	1.345	1.546	1.523	1.496	1.437	1.368
17.82	1.511	1.477	1.352	1.514	1.887	1.359	1.935	1.421	1.507	1.558	1.527	1.326	1.553	1.61	1.575	1.404	1.332	1.575	1.512	1.517	1.451	1.378
17.84	1.528	1.502	1.362	1.513	1.883	1.324	1.926	1.43	1.502	1.519	1.508	1.291	1.567	1.631	1.602	1.434	1.332	1.603	1.481	1.507	1.496	1.429
17.86	1.567	1.516	1.362	1.498	1.922	1.322	1.931	1.429	1.478	1.536	1.489	1.305	1.545	1.601	1.578	1.434	1.343	1.618	1.506	1.535	1.471	1.452
17.88	1.551	1.491	1.368	1.555	1.897	1.31	1.991	1.415	1.486	1.541	1.473	1.316	1.583	1.577	1.58	1.425	1.336	1.596	1.52	1.555	1.508	1.436
17.9	1.536	1.563	1.377	1.448	1.909	1.343	1.977	1.387	1.471	1.539	1.508	1.342	1.545	1.633	1.556	1.408	1.348	1.603	1.512	1.541	1.487	1.406
17.92	1.502	1.536	1.412	1.491	1.886	1.347	1.958	1.4	1.479	1.567	1.523	1.287	1.548	1.642	1.549	1.415	1.37	1.618	1.487	1.523	1.492	1.442
17.94	1.478	1.579	1.371	1.5	1.907	1.353	2.001	1.409	1.525	1.509	1.512	1.282	1.559	1.669	1.511	1.419	1.393	1.597	1.527	1.547	1.453	1.416
17.96	1.505	1.534	1.375	1.501	1.922	1.334	2.041	1.421	1.532	1.528	1.514	1.294	1.517	1.663	1.505	1.427	1.396	1.597	1.55	1.526	1.491	1.434
17.98	1.509	1.542	1.417	1.501	1.919	1.379	2.001	1.454	1.526	1.551	1.505	1.303	1.512	1.647	1.517	1.429	1.376	1.614	1.536	1.483	1.47	1.393
18	1.505	1.488	1.353	1.505	1.947	1.372	1.931	1.431	1.517	1.569	1.524	1.271	1.575	1.655	1.53	1.398	1.349	1.601	1.511	1.529	1.422	1.402
18.02	1.534	1.451	1.399	1.5	1.997	1.399	1.939	1.434	1.507	1.608	1.484	1.261	1.589	1.677	1.508	1.413	1.356	1.616	1.502	1.495	1.491	1.416
18.04	1.548	1.498	1.361	1.5	1.931	1.455	2.039	1.416	1.507	1.614	1.45	1.301	1.507	1.668	1.521	1.406	1.371	1.643	1.529	1.472	1.518	1.411
18.06	1.523	1.488	1.368	1.512	1.939	1.393	2.064	1.417	1.479	1.59	1.456	1.309	1.544	1.663	1.547	1.404	1.357	1.632	1.492	1.479	1.527	1.387
18.08	1.524	1.474	1.376	1.52	1.936	1.428	2.096	1.435	1.477	1.608	1.448	1.291	1.51	1.693	1.577	1.422	1.396	1.652	1.446	1.533	1.506	1.43
18.1	1.519	1.466	1.359	1.549	1.931	1.462	2.147	1.438	1.488	1.602	1.466	1.297	1.476	1.682	1.615	1.427	1.336	1.655	1.463	1.501	1.568	1.471
18.12	1.521	1.497	1.307	1.49	1.936	1.402	2.076	1.502	1.491	1.571	1.463	1.296	1.436	1.665	1.575	1.413	1.315	1.643	1.481	1.492	1.554	1.431
18.14	1.49	1.494	1.291	1.583	1.936	1.407	2.067	1.502	1.477	1.562	1.432	1.313	1.432	1.699	1.556	1.441	1.33	1.663	1.491	1.499	1.575	1.419
18.16	1.52	1.498	1.314	1.556	1.925	1.396	2.082	1.506	1.497	1.624	1.396	1.339	1.421	1.641	1.556	1.428	1.341	1.667	1.469	1.481	1.571	1.441
18.18	1.522	1.506	1.372	1.589	1.936	1.428	2.077	1.478	1.551	1.55	1.405	1.325	1.418	1.634	1.539	1.423	1.368	1.719	1.479	1.496	1.622	1.468
18.2	1.536	1.536	1.38	1.563	1.995	1.397	2.084	1.436	1.534	1.549	1.371	1.32	1.426	1.665	1.515	1.458	1.422	1.677	1.467	1.502	1.603	1.418
18.22	1.531	1.511	1.393	1.585	1.942	1.39	2.077	1.477	1.547	1.541	1.401	1.303	1.389	1.668	1.501	1.47	1.447	1.659	1.435	1.492	1.557	1.443
18.24	1.543	1.558	1.385	1.643	2.016	1.377	2.056	1.489	1.542	1.518	1.411	1.339	1.404	1.675	1.501	1.46	1.423	1.664	1.443	1.526	1.582	1.427
18.26	1.555	1.597	1.391	1.597	1.97	1.381	2.094	1.491	1.521	1.555	1.43	1.315	1.39	1.641	1.53	1.497	1.405	1.631	1.474	1.492	1.592	1.416
18.28	1.584	1.564	1.423	1.662	2.013	1.334	2.161	1.481	1.501	1.534	1.467	1.307	1.364	1.681	1.531	1.448	1.407	1.627	1.507	1.528	1.554	1.408
18.3	1.565	1.542	1.417	1.648	2.03	1.294	2.184	1.481	1.506	1.556	1.487	1.287	1.346	1.711	1.545	1.421	1.431	1.599	1.451	1.544	1.565	1.403
18.32	1.596	1.501	1.372	1.611	1.994	1.304	2.212	1.508	1.542	1.504	1.54	1.302	1.397	1.688	1.528	1.412	1.452	1.623	1.457	1.554	1.541	1.367
18.34	1.57	1.516	1.383	1.641	2.038	1.27	2.128	1.505	1.492	1.541	1.548	1.304	1.436	1.634	1.556	1.411	1.412	1.601	1.491	1.539	1.511	1.401
18.36	1.529	1.453	1.371	1.633	2.029	1.265	2.18	1.42	1.495	1.532	1.533	1.304	1.477	1.581	1.523	1.408	1.417	1.575	1.469	1.517	1.499	1.404
18.38	1.521	1.525	1.356	1.596	1.987	1.298	2.134	1.422	1.516	1.566	1.535	1.298	1.455	1.614	1.54	1.412	1.489	1.567	1.463	1.512	1.526	1.424
18.4	1.514	1.507	1.367	1.568	2.066	1.313	2.194	1.439	1.496	1.539	1.544	1.266	1.429	1.578	1.523	1.431	1.485	1.563	1.492	1.517	1.526	1.428
18.42	1.517	1.504	1.373	1.626	2.063	1.311	2.225	1.443	1.497	1.568	1.531	1.258	1.424	1.568	1.498	1.436	1.453	1.6	1.483	1.495	1.531	1.399
18.44	1.49	1.475	1.404	1.583	2.101	1.345	2.192	1.458	1.493	1.539	1.541	1.272	1.435	1.627	1.521	1.432	1.476	1.595	1.454	1.505	1.576	1.357
18.46	1.486	1.473	1.401	1.603	1.987	1.317	2.117	1.443	1.512	1.527	1.59	1.308	1.435	1.576	1.534	1.437	1.509	1.615	1.447	1.458	1.546	1.374
18.48	1.456	1.549	1.418	1.594	2.104	1.329	2.128	1.437	1.564	1.561	1.539	1.319	1.412	1.569	1.522	1.42	1.52	1.611	1.428	1.497	1.519	1.406
18.5	1.457	1.448	1.396	1.602	2.015	1.294	2.146	1.439	1.552	1.569	1.51	1.342	1.41	1.55	1.564	1.426	1.564	1.622	1.425	1.548	1.533	1.431
18.52	1.506	1.525	1.401	1.591	2.005	1.309	2.18	1.427	1.51	1.564	1.461	1.338	1.372	1.543	1.585	1.427	1.554	1.581	1.431	1.541	1.541	1.452
18.54	1.477	1.492	1.397	1.638	2.009	1.313	2.159	1.469	1.498	1.541	1.441	1.325	1.378	1.547	1.547	1.432	1.526	1.57	1.479	1.577	1.538	1.465
18.56	1.488	1.537	1.443	1.56	2.029	1.366	2.256	1.457	1.53	1.612	1.461	1.352	1.376	1.526	1.538	1.416	1.531	1.573	1.452	1.576	1.508	1.414
18.58	1.555	1.514	1.403	1.563	2.007	1.297	2.177	1.45	1.531	1.618	1.469	1.332	1.366	1.465	1.596	1.372	1.532	1.603	1.44	1.552	1.438	1.429
18.6	1.572	1.51	1.431	1.563	2.029	1.314	2.222	1.461	1.545	1.608	1.513	1.325	1.387	1.482	1.514	1.37	1.505	1.616	1.45	1.537	1.525	1.389
18.62	1.531	1.489	1.418	1.56	2.045	1.331	2.247	1.449	1.516	1.583	1.46	1.286	1.396	1.532	1.523	1.352	1.504	1.591	1.462	1.558	1.518	1.417
18.64	1.499	1.474	1.472	1.583	2.012	1.337	2.218	1.474	1.499	1.616	1.482	1.299	1.385	1.566	1.531	1.372	1.512	1.575	1.469	1.55	1.547	1.407
18.66	1.527	1.514	1.462	1.546	2.078	1.405	2.163	1.468	1.479	1.608	1.502	1.301	1.418	1.508	1.556	1.366	1.51	1.566	1.486	1.539	1.563	1.436
18.68	1.484	1.49	1.44	1.582	2.081	1.361	2.224	1.444	1.465	1.604	1.513	1.282	1.4	1.518	1.514	1.366	1.517	1.538	1.5	1.537	1.514	1.404
18.7	1.51	1.463	1.423	1.541	2.029	1.369	2.2	1.47	1.478	1.6	1.517	1.27	1.357	1.52	1.505	1.387	1.479	1.592	1.498	1.554	1.503	1.444
18.72	1.522	1.53	1.419	1.534	2.051	1.398	2.182	1.471	1.498	1.613	1.472	1.277	1.355	1.505	1.493	1.349	1.474	1.578	1.456	1.532	1.548	1.46
18.74	1.489	1.508	1.425	1.59	2.041	1.344	2.189	1.477	1.488	1.652	1.484	1.285	1.34	1.54	1.509	1.373	1.525	1.549	1.465	1.524	1.573	1.436
18.76	1.518	1.488	1.407	1.569	1.999	1.345	2.163	1.457	1.558	1.657	1.499	1.283	1.334	1.529	1.504	1.378	1.493	1.564	1.458	1.532	1.569	1.417
18.78	1.518	1.482	1.4	1.603	2.044	1.373	2.128	1.461	1.536	1.604	1.556	1.28	1.341	1.526	1.5	1.383	1.477	1.545	1.456	1.515	1.575	1.429
18.8	1.543	1.517	1.373	1.598	1.986	1.365	2.186	1.476	1.501	1.621	1.517	1.276	1.337	1.571	1.469	1.395	1.49	1.605	1.454	1.506	1.602	1.427
18.82	1.536	1.521	1.391	1.607	1.964	1.348	2.268	1.479	1.55	1.665	1.516	1.29	1.304	1.592	1.495	1.392	1.451	1.568	1.446	1.484	1.542	1.398
18.84	1.542	1.544	1.357	1.641	1.934	1.362	2.145	1.466	1.58	1.672	1.497	1.3	1.31	1.555	1.537	1.387	1.459	1.577	1.463	1.445	1.539	1.412
18.86	1.579	1.485	1.343	1.601	2.003	1.403	2.176	1.487	1.571	1.674	1.496	1.313	1.325	1.538	1.538	1.439	1.49	1.556	1.438	1.5	1.563	1.44
18.88	1.521	1.471	1.359	1.569	1.974	1.39	2.201	1.462	1.558	1.653	1.496	1.317	1.356	1.511	1.498	1.451	1.48	1.603	1.443	1.501	1.556	1.431
18.9	1.511	1.483	1.36	1.553	2.003	1.372	2.097	1.476	1.564	1.653	1.47	1.313	1.319	1.561	1.51	1.441	1.474	1.601	1.436	1.487	1.52	1.434
18.92	1.509	1.51	1.366	1.522	1.989	1.393	2.118	1.456	1.564	1.631	1.517	1.295	1.33	1.534	1.542	1.445	1.493	1.576	1.405	1.493	1.559	1.466
18.94	1.536	1.498	1.322	1.545	1.939	1.423	2.063	1.485	1.544	1.652	1.57	1.3	1.339	1.535	1.525	1.393	1.465	1.617	1.403	1.542	1.547	1.45
18.96	1.531	1.513	1.364	1.529	1.896	1.417	2.129	1.468	1.594	1.614	1.595	1.313	1.354	1.522	1.487	1.411	1.484	1.606	1.404	1.494	1.547	1.47
18.98	1.541	1.511	1.316	1.581	1.938	1.415	2.188	1.475	1.571	1.63	1.524	1.315	1.359	1.574	1.442	1.425	1.483	1.614	1.436	1.481	1.522	1.435
19	1.491	1.484	1.322	1.587	1.944	1.455	2.096	1.447	1.574	1.618	1.535	1.305	1.38	1.545	1.465	1.43	1.469	1.627	1.507	1.479	1.578	1.433
19.02	1.483	1.48	1.306	1.576	1.937	1.45	2.077	1.466	1.589	1.58	1.559	1.308	1.385	1.516	1.43	1.457	1.531	1.663	1.485	1.471	1.556	1.506
19.04	1.513	1.481	1.315	1.589	1.961	1.438	2.084	1.435	1.589	1.57	1.529	1.297	1.408	1.514	1.432	1.464	1.525	1.657	1.458	1.514	1.569	1.46
19.06	1.498	1.49	1.333	1.645	1.939	1.434	2.192	1.447	1.566	1.578	1.54	1.296	1.426	1.509	1.429	1.435	1.498	1.602	1.472	1.541	1.558	1.456
19.08	1.475	1.517	1.36	1.605	1.972	1.476	2.166	1.439	1.546	1.628	1.52	1.297	1.384	1.484	1.411	1.441	1.48	1.621	1.446	1.518	1.558	1.456
19.1	1.494	1.5	1.351	1.609	1.953	1.5	2.258	1.436	1.55	1.625	1.518	1.288	1.415	1.517	1.419	1.42	1.497	1.613	1.459	1.538	1.507	1.495
19.12	1.465	1.526	1.332	1.641	1.967	1.471	2.309	1.4	1.508	1.661	1.511	1.296	1.379	1.495	1.444	1.443	1.462	1.628	1.446	1.533	1.525	1.456
19.14	1.462	1.51	1.355	1.647	1.957	1.479	2.219	1.407	1.507	1.636	1.572	1.268	1.423	1.502	1.46	1.451	1.47	1.652	1.383	1.573	1.566	1.483
19.16	1.471	1.527	1.362	1.646	2.018	1.478	2.328	1.413	1.515	1.647	1.546	1.29	1.421	1.558	1.509	1.426	1.494	1.657	1.403	1.53	1.597	1.469
19.18	1.442	1.516	1.355	1.655	2.029	1.463	2.394	1.447	1.518	1.625	1.543	1.315	1.398	1.547	1.46	1.429	1.465	1.68	1.445	1.5	1.559	1.499
19.2	1.463	1.512	1.339	1.695	1.95	1.465	2.418	1.398	1.515	1.628	1.532	1.315	1.435	1.584	1.489	1.449	1.417	1.66	1.436	1.522	1.477	1.488
19.22	1.461	1.531	1.374	1.679	1.993	1.431	2.367	1.439	1.551	1.617	1.492	1.293	1.45	1.559	1.47	1.464	1.437	1.663	1.469	1.547	1.477	1.484
19.24	1.476	1.517	1.398	1.649	1.953	1.426	2.464	1.469	1.555	1.63	1.51	1.306	1.406	1.533	1.511	1.438	1.468	1.669	1.461	1.532	1.472	1.48
19.26	1.475	1.509	1.389	1.575	2.02	1.446	2.446	1.461	1.528	1.625	1.525	1.296	1.449	1.548	1.489	1.468	1.507	1.679	1.424	1.568	1.498	1.531
19.28	1.456	1.525	1.394	1.6	1.964	1.416	2.598	1.473	1.508	1.641	1.554	1.322	1.446	1.536	1.451	1.438	1.404	1.704	1.44	1.579	1.512	1.507
19.3	1.439	1.448	1.407	1.626	2.06	1.401	2.466	1.455	1.492	1.664	1.504	1.341	1.461	1.563	1.441	1.475	1.397	1.711	1.431	1.512	1.514	1.492
19.32	1.455	1.429	1.428	1.642	2.029	1.444	2.451	1.474	1.512	1.658	1.538	1.32	1.44	1.602	1.426	1.469	1.405	1.704	1.467	1.53	1.487	1.447
19.34	1.472	1.453	1.435	1.599	2.03	1.495	2.583	1.468	1.512	1.675	1.526	1.321	1.467	1.594	1.483	1.477	1.42	1.74	1.462	1.589	1.511	1.436
19.36	1.492	1.417	1.42	1.637	2.02	1.436	2.536	1.505	1.496	1.67	1.551	1.335	1.45	1.678	1.491	1.458	1.418	1.723	1.469	1.518	1.496	1.439
19.38	1.454	1.424	1.406	1.66	2.003	1.511	2.738	1.511	1.518	1.683	1.627	1.313	1.434	1.663	1.489	1.469	1.431	1.761	1.499	1.527	1.564	1.423
19.4	1.486	1.422	1.366	1.645	2.031	1.501	2.689	1.474	1.517	1.663	1.582	1.354	1.443	1.632	1.502	1.451	1.478	1.742	1.493	1.515	1.618	1.448
19.42	1.496	1.392	1.394	1.622	2.052	1.504	2.653	1.507	1.532	1.67	1.645	1.35	1.433	1.664	1.496	1.449	1.452	1.731	1.477	1.471	1.614	1.45
19.44	1.438	1.387	1.361	1.607	2.01	1.452	2.554	1.496	1.544	1.684	1.642	1.361	1.422	1.743	1.517	1.436	1.447	1.743	1.476	1.536	1.59	1.435
19.46	1.464	1.416	1.368	1.653	2.045	1.422	2.594	1.463	1.52	1.677	1.627	1.353	1.473	1.739	1.498	1.479	1.52	1.724	1.512	1.506	1.547	1.41
19.48	1.459	1.396	1.368	1.673	2.032	1.476	2.737	1.457	1.513	1.655	1.609	1.366	1.465	1.697	1.512	1.474	1.502	1.728	1.545	1.49	1.495	1.397
19.5	1.494	1.411	1.408	1.678	1.953	1.447	2.789	1.473	1.525	1.678	1.577	1.365	1.465	1.736	1.534	1.513	1.45	1.731	1.476	1.476	1.484	1.426
19.52	1.486	1.435	1.411	1.658	1.997	1.455	2.643	1.487	1.53	1.631	1.569	1.384	1.445	1.792	1.555	1.504	1.464	1.721	1.435	1.448	1.567	1.388
19.54	1.51	1.462	1.401	1.6	2.018	1.444	2.586	1.519	1.544	1.71	1.616	1.364	1.441	1.869	1.556	1.48	1.478	1.694	1.417	1.481	1.585	1.432
19.56	1.501	1.455	1.419	1.663	2.052	1.441	2.644	1.518	1.511	1.683	1.588	1.366	1.448	1.863	1.58	1.486	1.46	1.682	1.397	1.466	1.597	1.47
19.58	1.494	1.452	1.358	1.653	2.052	1.427	2.577	1.51	1.522	1.73	1.604	1.355	1.464	1.829	1.527	1.503	1.456	1.723	1.418	1.515	1.565	1.46
19.6	1.494	1.459	1.395	1.646	1.946	1.45	2.555	1.493	1.535	1.696	1.608	1.368	1.459	1.823	1.515	1.505	1.442	1.719	1.457	1.499	1.579	1.437
19.62	1.5	1.443	1.371	1.672	1.901	1.457	2.622	1.52	1.525	1.67	1.634	1.387	1.451	1.743	1.493	1.488	1.429	1.739	1.433	1.48	1.593	1.405
19.64	1.517	1.433	1.364	1.614	1.921	1.469	2.604	1.503	1.541	1.701	1.618	1.377	1.421	1.817	1.518	1.534	1.414	1.695	1.45	1.461	1.574	1.404
19.66	1.451	1.48	1.327	1.63	1.927	1.49	2.615	1.52	1.548	1.685	1.596	1.373	1.506	1.765	1.537	1.508	1.444	1.719	1.443	1.448	1.569	1.381
19.68	1.495	1.492	1.323	1.656	1.988	1.447	2.57	1.513	1.529	1.741	1.553	1.386	1.49	1.726	1.51	1.51	1.399	1.732	1.423	1.499	1.591	1.395
19.7	1.531	1.458	1.327	1.672	1.977	1.495	2.631	1.466	1.54	1.714	1.557	1.379	1.476	1.714	1.507	1.538	1.387	1.727	1.423	1.482	1.588	1.404
19.72	1.544	1.474	1.319	1.69	1.995	1.453	2.716	1.471	1.524	1.739	1.558	1.404	1.511	1.736	1.54	1.578	1.442	1.756	1.42	1.475	1.586	1.422
19.74	1.575	1.426	1.29	1.653	1.998	1.488	2.749	1.53	1.481	1.739	1.548	1.356	1.519	1.717	1.533	1.591	1.437	1.732	1.433	1.48	1.548	1.41
19.76	1.548	1.44	1.307	1.71	2.1	1.495	2.706	1.511	1.517	1.776	1.545	1.333	1.501	1.687	1.52	1.567	1.438	1.734	1.45	1.466	1.571	1.454
19.78	1.528	1.481	1.336	1.687	2.068	1.496	2.8	1.443	1.487	1.745	1.579	1.335	1.489	1.671	1.505	1.55	1.423	1.735	1.482	1.48	1.578	1.393
19.8	1.523	1.446	1.316	1.693	2.094	1.58	2.76	1.404	1.469	1.73	1.604	1.317	1.475	1.675	1.539	1.538	1.418	1.764	1.468	1.458	1.538	1.39
19.82	1.449	1.395	1.313	1.676	2.049	1.508	2.705	1.464	1.51	1.704	1.638	1.315	1.453	1.667	1.509	1.559	1.438	1.768	1.432	1.494	1.524	1.422
19.84	1.501	1.459	1.334	1.713	2.022	1.548	2.735	1.421	1.524	1.755	1.61	1.318	1.454	1.682	1.541	1.551	1.47	1.748	1.414	1.501	1.5	1.419
19.86	1.479	1.438	1.332	1.747	2.041	1.567	2.734	1.42	1.524	1.698	1.556	1.337	1.474	1.655	1.546	1.551	1.489	1.735	1.382	1.506	1.458	1.394
19.88	1.526	1.47	1.283	1.721	2.119	1.544	2.661	1.402	1.547	1.719	1.561	1.331	1.489	1.669	1.561	1.527	1.487	1.75	1.39	1.535	1.482	1.375
19.9	1.505	1.509	1.322	1.685	2.061	1.568	2.744	1.435	1.558	1.668	1.597	1.34	1.425	1.66	1.527	1.545	1.482	1.763	1.402	1.487	1.464	1.377
19.92	1.499	1.46	1.327	1.695	2.06	1.553	2.682	1.436	1.542	1.693	1.619	1.371	1.446	1.667	1.514	1.512	1.48	1.781	1.399	1.464	1.49	1.417
19.94	1.52	1.422	1.304	1.721	1.971	1.57	2.573	1.394	1.587	1.673	1.578	1.371	1.43	1.681	1.539	1.501	1.499	1.782	1.365	1.426	1.432	1.428
19.96	1.527	1.446	1.284	1.761	2.035	1.537	2.519	1.367	1.582	1.693	1.565	1.381	1.464	1.663	1.548	1.491	1.503	1.757	1.353	1.484	1.424	1.448
19.98	1.546	1.429	1.3	1.752	1.974	1.554	2.568	1.361	1.586	1.696	1.548	1.391	1.511	1.661	1.547	1.478	1.524	1.762	1.375	1.456	1.443	1.422
20	1.536	1.422	1.274	1.779	1.96	1.513	2.565	1.389	1.559	1.715	1.647	1.409	1.476	1.712	1.536	1.461	1.482	1.714	1.404	1.403	1.484	1.449
20.02	1.548	1.424	1.237	1.788	1.997	1.496	2.615	1.392	1.531	1.715	1.629	1.415	1.478	1.707	1.521	1.472	1.469	1.691	1.401	1.433	1.484	1.396
20.04	1.531	1.406	1.219	1.783	2.041	1.525	2.54	1.371	1.549	1.725	1.664	1.427	1.482	1.711	1.539	1.434	1.489	1.704	1.392	1.445	1.496	1.377
20.06	1.554	1.406	1.287	1.749	1.984	1.494	2.544	1.399	1.54	1.668	1.65	1.416	1.476	1.685	1.539	1.438	1.501	1.691	1.399	1.401	1.547	1.349
20.08	1.514	1.437	1.291	1.775	1.995	1.512	2.654	1.359	1.54	1.705	1.636	1.397	1.478	1.667	1.501	1.404	1.45	1.701	1.453	1.411	1.54	1.368
20.1	1.528	1.426	1.301	1.706	2.038	1.511	2.501	1.368	1.567	1.75	1.584	1.439	1.444	1.645	1.51	1.359	1.447	1.649	1.486	1.378	1.531	1.357
20.12	1.55	1.411	1.354	1.738	2.032	1.472	2.551	1.408	1.511	1.725	1.632	1.444	1.475	1.638	1.568	1.345	1.47	1.625	1.48	1.38	1.47	1.376
20.14	1.541	1.419	1.326	1.712	1.985	1.491	2.677	1.393	1.493	1.775	1.621	1.441	1.485	1.727	1.567	1.376	1.483	1.642	1.466	1.384	1.52	1.474
20.16	1.554	1.386	1.362	1.74	2.011	1.495	2.61	1.388	1.501	1.782	1.586	1.429	1.491	1.714	1.489	1.383	1.473	1.634	1.48	1.379	1.574	1.491
20.18	1.514	1.377	1.346	1.766	1.96	1.539	2.535	1.393	1.499	1.753	1.556	1.437	1.53	1.705	1.479	1.369	1.468	1.636	1.447	1.381	1.547	1.43
20.2	1.527	1.382	1.32	1.79	1.953	1.526	2.548	1.388	1.473	1.753	1.578	1.419	1.555	1.676	1.498	1.368	1.428	1.663	1.491	1.414	1.556	1.489
20.22	1.491	1.401	1.363	1.813	2.076	1.515	2.661	1.424	1.458	1.793	1.608	1.447	1.525	1.681	1.497	1.393	1.42	1.663	1.494	1.385	1.508	1.433
20.24	1.508	1.404	1.35	1.76	2.067	1.483	2.571	1.418	1.482	1.805	1.577	1.451	1.511	1.662	1.511	1.383	1.413	1.628	1.488	1.413	1.533	1.457
20.26	1.479	1.393	1.33	1.838	2.04	1.56	2.51	1.409	1.494	1.771	1.559	1.419	1.558	1.709	1.521	1.389	1.417	1.664	1.5	1.402	1.553	1.453
20.28	1.494	1.37	1.331	1.775	2.075	1.54	2.438	1.396	1.506	1.828	1.599	1.41	1.541	1.667	1.482	1.348	1.468	1.631	1.495	1.395	1.592	1.471
20.3	1.47	1.398	1.324	1.81	2.135	1.534	2.349	1.378	1.494	1.864	1.596	1.421	1.567	1.638	1.489	1.415	1.454	1.617	1.543	1.399	1.561	1.414
20.32	1.478	1.412	1.33	1.751	2.096	1.531	2.313	1.374	1.483	1.875	1.567	1.405	1.567	1.722	1.482	1.422	1.452	1.629	1.544	1.399	1.565	1.418
20.34	1.482	1.38	1.326	1.761	2.081	1.525	2.414	1.36	1.48	1.863	1.612	1.422	1.531	1.682	1.454	1.437	1.473	1.667	1.556	1.419	1.546	1.419
20.36	1.463	1.38	1.338	1.785	2.082	1.59	2.417	1.332	1.491	1.876	1.629	1.41	1.484	1.679	1.504	1.423	1.495	1.66	1.534	1.395	1.582	1.401
20.38	1.5	1.404	1.293	1.733	2.093	1.573	2.485	1.345	1.521	1.911	1.585	1.409	1.467	1.592	1.474	1.404	1.469	1.653	1.528	1.432	1.557	1.372
20.4	1.496	1.4	1.297	1.707	2.127	1.556	2.528	1.323	1.519	1.857	1.583	1.418	1.457	1.66	1.513	1.383	1.459	1.643	1.532	1.426	1.568	1.37
20.42	1.49	1.41	1.315	1.746	2.082	1.563	2.561	1.349	1.499	1.863	1.583	1.376	1.465	1.621	1.49	1.386	1.448	1.687	1.562	1.433	1.525	1.387
20.44	1.473	1.44	1.343	1.746	2.11	1.558	2.569	1.337	1.455	1.84	1.56	1.407	1.486	1.636	1.486	1.413	1.413	1.667	1.538	1.459	1.552	1.36
20.46	1.47	1.402	1.352	1.771	2.093	1.558	2.56	1.332	1.443	1.854	1.512	1.392	1.505	1.64	1.491	1.403	1.417	1.625	1.556	1.444	1.508	1.331
20.48	1.474	1.375	1.357	1.733	2.127	1.531	2.589	1.38	1.439	1.837	1.52	1.386	1.53	1.604	1.482	1.411	1.394	1.606	1.591	1.407	1.554	1.362
20.5	1.493	1.39	1.337	1.731	2.108	1.518	2.651	1.379	1.457	1.807	1.539	1.392	1.509	1.672	1.443	1.413	1.4	1.629	1.556	1.473	1.576	1.389
20.52	1.506	1.379	1.329	1.756	2.053	1.535	2.487	1.424	1.46	1.832	1.546	1.414	1.514	1.59	1.465	1.433	1.363	1.64	1.506	1.42	1.603	1.369
20.54	1.465	1.382	1.318	1.705	2.046	1.522	2.642	1.386	1.462	1.781	1.564	1.403	1.465	1.62	1.509	1.482	1.409	1.675	1.462	1.428	1.526	1.369
20.56	1.478	1.372	1.327	1.78	1.973	1.52	2.624	1.381	1.472	1.831	1.517	1.377	1.515	1.598	1.528	1.459	1.437	1.671	1.468	1.438	1.549	1.395
20.58	1.453	1.348	1.346	1.72	1.968	1.514	2.646	1.364	1.453	1.79	1.489	1.352	1.479	1.596	1.492	1.448	1.479	1.621	1.471	1.427	1.582	1.411
20.6	1.473	1.349	1.346	1.716	1.984	1.54	2.659	1.367	1.44	1.827	1.511	1.349	1.452	1.653	1.466	1.431	1.463	1.625	1.486	1.457	1.554	1.358
20.62	1.536	1.402	1.319	1.713	1.977	1.502	2.652	1.398	1.429	1.845	1.504	1.383	1.421	1.684	1.506	1.407	1.495	1.645	1.468	1.47	1.551	1.308
20.64	1.474	1.402	1.321	1.654	1.934	1.529	2.716	1.435	1.441	1.785	1.504	1.358	1.431	1.661	1.538	1.451	1.456	1.647	1.445	1.466	1.513	1.331
20.66	1.51	1.4	1.326	1.681	2.015	1.546	2.72	1.419	1.441	1.783	1.453	1.367	1.436	1.648	1.558	1.46	1.491	1.638	1.419	1.465	1.468	1.364
20.68	1.506	1.343	1.317	1.732	2.047	1.563	2.666	1.407	1.443	1.808	1.496	1.369	1.418	1.62	1.539	1.449	1.485	1.632	1.45	1.449	1.52	1.34
20.7	1.497	1.364	1.352	1.735	2.042	1.521	2.665	1.418	1.452	1.823	1.494	1.367	1.469	1.617	1.522	1.45	1.474	1.635	1.484	1.463	1.483	1.301
20.72	1.522	1.353	1.365	1.692	1.998	1.567	2.654	1.424	1.495	1.791	1.534	1.378	1.467	1.697	1.538	1.475	1.453	1.585	1.452	1.423	1.474	1.359
20.74	1.544	1.364	1.333	1.74	2.027	1.61	2.643	1.423	1.496	1.766	1.53	1.371	1.529	1.579	1.537	1.448	1.444	1.629	1.432	1.443	1.432	1.34
20.76	1.481	1.405	1.347	1.783	1.966	1.581	2.664	1.448	1.52	1.775	1.492	1.385	1.55	1.573	1.574	1.456	1.429	1.625	1.467	1.47	1.444	1.374
20.78	1.494	1.407	1.318	1.763	2.019	1.553	2.876	1.468	1.528	1.741	1.497	1.387	1.535	1.548	1.557	1.414	1.449	1.582	1.467	1.406	1.45	1.373
20.8	1.48	1.333	1.32	1.816	2.041	1.537	2.769	1.423	1.556	1.791	1.505	1.39	1.554	1.586	1.558	1.466	1.426	1.627	1.434	1.36	1.45	1.387
20.82	1.499	1.319	1.305	1.791	2.085	1.556	2.742	1.407	1.524	1.835	1.448	1.393	1.597	1.635	1.569	1.447	1.456	1.585	1.453	1.355	1.48	1.391
20.84	1.478	1.352	1.301	1.776	2.182	1.592	2.841	1.416	1.554	1.822	1.469	1.368	1.557	1.6	1.582	1.428	1.446	1.589	1.452	1.434	1.461	1.385
20.86	1.485	1.356	1.264	1.789	2.051	1.609	2.795	1.412	1.578	1.854	1.455	1.413	1.565	1.547	1.62	1.438	1.465	1.636	1.45	1.404	1.443	1.397
20.88	1.485	1.394	1.291	1.813	2.134	1.55	2.695	1.37	1.591	1.872	1.479	1.375	1.564	1.613	1.564	1.432	1.461	1.641	1.473	1.431	1.501	1.402
20.9	1.451	1.37	1.25	1.771	2.188	1.573	2.718	1.378	1.566	1.877	1.458	1.369	1.608	1.623	1.555	1.471	1.446	1.66	1.477	1.432	1.547	1.413
20.92	1.491	1.411	1.212	1.818	2.177	1.57	2.697	1.403	1.537	1.904	1.46	1.368	1.547	1.588	1.516	1.446	1.484	1.641	1.455	1.385	1.461	1.368
20.94	1.479	1.413	1.229	1.825	2.085	1.527	2.565	1.421	1.573	1.933	1.445	1.377	1.586	1.626	1.521	1.436	1.479	1.648	1.479	1.42	1.495	1.353
20.96	1.456	1.398	1.221	1.827	2.062	1.506	2.637	1.402	1.582	1.97	1.487	1.4	1.622	1.595	1.523	1.478	1.432	1.658	1.46	1.382	1.481	1.322
20.98	1.461	1.424	1.241	1.809	1.992	1.514	2.625	1.441	1.573	1.935	1.469	1.393	1.611	1.631	1.499	1.456	1.459	1.635	1.47	1.397	1.53	1.325
21	1.519	1.424	1.244	1.743	2.037	1.484	2.65	1.413	1.534	1.967	1.45	1.384	1.659	1.549	1.478	1.441	1.469	1.641	1.412	1.436	1.565	1.322
21.02	1.513	1.394	1.272	1.721	2.028	1.493	2.634	1.433	1.508	1.954	1.455	1.34	1.667	1.543	1.509	1.447	1.456	1.632	1.397	1.443	1.572	1.302
21.04	1.473	1.367	1.299	1.734	2.04	1.483	2.585	1.431	1.521	1.941	1.46	1.324	1.658	1.534	1.465	1.454	1.471	1.623	1.389	1.424	1.542	1.341
21.06	1.465	1.349	1.286	1.708	2.1	1.503	2.604	1.416	1.522	1.979	1.497	1.374	1.675	1.58	1.476	1.489	1.494	1.582	1.394	1.43	1.623	1.336
21.08	1.476	1.4	1.306	1.699	2.043	1.506	2.521	1.427	1.502	1.974	1.509	1.402	1.688	1.575	1.465	1.495	1.495	1.571	1.386	1.367	1.628	1.314
21.1	1.499	1.34	1.296	1.742	2.093	1.553	2.527	1.432	1.487	1.958	1.482	1.377	1.692	1.611	1.517	1.502	1.523	1.573	1.389	1.402	1.589	1.353
21.12	1.498	1.368	1.297	1.73	1.995	1.549	2.512	1.483	1.505	1.961	1.505	1.388	1.698	1.555	1.505	1.5	1.5	1.591	1.384	1.431	1.577	1.315
21.14	1.468	1.363	1.335	1.729	2.036	1.5	2.552	1.46	1.487	1.941	1.475	1.332	1.693	1.572	1.447	1.551	1.513	1.592	1.379	1.453	1.53	1.33
21.16	1.498	1.408	1.345	1.733	2.055	1.513	2.614	1.44	1.532	1.976	1.472	1.348	1.655	1.575	1.423	1.508	1.534	1.577	1.386	1.441	1.578	1.319
21.18	1.497	1.405	1.344	1.767	2.007	1.534	2.653	1.447	1.532	1.997	1.444	1.393	1.673	1.564	1.462	1.48	1.491	1.609	1.414	1.441	1.556	1.321
21.2	1.495	1.362	1.34	1.731	2.01	1.548	2.533	1.469	1.534	1.937	1.488	1.402	1.675	1.571	1.445	1.502	1.527	1.624	1.385	1.444	1.539	1.369
21.22	1.522	1.364	1.361	1.761	2.042	1.59	2.674	1.413	1.521	1.888	1.485	1.398	1.629	1.571	1.416	1.479	1.464	1.593	1.413	1.439	1.533	1.371
21.24	1.483	1.398	1.329	1.765	2.047	1.561	2.735	1.404	1.542	1.872	1.482	1.399	1.665	1.609	1.433	1.475	1.459	1.579	1.417	1.438	1.517	1.355
21.26	1.459	1.329	1.303	1.793	2.04	1.56	2.61	1.402	1.553	1.841	1.46	1.385	1.655	1.634	1.461	1.49	1.485	1.56	1.439	1.417	1.545	1.371
21.28	1.467	1.338	1.313	1.745	2.103	1.549	2.631	1.378	1.591	1.829	1.468	1.365	1.641	1.631	1.461	1.476	1.511	1.537	1.468	1.382	1.504	1.367
21.3	1.477	1.371	1.319	1.738	2.144	1.54	2.629	1.386	1.558	1.877	1.454	1.382	1.606	1.586	1.498	1.473	1.502	1.581	1.461	1.435	1.467	1.384
21.32	1.452	1.414	1.279	1.741	2.102	1.542	2.676	1.371	1.561	1.917	1.456	1.38	1.605	1.603	1.441	1.444	1.478	1.585	1.449	1.445	1.485	1.4
21.34	1.482	1.397	1.294	1.749	2.038	1.529	2.688	1.412	1.552	1.936	1.445	1.362	1.607	1.59	1.485	1.482	1.485	1.566	1.417	1.46	1.475	1.405
21.36	1.51	1.382	1.313	1.739	2.02	1.506	2.646	1.421	1.542	1.924	1.502	1.353	1.612	1.64	1.501	1.472	1.51	1.548	1.433	1.464	1.482	1.349
21.38	1.478	1.388	1.35	1.751	2.01	1.512	2.586	1.408	1.515	1.876	1.439	1.374	1.634	1.636	1.479	1.443	1.493	1.519	1.446	1.426	1.458	1.359
21.4	1.461	1.418	1.304	1.754	2.03	1.555	2.579	1.396	1.527	1.886	1.459	1.377	1.611	1.624	1.489	1.466	1.542	1.508	1.456	1.433	1.508	1.394
21.42	1.459	1.441	1.303	1.73	2.003	1.545	2.454	1.399	1.492	1.918	1.458	1.373	1.597	1.618	1.527	1.469	1.566	1.539	1.423	1.463	1.477	1.408
21.44	1.475	1.405	1.266	1.726	1.983	1.604	2.439	1.421	1.543	1.914	1.487	1.361	1.665	1.598	1.49	1.47	1.572	1.565	1.411	1.495	1.469	1.398
21.46	1.431	1.42	1.303	1.71	2.052	1.61	2.534	1.407	1.59	1.919	1.492	1.386	1.657	1.605	1.479	1.461	1.54	1.53	1.438	1.455	1.456	1.41
21.48	1.436	1.42	1.344	1.747	1.988	1.55	2.542	1.424	1.563	1.919	1.45	1.386	1.649	1.572	1.491	1.476	1.516	1.583	1.484	1.456	1.451	1.391
21.5	1.51	1.418	1.312	1.727	2.075	1.532	2.579	1.452	1.544	1.902	1.411	1.395	1.665	1.518	1.475	1.474	1.565	1.561	1.45	1.461	1.485	1.392
21.52	1.483	1.385	1.323	1.773	2.105	1.522	2.663	1.414	1.562	1.905	1.449	1.385	1.657	1.511	1.464	1.48	1.515	1.547	1.454	1.417	1.513	1.396
21.54	1.487	1.419	1.355	1.755	2.098	1.536	2.677	1.42	1.596	1.942	1.484	1.381	1.624	1.495	1.438	1.452	1.551	1.576	1.473	1.462	1.482	1.384
21.56	1.49	1.394	1.364	1.725	1.985	1.517	2.679	1.433	1.517	1.848	1.49	1.335	1.594	1.497	1.434	1.446	1.528	1.578	1.468	1.449	1.462	1.359
21.58	1.519	1.382	1.331	1.725	2.031	1.527	2.706	1.431	1.549	1.886	1.495	1.36	1.614	1.47	1.469	1.471	1.492	1.614	1.45	1.45	1.461	1.415
21.6	1.549	1.378	1.325	1.745	2.076	1.547	2.692	1.45	1.491	1.856	1.53	1.387	1.652	1.498	1.479	1.461	1.472	1.575	1.441	1.496	1.413	1.416
21.62	1.55	1.433	1.321	1.709	2.027	1.517	2.606	1.457	1.502	1.935	1.587	1.377	1.678	1.555	1.477	1.463	1.502	1.574	1.442	1.525	1.44	1.429
21.64	1.539	1.383	1.33	1.706	2.028	1.532	2.521	1.443	1.528	1.979	1.543	1.385	1.631	1.495	1.5	1.459	1.483	1.575	1.44	1.433	1.423	1.428
21.66	1.564	1.396	1.379	1.723	2.054	1.578	2.69	1.451	1.569	1.904	1.612	1.38	1.645	1.515	1.505	1.43	1.483	1.581	1.474	1.423	1.442	1.426
21.68	1.526	1.379	1.361	1.767	2.071	1.602	2.724	1.449	1.595	1.931	1.545	1.384	1.647	1.554	1.509	1.442	1.516	1.555	1.445	1.46	1.462	1.422
21.7	1.523	1.413	1.374	1.732	2.037	1.605	2.923	1.443	1.597	1.907	1.512	1.382	1.697	1.592	1.524	1.463	1.44	1.551	1.439	1.476	1.467	1.424
21.72	1.518	1.388	1.379	1.721	2.075	1.524	2.851	1.455	1.63	1.854	1.563	1.418	1.688	1.617	1.525	1.415	1.47	1.59	1.4	1.452	1.438	1.402
21.74	1.53	1.425	1.379	1.68	2.068	1.518	2.868	1.46	1.651	1.826	1.551	1.469	1.741	1.625	1.534	1.419	1.467	1.591	1.39	1.417	1.437	1.458
21.76	1.576	1.406	1.36	1.656	2.064	1.546	2.89	1.462	1.674	1.838	1.533	1.415	1.695	1.624	1.524	1.415	1.492	1.615	1.421	1.434	1.515	1.451
21.78	1.605	1.424	1.347	1.584	2.072	1.537	2.849	1.452	1.68	1.804	1.508	1.433	1.715	1.631	1.506	1.461	1.458	1.605	1.409	1.445	1.491	1.47
21.8	1.547	1.447	1.303	1.661	2.101	1.565	2.802	1.45	1.635	1.787	1.586	1.451	1.726	1.576	1.514	1.399	1.46	1.596	1.424	1.462	1.473	1.469
21.82	1.534	1.448	1.328	1.684	2.071	1.562	2.719	1.421	1.681	1.759	1.53	1.443	1.665	1.648	1.518	1.38	1.468	1.6	1.436	1.421	1.438	1.475
21.84	1.533	1.44	1.348	1.664	2.099	1.546	2.866	1.413	1.629	1.792	1.598	1.431	1.657	1.612	1.555	1.417	1.469	1.627	1.43	1.417	1.453	1.548
21.86	1.512	1.361	1.338	1.673	2.013	1.513	2.788	1.408	1.632	1.724	1.525	1.422	1.654	1.615	1.575	1.404	1.489	1.577	1.415	1.435	1.492	1.505
21.88	1.579	1.413	1.358	1.641	2.125	1.535	2.668	1.379	1.624	1.756	1.552	1.399	1.672	1.628	1.549	1.422	1.494	1.541	1.403	1.478	1.469	1.534
21.9	1.54	1.404	1.316	1.665	2.023	1.53	2.75	1.387	1.627	1.797	1.553	1.402	1.668	1.667	1.565	1.41	1.451	1.566	1.377	1.476	1.498	1.54
21.92	1.546	1.431	1.315	1.693	2.037	1.54	2.852	1.357	1.648	1.831	1.6	1.368	1.709	1.662	1.546	1.398	1.451	1.501	1.405	1.471	1.434	1.521
21.94	1.526	1.44	1.306	1.672	2.039	1.53	2.775	1.374	1.655	1.827	1.589	1.386	1.73	1.635	1.535	1.431	1.454	1.512	1.391	1.456	1.452	1.521
21.96	1.502	1.469	1.351	1.703	2.045	1.595	2.837	1.395	1.656	1.74	1.584	1.406	1.698	1.644	1.551	1.407	1.502	1.499	1.409	1.449	1.401	1.516
21.98	1.504	1.437	1.349	1.663	1.995	1.637	2.758	1.384	1.677	1.786	1.587	1.39	1.725	1.657	1.518	1.399	1.516	1.475	1.418	1.48	1.436	1.495
22	1.545	1.445	1.341	1.667	1.984	1.627	2.757	1.378	1.676	1.741	1.649	1.413	1.705	1.627	1.501	1.383	1.51	1.501	1.404	1.468	1.422	1.485
22.02	1.554	1.453	1.35	1.654	2.036	1.573	2.708	1.396	1.667	1.759	1.642	1.398	1.717	1.641	1.482	1.402	1.497	1.491	1.404	1.464	1.435	1.53
22.04	1.557	1.46	1.366	1.706	1.966	1.575	2.789	1.368	1.663	1.74	1.624	1.393	1.708	1.657	1.477	1.397	1.506	1.497	1.407	1.456	1.485	1.5
22.06	1.541	1.404	1.322	1.657	1.92	1.603	2.815	1.418	1.69	1.775	1.599	1.396	1.784	1.64	1.528	1.348	1.528	1.52	1.434	1.465	1.461	1.52
22.08	1.543	1.44	1.359	1.675	1.905	1.607	2.797	1.408	1.67	1.748	1.621	1.416	1.766	1.602	1.512	1.379	1.547	1.509	1.394	1.507	1.454	1.513
22.1	1.531	1.424	1.341	1.686	1.882	1.585	2.786	1.385	1.691	1.748	1.573	1.42	1.742	1.619	1.489	1.406	1.529	1.517	1.426	1.507	1.482	1.505
22.12	1.507	1.453	1.34	1.667	1.907	1.596	2.69	1.369	1.658	1.755	1.604	1.428	1.745	1.617	1.5	1.375	1.5	1.502	1.411	1.46	1.496	1.499
22.14	1.516	1.451	1.286	1.672	1.921	1.608	2.794	1.418	1.697	1.764	1.598	1.393	1.769	1.595	1.509	1.421	1.551	1.521	1.427	1.46	1.52	1.483
22.16	1.51	1.457	1.322	1.657	1.98	1.592	2.805	1.406	1.657	1.775	1.633	1.442	1.695	1.62	1.534	1.446	1.544	1.495	1.404	1.483	1.51	1.448
22.18	1.53	1.42	1.338	1.647	1.916	1.62	2.768	1.419	1.643	1.743	1.608	1.429	1.681	1.554	1.521	1.451	1.531	1.499	1.404	1.479	1.499	1.47
22.2	1.543	1.441	1.327	1.633	1.943	1.63	2.597	1.426	1.644	1.774	1.55	1.435	1.681	1.536	1.536	1.472	1.519	1.517	1.391	1.511	1.474	1.527
22.22	1.52	1.453	1.36	1.686	1.921	1.612	2.562	1.433	1.646	1.791	1.537	1.406	1.745	1.556	1.546	1.468	1.514	1.551	1.392	1.52	1.497	1.515
22.24	1.526	1.424	1.309	1.62	2.002	1.593	2.664	1.425	1.667	1.8	1.548	1.403	1.788	1.518	1.515	1.51	1.507	1.561	1.385	1.554	1.433	1.464
22.26	1.565	1.425	1.305	1.639	1.977	1.603	2.7	1.47	1.756	1.813	1.554	1.384	1.769	1.554	1.506	1.491	1.524	1.543	1.385	1.552	1.469	1.515
22.28	1.559	1.441	1.312	1.646	1.949	1.561	2.804	1.438	1.702	1.795	1.503	1.398	1.765	1.578	1.522	1.495	1.512	1.554	1.412	1.504	1.433	1.504
22.3	1.59	1.415	1.321	1.63	1.98	1.541	2.809	1.413	1.685	1.79	1.531	1.397	1.733	1.543	1.501	1.48	1.495	1.567	1.396	1.506	1.46	1.559
22.32	1.591	1.38	1.349	1.677	1.924	1.531	2.892	1.461	1.613	1.769	1.573	1.364	1.738	1.513	1.523	1.481	1.537	1.563	1.398	1.476	1.515	1.514
22.34	1.613	1.362	1.322	1.639	1.965	1.533	3.009	1.452	1.621	1.765	1.621	1.386	1.715	1.508	1.521	1.492	1.501	1.549	1.405	1.497	1.532	1.522
22.36	1.592	1.362	1.336	1.608	1.996	1.502	3.068	1.461	1.647	1.763	1.601	1.348	1.734	1.517	1.5	1.447	1.463	1.526	1.417	1.482	1.572	1.505
22.38	1.613	1.35	1.289	1.574	1.948	1.519	2.989	1.433	1.649	1.786	1.59	1.333	1.705	1.519	1.523	1.43	1.505	1.546	1.421	1.485	1.537	1.525
22.4	1.59	1.389	1.304	1.584	1.989	1.487	2.887	1.438	1.674	1.782	1.572	1.323	1.666	1.475	1.495	1.434	1.493	1.537	1.461	1.475	1.476	1.528
22.42	1.57	1.377	1.313	1.633	1.95	1.463	2.992	1.415	1.613	1.749	1.535	1.332	1.656	1.45	1.548	1.449	1.47	1.523	1.477	1.522	1.526	1.516
22.44	1.563	1.395	1.356	1.596	1.953	1.464	2.893	1.426	1.617	1.834	1.549	1.334	1.679	1.498	1.517	1.428	1.461	1.545	1.489	1.508	1.472	1.534
22.46	1.573	1.353	1.369	1.595	1.943	1.484	2.915	1.422	1.591	1.767	1.546	1.326	1.686	1.482	1.496	1.414	1.456	1.524	1.482	1.524	1.471	1.56
22.48	1.558	1.407	1.364	1.597	1.863	1.488	2.999	1.455	1.628	1.771	1.518	1.371	1.682	1.536	1.474	1.397	1.462	1.495	1.499	1.525	1.483	1.532
22.5	1.524	1.381	1.345	1.574	1.887	1.527	2.954	1.482	1.613	1.78	1.514	1.357	1.678	1.489	1.479	1.41	1.48	1.487	1.493	1.506	1.486	1.534
22.52	1.531	1.413	1.353	1.627	1.913	1.526	2.865	1.483	1.635	1.764	1.598	1.35	1.716	1.551	1.43	1.378	1.503	1.537	1.497	1.476	1.472	1.517
22.54	1.526	1.446	1.36	1.536	1.972	1.5	2.848	1.499	1.671	1.778	1.584	1.414	1.663	1.559	1.459	1.358	1.48	1.509	1.51	1.525	1.476	1.601
22.56	1.497	1.44	1.366	1.579	1.888	1.526	2.968	1.528	1.63	1.772	1.571	1.374	1.67	1.554	1.466	1.39	1.494	1.501	1.515	1.49	1.418	1.527
22.58	1.51	1.405	1.351	1.591	1.897	1.553	2.957	1.559	1.66	1.836	1.607	1.393	1.708	1.528	1.454	1.393	1.508	1.519	1.504	1.486	1.386	1.535
22.6	1.509	1.394	1.34	1.608	1.897	1.533	2.938	1.559	1.66	1.802	1.643	1.405	1.661	1.531	1.51	1.396	1.525	1.536	1.497	1.51	1.403	1.563
22.62	1.532	1.369	1.386	1.519	1.901	1.483	2.936	1.537	1.626	1.754	1.659	1.43	1.702	1.501	1.494	1.425	1.532	1.553	1.532	1.536	1.397	1.584
22.64	1.519	1.387	1.371	1.505	1.891	1.484	2.987	1.484	1.625	1.712	1.638	1.413	1.674	1.481	1.466	1.428	1.545	1.537	1.537	1.594	1.404	1.576
22.66	1.523	1.383	1.347	1.54	1.835	1.505	2.947	1.509	1.625	1.713	1.648	1.446	1.714	1.452	1.523	1.441	1.509	1.548	1.559	1.555	1.398	1.58
22.68	1.505	1.367	1.327	1.491	1.927	1.497	3.119	1.47	1.609	1.716	1.646	1.447	1.638	1.477	1.516	1.417	1.458	1.514	1.516	1.557	1.414	1.552
22.7	1.563	1.399	1.334	1.506	1.915	1.504	3.147	1.474	1.654	1.724	1.592	1.444	1.643	1.505	1.482	1.446	1.488	1.516	1.524	1.572	1.461	1.502
22.72	1.524	1.4	1.331	1.512	1.874	1.544	3.101	1.468	1.642	1.735	1.6	1.455	1.639	1.546	1.481	1.418	1.457	1.542	1.522	1.474	1.406	1.45
22.74	1.513	1.379	1.337	1.499	1.865	1.547	3.156	1.493	1.634	1.71	1.636	1.435	1.652	1.477	1.475	1.421	1.471	1.536	1.455	1.462	1.41	1.474
22.76	1.558	1.34	1.334	1.552	1.945	1.518	3.047	1.538	1.656	1.681	1.679	1.375	1.639	1.51	1.483	1.473	1.519	1.526	1.424	1.446	1.448	1.434
22.78	1.537	1.339	1.362	1.527	1.966	1.541	3.083	1.495	1.666	1.691	1.673	1.403	1.654	1.547	1.507	1.464	1.479	1.579	1.451	1.427	1.443	1.518
22.8	1.514	1.349	1.336	1.527	1.945	1.587	2.969	1.513	1.643	1.723	1.674	1.428	1.68	1.565	1.497	1.491	1.449	1.55	1.452	1.444	1.412	1.567
22.82	1.507	1.329	1.348	1.583	1.969	1.544	2.972	1.528	1.669	1.708	1.665	1.391	1.636	1.54	1.509	1.462	1.453	1.585	1.417	1.433	1.428	1.528
22.84	1.52	1.37	1.348	1.499	1.973	1.557	2.914	1.553	1.719	1.715	1.711	1.392	1.658	1.532	1.493	1.463	1.514	1.55	1.409	1.432	1.422	1.506
22.86	1.542	1.374	1.337	1.473	1.891	1.59	2.821	1.594	1.687	1.723	1.733	1.365	1.686	1.51	1.483	1.456	1.481	1.576	1.416	1.427	1.426	1.531
22.88	1.535	1.346	1.325	1.537	1.928	1.61	2.949	1.595	1.701	1.709	1.77	1.37	1.684	1.581	1.534	1.479	1.461	1.561	1.419	1.459	1.436	1.517
22.9	1.534	1.355	1.298	1.538	1.936	1.608	2.925	1.552	1.682	1.724	1.747	1.39	1.681	1.56	1.502	1.46	1.487	1.579	1.397	1.496	1.454	1.517
22.92	1.55	1.376	1.354	1.564	1.944	1.605	3.058	1.521	1.699	1.742	1.722	1.355	1.687	1.508	1.527	1.458	1.456	1.638	1.43	1.51	1.463	1.493
22.94	1.528	1.381	1.321	1.589	1.969	1.542	2.991	1.561	1.703	1.751	1.741	1.406	1.697	1.608	1.541	1.448	1.472	1.586	1.427	1.454	1.5	1.516
22.96	1.574	1.385	1.386	1.581	1.949	1.58	2.983	1.548	1.648	1.757	1.706	1.44	1.648	1.594	1.549	1.472	1.564	1.555	1.432	1.452	1.492	1.484
22.98	1.559	1.375	1.339	1.568	1.977	1.604	2.982	1.576	1.671	1.751	1.72	1.433	1.684	1.526	1.55	1.448	1.546	1.523	1.395	1.449	1.475	1.455
23	1.557	1.382	1.398	1.566	1.956	1.608	2.996	1.519	1.703	1.721	1.781	1.426	1.613	1.545	1.528	1.476	1.546	1.536	1.413	1.49	1.507	1.481
23.02	1.548	1.374	1.335	1.56	1.913	1.548	2.926	1.506	1.664	1.73	1.804	1.434	1.593	1.556	1.501	1.497	1.588	1.492	1.388	1.529	1.528	1.519
23.04	1.551	1.354	1.323	1.536	1.975	1.574	2.971	1.498	1.657	1.75	1.687	1.416	1.608	1.552	1.485	1.543	1.595	1.516	1.395	1.516	1.536	1.561
23.06	1.57	1.337	1.318	1.542	1.971	1.579	2.818	1.472	1.654	1.721	1.731	1.447	1.562	1.561	1.471	1.543	1.599	1.482	1.423	1.537	1.51	1.495
23.08	1.546	1.368	1.281	1.578	1.938	1.527	2.898	1.478	1.655	1.758	1.662	1.461	1.562	1.573	1.458	1.517	1.557	1.526	1.447	1.464	1.526	1.559
23.1	1.567	1.426	1.292	1.602	1.961	1.55	2.821	1.453	1.589	1.748	1.611	1.436	1.624	1.605	1.457	1.548	1.561	1.508	1.42	1.473	1.564	1.561
23.12	1.55	1.4	1.3	1.629	1.934	1.548	2.873	1.455	1.605	1.701	1.649	1.428	1.616	1.598	1.475	1.534	1.598	1.495	1.456	1.457	1.575	1.518
23.14	1.549	1.436	1.284	1.611	1.903	1.579	2.95	1.443	1.608	1.737	1.674	1.458	1.62	1.586	1.478	1.536	1.577	1.491	1.45	1.474	1.541	1.58
23.16	1.594	1.402	1.299	1.564	1.924	1.608	3.115	1.412	1.665	1.704	1.725	1.467	1.597	1.589	1.477	1.522	1.567	1.508	1.504	1.52	1.559	1.626
23.18	1.587	1.384	1.326	1.569	1.954	1.593	3.152	1.428	1.67	1.705	1.746	1.52	1.633	1.598	1.466	1.504	1.571	1.471	1.514	1.508	1.549	1.554
23.2	1.535	1.421	1.318	1.549	1.932	1.614	2.988	1.461	1.669	1.713	1.712	1.543	1.615	1.601	1.473	1.518	1.603	1.468	1.51	1.507	1.549	1.571
23.22	1.535	1.404	1.317	1.545	1.935	1.539	3.074	1.451	1.669	1.706	1.669	1.512	1.636	1.591	1.483	1.5	1.548	1.465	1.49	1.486	1.553	1.566
23.24	1.537	1.391	1.315	1.534	1.926	1.543	3.041	1.441	1.649	1.723	1.678	1.52	1.606	1.604	1.474	1.477	1.563	1.459	1.522	1.539	1.603	1.59
23.26	1.548	1.376	1.306	1.532	1.939	1.519	3.087	1.415	1.663	1.736	1.663	1.524	1.551	1.662	1.467	1.47	1.584	1.507	1.485	1.524	1.562	1.481
23.28	1.51	1.38	1.307	1.563	1.854	1.499	3.021	1.416	1.669	1.761	1.603	1.504	1.603	1.589	1.443	1.471	1.597	1.483	1.487	1.575	1.605	1.495
23.3	1.522	1.413	1.314	1.557	1.911	1.523	2.988	1.438	1.723	1.717	1.61	1.522	1.603	1.593	1.486	1.446	1.557	1.479	1.433	1.58	1.581	1.481
23.32	1.515	1.426	1.348	1.543	1.908	1.538	2.955	1.467	1.705	1.733	1.62	1.515	1.576	1.629	1.45	1.434	1.526	1.475	1.47	1.575	1.551	1.454
23.34	1.538	1.429	1.36	1.533	1.922	1.57	3.087	1.481	1.688	1.704	1.607	1.519	1.571	1.567	1.489	1.436	1.534	1.496	1.479	1.524	1.599	1.441
23.36	1.49	1.462	1.338	1.517	1.918	1.584	3.019	1.517	1.684	1.707	1.617	1.487	1.578	1.598	1.489	1.427	1.581	1.515	1.425	1.543	1.636	1.517
23.38	1.54	1.417	1.352	1.538	1.954	1.541	3.024	1.536	1.662	1.673	1.597	1.48	1.597	1.604	1.488	1.428	1.573	1.527	1.427	1.53	1.606	1.513
23.4	1.541	1.422	1.353	1.548	1.913	1.576	3.085	1.516	1.67	1.67	1.619	1.481	1.65	1.593	1.525	1.455	1.623	1.497	1.447	1.504	1.599	1.489
23.42	1.499	1.481	1.323	1.53	1.93	1.603	3.069	1.511	1.634	1.728	1.61	1.464	1.637	1.587	1.502	1.45	1.609	1.521	1.417	1.481	1.629	1.468
23.44	1.509	1.48	1.367	1.579	1.949	1.542	3.139	1.521	1.59	1.718	1.632	1.493	1.624	1.574	1.494	1.43	1.576	1.519	1.443	1.437	1.631	1.487
23.46	1.516	1.481	1.382	1.569	1.944	1.565	3.144	1.507	1.578	1.768	1.666	1.454	1.578	1.61	1.482	1.407	1.597	1.536	1.433	1.472	1.643	1.502
23.48	1.474	1.511	1.378	1.577	1.915	1.582	3.026	1.482	1.565	1.77	1.62	1.422	1.542	1.581	1.453	1.379	1.601	1.547	1.417	1.483	1.628	1.474
23.5	1.532	1.536	1.382	1.552	1.951	1.589	3.023	1.469	1.555	1.754	1.615	1.387	1.522	1.595	1.483	1.417	1.583	1.548	1.447	1.5	1.615	1.508
23.52	1.523	1.477	1.325	1.541	1.917	1.588	2.999	1.531	1.577	1.747	1.614	1.425	1.54	1.571	1.491	1.393	1.577	1.539	1.45	1.489	1.66	1.482
23.54	1.511	1.496	1.34	1.597	2.011	1.552	3.001	1.488	1.616	1.759	1.645	1.468	1.617	1.595	1.479	1.368	1.577	1.514	1.441	1.443	1.61	1.458
23.56	1.543	1.472	1.308	1.635	1.941	1.57	2.894	1.495	1.621	1.794	1.685	1.454	1.562	1.596	1.528	1.371	1.559	1.533	1.49	1.435	1.591	1.475
23.58	1.573	1.454	1.352	1.579	2.019	1.593	3.011	1.522	1.585	1.775	1.653	1.469	1.603	1.582	1.561	1.389	1.594	1.53	1.519	1.46	1.603	1.475
23.6	1.592	1.437	1.373	1.571	1.927	1.615	2.947	1.523	1.588	1.795	1.649	1.474	1.554	1.542	1.603	1.366	1.567	1.547	1.486	1.442	1.606	1.483
23.62	1.583	1.455	1.381	1.586	1.937	1.6	2.913	1.511	1.592	1.804	1.634	1.494	1.563	1.503	1.556	1.364	1.603	1.55	1.477	1.419	1.586	1.477
23.64	1.595	1.457	1.412	1.579	1.983	1.592	2.936	1.538	1.577	1.794	1.633	1.471	1.538	1.545	1.536	1.342	1.641	1.519	1.467	1.441	1.548	1.519
23.66	1.581	1.439	1.421	1.572	2.034	1.55	2.967	1.526	1.577	1.753	1.602	1.502	1.584	1.537	1.532	1.326	1.628	1.538	1.467	1.429	1.576	1.486
23.68	1.601	1.46	1.391	1.604	1.975	1.567	2.884	1.531	1.609	1.774	1.604	1.486	1.553	1.551	1.525	1.319	1.662	1.524	1.486	1.452	1.594	1.432
23.7	1.607	1.468	1.403	1.545	1.974	1.577	2.78	1.568	1.588	1.779	1.595	1.464	1.568	1.568	1.492	1.33	1.628	1.53	1.49	1.487	1.609	1.439
23.72	1.627	1.462	1.349	1.56	1.967	1.607	2.734	1.557	1.577	1.736	1.6	1.466	1.579	1.574	1.462	1.339	1.662	1.511	1.46	1.468	1.655	1.46
23.74	1.617	1.443	1.345	1.611	1.969	1.555	2.759	1.557	1.582	1.781	1.629	1.483	1.616	1.54	1.493	1.325	1.661	1.469	1.455	1.507	1.61	1.481
23.76	1.596	1.425	1.324	1.589	1.921	1.599	2.872	1.533	1.604	1.725	1.573	1.418	1.657	1.546	1.499	1.298	1.646	1.51	1.398	1.493	1.598	1.427
23.78	1.565	1.43	1.332	1.596	1.859	1.564	3.019	1.542	1.61	1.769	1.525	1.436	1.578	1.6	1.474	1.315	1.661	1.504	1.427	1.504	1.537	1.428
23.8	1.557	1.464	1.424	1.59	1.888	1.585	2.937	1.56	1.602	1.773	1.598	1.397	1.544	1.539	1.465	1.336	1.599	1.49	1.432	1.501	1.548	1.424
23.82	1.599	1.506	1.391	1.599	1.942	1.593	2.957	1.536	1.604	1.754	1.627	1.446	1.536	1.57	1.43	1.313	1.643	1.506	1.447	1.505	1.564	1.424
23.84	1.606	1.467	1.435	1.562	1.972	1.627	2.719	1.521	1.623	1.713	1.656	1.432	1.552	1.55	1.45	1.325	1.624	1.481	1.419	1.463	1.535	1.413
23.86	1.602	1.446	1.411	1.53	1.961	1.567	2.715	1.502	1.663	1.708	1.659	1.409	1.58	1.561	1.457	1.321	1.577	1.519	1.436	1.462	1.552	1.396
23.88	1.585	1.457	1.379	1.554	1.924	1.565	2.857	1.528	1.665	1.693	1.695	1.44	1.585	1.576	1.475	1.36	1.61	1.522	1.47	1.466	1.519	1.37
23.9	1.614	1.447	1.424	1.521	1.956	1.549	3.004	1.466	1.66	1.699	1.668	1.458	1.575	1.568	1.495	1.4	1.654	1.464	1.469	1.505	1.536	1.41
23.92	1.582	1.424	1.431	1.597	1.855	1.572	2.868	1.443	1.665	1.661	1.675	1.44	1.56	1.578	1.489	1.389	1.646	1.498	1.479	1.507	1.569	1.39
23.94	1.606	1.471	1.417	1.615	1.955	1.592	2.933	1.466	1.66	1.662	1.685	1.405	1.53	1.566	1.496	1.375	1.649	1.527	1.509	1.489	1.484	1.393
23.96	1.576	1.492	1.433	1.638	1.905	1.589	2.882	1.463	1.574	1.674	1.691	1.423	1.541	1.569	1.538	1.415	1.646	1.455	1.519	1.542	1.511	1.383
23.98	1.562	1.535	1.418	1.602	1.917	1.598	2.92	1.509	1.613	1.653	1.697	1.425	1.553	1.551	1.518	1.426	1.646	1.478	1.522	1.55	1.511	1.471
24	1.562	1.473	1.414	1.601	1.957	1.577	2.941	1.475	1.591	1.666	1.661	1.456	1.561	1.57	1.511	1.403	1.613	1.49	1.474	1.531	1.552	1.412
24.02	1.531	1.435	1.457	1.579	1.888	1.61	3.012	1.513	1.625	1.691	1.693	1.477	1.545	1.588	1.495	1.411	1.63	1.477	1.456	1.553	1.522	1.401
24.04	1.527	1.46	1.44	1.56	1.889	1.627	2.886	1.508	1.613	1.679	1.668	1.475	1.582	1.636	1.496	1.415	1.667	1.446	1.522	1.549	1.548	1.41
24.06	1.555	1.478	1.424	1.501	1.873	1.642	2.936	1.529	1.592	1.701	1.662	1.464	1.617	1.611	1.474	1.43	1.659	1.452	1.506	1.547	1.582	1.427
24.08	1.512	1.471	1.427	1.524	1.836	1.665	2.958	1.517	1.624	1.74	1.685	1.439	1.623	1.659	1.485	1.439	1.646	1.476	1.484	1.534	1.512	1.403
24.1	1.492	1.494	1.422	1.521	1.881	1.689	2.978	1.514	1.645	1.739	1.724	1.479	1.606	1.603	1.474	1.442	1.629	1.502	1.461	1.588	1.499	1.468
24.12	1.511	1.451	1.404	1.525	1.849	1.677	2.901	1.519	1.675	1.703	1.717	1.471	1.56	1.624	1.48	1.435	1.656	1.475	1.476	1.513	1.515	1.387
24.14	1.498	1.38	1.395	1.549	1.881	1.685	2.929	1.506	1.625	1.663	1.693	1.457	1.551	1.575	1.506	1.418	1.625	1.469	1.492	1.496	1.528	1.36
24.16	1.513	1.398	1.358	1.564	1.856	1.652	2.936	1.509	1.588	1.667	1.679	1.478	1.609	1.569	1.48	1.399	1.667	1.474	1.445	1.478	1.501	1.397
24.18	1.526	1.447	1.355	1.558	1.847	1.599	2.846	1.547	1.608	1.665	1.651	1.454	1.596	1.61	1.505	1.41	1.622	1.512	1.453	1.453	1.519	1.419
24.2	1.536	1.435	1.372	1.574	1.842	1.581	2.709	1.511	1.6	1.687	1.654	1.385	1.591	1.554	1.503	1.405	1.575	1.523	1.464	1.466	1.514	1.389
24.22	1.525	1.447	1.343	1.553	1.791	1.569	2.742	1.573	1.569	1.679	1.658	1.407	1.55	1.549	1.481	1.415	1.653	1.556	1.46	1.438	1.519	1.459
24.24	1.548	1.448	1.342	1.567	1.789	1.644	2.725	1.519	1.571	1.677	1.623	1.435	1.576	1.538	1.533	1.4	1.659	1.494	1.441	1.509	1.522	1.483
24.26	1.527	1.448	1.36	1.579	1.781	1.629	2.865	1.486	1.541	1.654	1.592	1.421	1.635	1.52	1.506	1.392	1.701	1.464	1.472	1.52	1.546	1.507
24.28	1.485	1.456	1.416	1.59	1.779	1.608	2.948	1.505	1.589	1.698	1.574	1.451	1.604	1.544	1.498	1.421	1.692	1.455	1.443	1.536	1.514	1.494
24.3	1.472	1.488	1.389	1.592	1.773	1.664	2.78	1.502	1.619	1.685	1.619	1.444	1.669	1.526	1.483	1.385	1.663	1.493	1.456	1.53	1.532	1.501
24.32	1.498	1.469	1.358	1.595	1.764	1.71	2.896	1.497	1.579	1.719	1.622	1.444	1.718	1.534	1.47	1.402	1.691	1.461	1.469	1.536	1.522	1.439
24.34	1.49	1.433	1.372	1.683	1.832	1.623	2.923	1.502	1.599	1.674	1.686	1.45	1.665	1.541	1.495	1.363	1.669	1.437	1.475	1.482	1.513	1.469
24.36	1.458	1.464	1.369	1.618	1.874	1.623	2.808	1.54	1.62	1.68	1.648	1.454	1.611	1.531	1.514	1.374	1.684	1.496	1.455	1.494	1.524	1.448
24.38	1.43	1.489	1.359	1.643	1.847	1.627	2.787	1.544	1.594	1.658	1.674	1.435	1.583	1.582	1.483	1.345	1.656	1.491	1.489	1.488	1.517	1.483
24.4	1.448	1.448	1.315	1.648	1.828	1.598	2.761	1.576	1.562	1.644	1.631	1.452	1.578	1.59	1.515	1.316	1.664	1.468	1.461	1.55	1.567	1.467
24.42	1.496	1.451	1.349	1.621	1.865	1.63	2.882	1.543	1.568	1.639	1.606	1.424	1.617	1.533	1.513	1.334	1.62	1.479	1.489	1.517	1.499	1.457
24.44	1.503	1.462	1.36	1.624	1.868	1.691	3.063	1.558	1.591	1.667	1.645	1.452	1.59	1.542	1.525	1.379	1.658	1.468	1.484	1.506	1.569	1.465
24.46	1.504	1.461	1.358	1.633	1.874	1.728	2.969	1.61	1.576	1.691	1.653	1.44	1.608	1.574	1.543	1.377	1.701	1.503	1.505	1.51	1.543	1.475
24.48	1.51	1.434	1.375	1.608	1.835	1.658	2.913	1.615	1.595	1.735	1.653	1.455	1.677	1.573	1.515	1.367	1.684	1.509	1.478	1.45	1.583	1.469
24.5	1.506	1.48	1.369	1.659	1.818	1.663	2.941	1.597	1.616	1.811	1.64	1.48	1.696	1.554	1.553	1.355	1.659	1.491	1.501	1.46	1.59	1.456
24.52	1.474	1.45	1.357	1.569	1.838	1.654	2.927	1.603	1.634	1.741	1.661	1.488	1.591	1.576	1.585	1.381	1.69	1.509	1.5	1.443	1.511	1.467
24.54	1.46	1.43	1.333	1.628	1.865	1.717	2.877	1.601	1.654	1.767	1.673	1.473	1.645	1.573	1.546	1.4	1.725	1.559	1.486	1.484	1.528	1.441
24.56	1.465	1.42	1.315	1.626	1.848	1.722	3.06	1.573	1.644	1.675	1.685	1.487	1.607	1.588	1.518	1.39	1.739	1.574	1.464	1.481	1.523	1.447
24.58	1.462	1.491	1.31	1.676	1.852	1.727	3.09	1.578	1.634	1.721	1.672	1.519	1.607	1.562	1.551	1.42	1.714	1.577	1.466	1.523	1.565	1.43
24.6	1.481	1.516	1.328	1.662	1.879	1.67	2.998	1.555	1.598	1.714	1.718	1.508	1.632	1.532	1.576	1.386	1.754	1.546	1.432	1.542	1.525	1.44
24.62	1.502	1.51	1.304	1.595	1.882	1.664	2.945	1.586	1.618	1.709	1.72	1.486	1.673	1.55	1.59	1.375	1.721	1.55	1.46	1.545	1.471	1.463
24.64	1.541	1.523	1.29	1.597	1.865	1.64	2.961	1.577	1.652	1.729	1.702	1.483	1.691	1.595	1.56	1.411	1.654	1.567	1.461	1.553	1.449	1.468
24.66	1.503	1.485	1.281	1.638	1.903	1.633	2.939	1.544	1.633	1.688	1.738	1.484	1.691	1.588	1.57	1.429	1.638	1.483	1.497	1.594	1.428	1.42
24.68	1.512	1.489	1.289	1.607	1.954	1.674	3.051	1.543	1.604	1.718	1.746	1.501	1.665	1.574	1.52	1.414	1.586	1.494	1.488	1.506	1.449	1.396
24.7	1.536	1.463	1.322	1.597	1.888	1.657	2.95	1.579	1.593	1.769	1.773	1.546	1.629	1.616	1.512	1.386	1.624	1.508	1.509	1.551	1.492	1.429
24.72	1.557	1.429	1.296	1.567	1.942	1.723	2.926	1.584	1.628	1.821	1.721	1.573	1.582	1.605	1.541	1.403	1.651	1.485	1.517	1.527	1.531	1.429
24.74	1.521	1.429	1.308	1.585	1.947	1.683	3.013	1.616	1.616	1.809	1.733	1.543	1.63	1.642	1.532	1.407	1.69	1.505	1.52	1.547	1.51	1.418
24.76	1.518	1.456	1.302	1.626	1.912	1.729	2.968	1.606	1.626	1.812	1.79	1.544	1.63	1.613	1.557	1.413	1.647	1.476	1.528	1.537	1.494	1.384
24.78	1.508	1.47	1.325	1.585	1.838	1.729	3.126	1.582	1.63	1.802	1.777	1.539	1.677	1.584	1.589	1.399	1.595	1.456	1.521	1.532	1.47	1.386
24.8	1.541	1.483	1.325	1.534	1.868	1.755	3.024	1.603	1.675	1.803	1.77	1.504	1.691	1.612	1.579	1.369	1.607	1.445	1.555	1.539	1.505	1.411
24.82	1.506	1.477	1.296	1.55	1.901	1.712	2.955	1.593	1.683	1.869	1.769	1.506	1.745	1.609	1.612	1.407	1.636	1.422	1.545	1.509	1.517	1.456
24.84	1.492	1.447	1.306	1.581	1.891	1.689	2.97	1.645	1.662	1.811	1.723	1.505	1.788	1.664	1.572	1.38	1.634	1.435	1.539	1.519	1.562	1.431
24.86	1.504	1.429	1.316	1.524	1.91	1.675	2.922	1.581	1.609	1.826	1.732	1.515	1.733	1.634	1.586	1.395	1.638	1.46	1.542	1.5	1.55	1.398
24.88	1.487	1.409	1.328	1.545	1.94	1.686	3.004	1.585	1.626	1.793	1.739	1.523	1.761	1.655	1.602	1.436	1.667	1.417	1.504	1.472	1.512	1.383
24.9	1.504	1.394	1.359	1.564	1.866	1.743	2.983	1.6	1.659	1.812	1.811	1.499	1.702	1.677	1.633	1.433	1.633	1.409	1.525	1.441	1.54	1.446
24.92	1.496	1.43	1.322	1.553	1.919	1.695	3.026	1.554	1.66	1.793	1.835	1.494	1.743	1.695	1.628	1.468	1.674	1.44	1.561	1.484	1.564	1.454
24.94	1.498	1.412	1.337	1.557	1.9	1.662	3.018	1.585	1.673	1.789	1.829	1.49	1.708	1.74	1.615	1.443	1.681	1.42	1.516	1.506	1.54	1.437
24.96	1.487	1.41	1.361	1.558	1.886	1.686	2.933	1.566	1.662	1.796	1.849	1.452	1.689	1.673	1.596	1.463	1.661	1.462	1.538	1.481	1.62	1.443
24.98	1.513	1.41	1.42	1.577	1.924	1.741	2.984	1.525	1.658	1.777	1.835	1.44	1.657	1.687	1.564	1.444	1.667	1.446	1.534	1.456	1.604	1.44
25	1.533	1.421	1.399	1.569	1.96	1.798	2.914	1.539	1.643	1.739	1.818	1.418	1.665	1.675	1.617	1.484	1.67	1.451	1.513	1.495	1.606	1.415
25.02	1.525	1.386	1.4	1.529	1.977	1.772	2.809	1.547	1.625	1.768	1.773	1.451	1.678	1.618	1.6	1.471	1.611	1.46	1.556	1.52	1.564	1.435
25.04	1.52	1.397	1.391	1.599	1.969	1.764	2.826	1.546	1.623	1.817	1.814	1.451	1.622	1.667	1.619	1.438	1.606	1.52	1.568	1.525	1.55	1.426
25.06	1.502	1.392	1.415	1.57	1.963	1.812	2.839	1.497	1.661	1.728	1.802	1.451	1.684	1.581	1.609	1.481	1.549	1.479	1.593	1.525	1.644	1.414
25.08	1.507	1.386	1.384	1.613	1.91	1.857	2.83	1.535	1.618	1.747	1.827	1.466	1.654	1.634	1.603	1.507	1.579	1.491	1.605	1.55	1.616	1.437
25.1	1.507	1.426	1.396	1.631	1.888	1.767	2.87	1.557	1.668	1.781	1.791	1.413	1.599	1.65	1.637	1.504	1.654	1.488	1.577	1.551	1.628	1.426
25.12	1.506	1.432	1.41	1.634	1.877	1.806	2.95	1.548	1.625	1.791	1.805	1.394	1.615	1.665	1.628	1.483	1.675	1.467	1.58	1.534	1.609	1.444
25.14	1.554	1.43	1.44	1.657	1.934	1.854	2.899	1.541	1.601	1.834	1.813	1.401	1.555	1.656	1.581	1.512	1.65	1.503	1.548	1.525	1.61	1.442
25.16	1.543	1.453	1.433	1.662	1.943	1.876	2.977	1.489	1.576	1.851	1.738	1.399	1.612	1.62	1.595	1.53	1.661	1.516	1.577	1.493	1.576	1.485
25.18	1.57	1.463	1.421	1.695	1.898	1.878	3.015	1.5	1.54	1.809	1.701	1.418	1.584	1.65	1.573	1.532	1.697	1.449	1.583	1.506	1.58	1.461
25.2	1.509	1.491	1.422	1.702	1.922	1.915	2.994	1.494	1.567	1.785	1.719	1.433	1.622	1.689	1.567	1.527	1.681	1.457	1.581	1.523	1.585	1.479
25.22	1.505	1.475	1.434	1.651	1.877	1.783	3.051	1.49	1.6	1.844	1.675	1.409	1.545	1.657	1.567	1.535	1.735	1.438	1.596	1.52	1.559	1.488
25.24	1.504	1.431	1.424	1.647	1.951	1.864	3.109	1.478	1.566	1.81	1.664	1.456	1.552	1.627	1.565	1.524	1.755	1.469	1.604	1.499	1.562	1.457
25.26	1.507	1.431	1.403	1.691	1.904	1.87	3.071	1.483	1.597	1.797	1.717	1.468	1.589	1.699	1.54	1.532	1.739	1.473	1.652	1.481	1.553	1.517
25.28	1.473	1.44	1.391	1.664	1.873	1.906	2.977	1.488	1.595	1.839	1.699	1.445	1.592	1.691	1.566	1.56	1.741	1.474	1.625	1.561	1.573	1.442
25.3	1.441	1.437	1.363	1.631	1.968	1.84	3.007	1.454	1.619	1.819	1.75	1.399	1.567	1.711	1.557	1.566	1.754	1.479	1.58	1.511	1.558	1.478
25.32	1.491	1.425	1.417	1.61	1.955	1.884	3	1.456	1.624	1.836	1.761	1.431	1.604	1.742	1.523	1.555	1.803	1.487	1.564	1.527	1.587	1.471
25.34	1.496	1.405	1.376	1.626	1.925	1.925	2.961	1.457	1.602	1.837	1.733	1.478	1.584	1.673	1.508	1.555	1.844	1.443	1.617	1.574	1.616	1.509
25.36	1.506	1.38	1.391	1.565	1.938	1.882	3.033	1.47	1.609	1.85	1.723	1.481	1.602	1.664	1.529	1.564	1.813	1.469	1.629	1.576	1.601	1.497
25.38	1.487	1.388	1.392	1.625	1.973	1.883	3.055	1.502	1.661	1.812	1.743	1.481	1.604	1.603	1.516	1.539	1.777	1.472	1.672	1.528	1.594	1.478
25.4	1.447	1.394	1.395	1.646	1.994	1.81	2.89	1.489	1.667	1.793	1.757	1.457	1.605	1.623	1.571	1.58	1.805	1.453	1.696	1.527	1.633	1.465
25.42	1.491	1.384	1.338	1.624	2.004	1.846	2.983	1.481	1.643	1.835	1.795	1.488	1.591	1.569	1.561	1.504	1.773	1.463	1.67	1.493	1.635	1.472
25.44	1.499	1.401	1.344	1.675	1.958	1.875	2.983	1.494	1.652	1.796	1.829	1.486	1.57	1.599	1.565	1.47	1.709	1.474	1.687	1.509	1.613	1.482
25.46	1.498	1.409	1.338	1.659	1.947	1.932	2.847	1.516	1.616	1.799	1.794	1.496	1.56	1.645	1.582	1.514	1.72	1.472	1.704	1.524	1.613	1.474
25.48	1.524	1.396	1.338	1.63	1.929	1.896	2.772	1.518	1.632	1.803	1.725	1.486	1.574	1.611	1.568	1.514	1.77	1.528	1.687	1.528	1.539	1.493
25.5	1.471	1.385	1.294	1.612	1.902	1.774	2.733	1.532	1.625	1.741	1.713	1.526	1.615	1.608	1.568	1.509	1.774	1.532	1.675	1.503	1.51	1.473
25.52	1.46	1.399	1.327	1.617	1.883	1.838	2.878	1.515	1.621	1.768	1.65	1.513	1.592	1.647	1.553	1.482	1.779	1.52	1.659	1.529	1.559	1.465
25.54	1.49	1.364	1.3	1.627	1.913	1.877	2.819	1.491	1.609	1.744	1.653	1.485	1.579	1.639	1.516	1.497	1.758	1.509	1.669	1.564	1.601	1.453
25.56	1.529	1.372	1.298	1.67	1.917	1.857	2.929	1.48	1.596	1.705	1.64	1.494	1.605	1.641	1.564	1.552	1.708	1.482	1.645	1.581	1.558	1.462
25.58	1.484	1.341	1.267	1.641	1.918	1.822	3.03	1.472	1.633	1.711	1.688	1.488	1.625	1.614	1.543	1.525	1.779	1.514	1.65	1.574	1.556	1.427
25.6	1.497	1.335	1.254	1.647	1.955	1.778	3.035	1.497	1.637	1.729	1.707	1.489	1.566	1.67	1.553	1.557	1.756	1.526	1.673	1.604	1.565	1.459
25.62	1.504	1.364	1.246	1.646	1.916	1.798	2.928	1.503	1.613	1.747	1.676	1.492	1.588	1.692	1.583	1.541	1.834	1.495	1.605	1.631	1.613	1.452
25.64	1.527	1.413	1.278	1.671	1.902	1.805	3.109	1.51	1.624	1.793	1.66	1.466	1.587	1.678	1.561	1.548	1.765	1.502	1.595	1.559	1.573	1.44
25.66	1.502	1.392	1.274	1.675	2.017	1.759	3.156	1.541	1.628	1.775	1.741	1.477	1.581	1.643	1.548	1.599	1.773	1.475	1.622	1.563	1.579	1.416
25.68	1.533	1.409	1.256	1.597	2.012	1.777	3.022	1.546	1.646	1.76	1.812	1.516	1.492	1.678	1.52	1.61	1.748	1.482	1.595	1.496	1.563	1.421
25.7	1.564	1.419	1.258	1.62	2.026	1.772	3.118	1.542	1.667	1.71	1.777	1.526	1.542	1.653	1.538	1.56	1.741	1.504	1.605	1.526	1.584	1.454
25.72	1.563	1.419	1.263	1.571	2.035	1.752	3.09	1.528	1.619	1.705	1.78	1.482	1.548	1.655	1.517	1.553	1.698	1.472	1.622	1.503	1.617	1.502
25.74	1.532	1.381	1.266	1.605	2.007	1.793	3.006	1.536	1.647	1.682	1.735	1.507	1.578	1.674	1.5	1.544	1.803	1.481	1.639	1.533	1.587	1.459
25.76	1.529	1.408	1.258	1.562	1.966	1.742	2.942	1.54	1.642	1.703	1.718	1.516	1.611	1.631	1.467	1.513	1.772	1.455	1.593	1.529	1.656	1.481
25.78	1.531	1.382	1.261	1.582	2.06	1.772	3	1.5	1.627	1.749	1.709	1.523	1.593	1.666	1.503	1.499	1.683	1.45	1.644	1.532	1.699	1.53
25.8	1.514	1.332	1.254	1.575	1.959	1.729	2.999	1.518	1.63	1.716	1.691	1.5	1.582	1.633	1.534	1.48	1.722	1.454	1.576	1.546	1.651	1.512
25.82	1.547	1.326	1.295	1.58	1.942	1.75	3.133	1.479	1.653	1.712	1.75	1.477	1.586	1.623	1.557	1.471	1.753	1.507	1.556	1.537	1.593	1.528
25.84	1.53	1.355	1.272	1.566	1.999	1.674	3.147	1.472	1.638	1.738	1.746	1.493	1.622	1.64	1.609	1.489	1.684	1.527	1.594	1.595	1.6	1.505
25.86	1.555	1.35	1.263	1.594	1.953	1.736	3.03	1.449	1.648	1.746	1.762	1.459	1.684	1.668	1.565	1.502	1.704	1.496	1.634	1.614	1.566	1.516
25.88	1.547	1.331	1.259	1.597	1.989	1.697	3.06	1.503	1.658	1.702	1.755	1.458	1.655	1.673	1.564	1.505	1.699	1.489	1.647	1.606	1.553	1.471
25.9	1.534	1.365	1.265	1.607	1.984	1.771	3.079	1.502	1.646	1.686	1.681	1.504	1.704	1.699	1.571	1.533	1.725	1.498	1.569	1.591	1.533	1.459
25.92	1.571	1.417	1.287	1.641	1.948	1.797	2.844	1.486	1.615	1.691	1.716	1.5	1.665	1.697	1.541	1.565	1.695	1.523	1.593	1.555	1.537	1.453
25.94	1.525	1.421	1.308	1.631	1.972	1.75	2.982	1.522	1.64	1.635	1.677	1.5	1.586	1.617	1.579	1.545	1.712	1.458	1.602	1.609	1.555	1.509
25.96	1.551	1.395	1.316	1.581	2.003	1.794	2.979	1.516	1.647	1.682	1.706	1.551	1.613	1.611	1.592	1.518	1.692	1.503	1.614	1.588	1.555	1.523
25.98	1.574	1.408	1.293	1.595	2.05	1.803	2.913	1.55	1.644	1.671	1.655	1.547	1.609	1.641	1.618	1.503	1.697	1.491	1.665	1.566	1.571	1.516
26	1.563	1.385	1.358	1.589	2.012	1.81	2.857	1.572	1.606	1.652	1.639	1.503	1.585	1.631	1.603	1.564	1.673	1.499	1.599	1.571	1.541	1.473
26.02	1.557	1.384	1.363	1.596	1.984	1.802	2.978	1.608	1.601	1.683	1.664	1.524	1.574	1.631	1.585	1.538	1.662	1.481	1.622	1.582	1.583	1.541
26.04	1.539	1.37	1.377	1.601	1.97	1.831	2.976	1.605	1.609	1.692	1.682	1.523	1.61	1.702	1.607	1.531	1.678	1.476	1.624	1.561	1.588	1.519
26.06	1.488	1.387	1.358	1.566	2.036	1.804	2.936	1.589	1.57	1.698	1.629	1.525	1.613	1.7	1.628	1.515	1.643	1.512	1.615	1.568	1.558	1.489
26.08	1.513	1.369	1.322	1.569	1.969	1.776	3.012	1.623	1.59	1.699	1.694	1.519	1.581	1.69	1.602	1.524	1.678	1.47	1.597	1.583	1.498	1.502
26.1	1.542	1.407	1.305	1.56	1.986	1.738	3.047	1.588	1.582	1.673	1.693	1.517	1.659	1.688	1.588	1.507	1.676	1.479	1.61	1.624	1.533	1.522
26.12	1.535	1.417	1.304	1.576	2.023	1.834	2.972	1.644	1.558	1.658	1.676	1.53	1.639	1.687	1.569	1.525	1.711	1.483	1.596	1.661	1.521	1.516
26.14	1.521	1.391	1.319	1.571	1.942	1.848	2.958	1.634	1.551	1.715	1.683	1.518	1.629	1.671	1.575	1.512	1.697	1.454	1.58	1.637	1.541	1.51
26.16	1.498	1.383	1.308	1.606	1.922	1.81	2.873	1.648	1.552	1.711	1.7	1.56	1.608	1.764	1.57	1.522	1.706	1.451	1.595	1.663	1.485	1.488
26.18	1.516	1.397	1.305	1.633	1.985	1.772	2.968	1.573	1.556	1.744	1.651	1.575	1.61	1.737	1.56	1.537	1.697	1.423	1.579	1.651	1.519	1.508
26.2	1.492	1.395	1.321	1.588	1.983	1.783	3.081	1.606	1.555	1.741	1.671	1.555	1.575	1.709	1.559	1.551	1.632	1.445	1.611	1.641	1.454	1.496
26.22	1.473	1.373	1.308	1.558	1.935	1.754	2.977	1.65	1.536	1.709	1.684	1.571	1.594	1.69	1.561	1.551	1.621	1.486	1.589	1.601	1.502	1.531
26.24	1.464	1.379	1.384	1.61	1.929	1.712	3.002	1.635	1.533	1.708	1.728	1.576	1.58	1.728	1.574	1.542	1.623	1.465	1.553	1.6	1.391	1.534
26.26	1.481	1.428	1.344	1.67	1.974	1.814	2.996	1.668	1.533	1.701	1.714	1.573	1.633	1.668	1.53	1.492	1.677	1.461	1.57	1.6	1.472	1.557
26.28	1.475	1.415	1.336	1.588	2.028	1.832	3.078	1.624	1.54	1.705	1.688	1.572	1.609	1.7	1.509	1.515	1.692	1.443	1.605	1.686	1.458	1.515
26.3	1.484	1.404	1.344	1.592	1.994	1.863	2.972	1.6	1.582	1.702	1.706	1.556	1.607	1.729	1.54	1.5	1.645	1.465	1.597	1.666	1.436	1.493
26.32	1.5	1.382	1.362	1.555	1.977	1.855	2.931	1.571	1.577	1.693	1.752	1.533	1.591	1.709	1.523	1.518	1.66	1.49	1.574	1.635	1.453	1.56
26.34	1.467	1.389	1.342	1.58	1.923	1.91	2.878	1.58	1.543	1.675	1.728	1.527	1.619	1.686	1.504	1.563	1.62	1.472	1.581	1.621	1.458	1.597
26.36	1.448	1.373	1.352	1.595	1.927	1.861	3.016	1.582	1.571	1.735	1.688	1.521	1.598	1.694	1.533	1.551	1.632	1.46	1.591	1.68	1.453	1.576
26.38	1.478	1.364	1.371	1.618	1.911	1.807	3.095	1.622	1.568	1.746	1.74	1.523	1.64	1.656	1.533	1.568	1.648	1.475	1.586	1.635	1.488	1.593
26.4	1.484	1.363	1.427	1.62	1.909	1.774	3.025	1.626	1.554	1.743	1.742	1.539	1.639	1.674	1.527	1.525	1.644	1.462	1.579	1.626	1.48	1.577
26.42	1.506	1.371	1.398	1.637	1.858	1.819	2.944	1.617	1.552	1.75	1.727	1.588	1.682	1.731	1.56	1.549	1.644	1.5	1.567	1.613	1.497	1.599
26.44	1.501	1.397	1.39	1.626	1.894	1.743	2.853	1.632	1.606	1.703	1.674	1.567	1.669	1.723	1.545	1.6	1.648	1.509	1.585	1.542	1.499	1.596
26.46	1.503	1.425	1.45	1.654	1.913	1.792	2.919	1.651	1.563	1.714	1.687	1.567	1.671	1.739	1.563	1.579	1.626	1.564	1.597	1.57	1.528	1.634
26.48	1.524	1.402	1.406	1.675	1.911	1.741	2.889	1.708	1.553	1.708	1.763	1.596	1.646	1.748	1.576	1.578	1.621	1.578	1.633	1.572	1.525	1.637
26.5	1.478	1.4	1.385	1.624	1.923	1.763	3.001	1.661	1.599	1.767	1.728	1.587	1.622	1.71	1.574	1.593	1.644	1.604	1.633	1.56	1.519	1.629
26.52	1.48	1.435	1.383	1.56	1.882	1.781	2.977	1.642	1.601	1.758	1.757	1.561	1.604	1.681	1.627	1.612	1.641	1.554	1.571	1.543	1.512	1.635
26.54	1.547	1.444	1.357	1.507	1.926	1.817	2.878	1.665	1.627	1.749	1.726	1.571	1.628	1.665	1.562	1.622	1.634	1.537	1.6	1.553	1.528	1.611
26.56	1.524	1.438	1.354	1.533	1.906	1.904	2.911	1.661	1.619	1.721	1.74	1.621	1.661	1.707	1.565	1.542	1.646	1.554	1.596	1.56	1.533	1.604
26.58	1.516	1.449	1.407	1.546	1.965	1.986	2.946	1.612	1.592	1.763	1.73	1.624	1.576	1.676	1.566	1.571	1.615	1.528	1.572	1.593	1.566	1.661
26.6	1.501	1.429	1.401	1.569	1.992	1.941	2.992	1.596	1.549	1.758	1.709	1.634	1.581	1.695	1.584	1.588	1.604	1.529	1.618	1.596	1.622	1.677
26.62	1.513	1.39	1.388	1.548	1.988	1.898	2.988	1.584	1.573	1.713	1.731	1.602	1.604	1.658	1.559	1.585	1.587	1.548	1.6	1.552	1.621	1.651
26.64	1.505	1.435	1.346	1.58	1.957	1.897	2.991	1.581	1.549	1.681	1.733	1.63	1.628	1.678	1.586	1.565	1.584	1.545	1.593	1.551	1.635	1.605
26.66	1.481	1.421	1.373	1.615	1.95	1.873	3.087	1.6	1.572	1.722	1.776	1.646	1.595	1.648	1.585	1.56	1.606	1.554	1.59	1.583	1.641	1.575
26.68	1.464	1.425	1.393	1.581	1.972	1.865	3.088	1.554	1.601	1.717	1.84	1.616	1.605	1.635	1.589	1.559	1.567	1.556	1.607	1.596	1.632	1.532
26.7	1.453	1.447	1.384	1.558	1.957	1.814	2.999	1.572	1.611	1.739	1.82	1.602	1.632	1.667	1.572	1.527	1.583	1.563	1.601	1.65	1.582	1.512
26.72	1.454	1.445	1.355	1.559	2.008	1.769	2.992	1.587	1.582	1.775	1.766	1.583	1.63	1.578	1.558	1.565	1.6	1.519	1.613	1.627	1.585	1.545
26.74	1.446	1.424	1.323	1.545	1.947	1.82	2.914	1.593	1.603	1.735	1.717	1.611	1.685	1.535	1.571	1.576	1.653	1.501	1.566	1.63	1.575	1.538
26.76	1.444	1.436	1.338	1.572	1.952	1.802	2.846	1.574	1.622	1.734	1.686	1.625	1.651	1.585	1.593	1.579	1.669	1.534	1.608	1.607	1.565	1.532
26.78	1.418	1.429	1.377	1.572	1.896	1.838	2.795	1.596	1.645	1.718	1.691	1.651	1.622	1.584	1.599	1.599	1.691	1.531	1.65	1.651	1.547	1.535
26.8	1.447	1.447	1.339	1.588	1.935	1.777	2.786	1.594	1.658	1.684	1.678	1.61	1.586	1.591	1.584	1.56	1.68	1.539	1.615	1.601	1.567	1.538
26.82	1.46	1.411	1.386	1.552	1.89	1.757	2.873	1.611	1.649	1.695	1.722	1.649	1.633	1.627	1.532	1.545	1.694	1.56	1.63	1.637	1.614	1.609
26.84	1.434	1.41	1.376	1.552	1.97	1.767	2.771	1.629	1.609	1.77	1.714	1.619	1.594	1.631	1.533	1.5	1.64	1.548	1.631	1.614	1.631	1.579
26.86	1.395	1.433	1.351	1.57	1.943	1.787	2.939	1.583	1.64	1.688	1.714	1.602	1.613	1.628	1.571	1.527	1.678	1.61	1.614	1.612	1.604	1.611
26.88	1.395	1.418	1.344	1.58	1.919	1.858	3.027	1.578	1.657	1.656	1.726	1.605	1.676	1.682	1.539	1.58	1.652	1.575	1.603	1.615	1.576	1.597
26.9	1.415	1.426	1.369	1.606	1.94	1.811	3.053	1.582	1.674	1.641	1.706	1.619	1.627	1.628	1.52	1.563	1.661	1.587	1.608	1.616	1.586	1.571
26.92	1.445	1.43	1.348	1.614	1.949	1.768	3.098	1.547	1.624	1.663	1.695	1.661	1.61	1.62	1.518	1.53	1.633	1.558	1.595	1.617	1.555	1.577
26.94	1.445	1.448	1.393	1.596	1.988	1.819	3.029	1.582	1.624	1.664	1.683	1.634	1.573	1.61	1.547	1.508	1.657	1.586	1.533	1.651	1.575	1.546
26.96	1.507	1.458	1.386	1.56	1.942	1.727	3.03	1.563	1.647	1.66	1.669	1.658	1.637	1.629	1.552	1.53	1.614	1.578	1.52	1.657	1.555	1.501
26.98	1.492	1.46	1.371	1.567	1.895	1.833	2.985	1.618	1.644	1.712	1.67	1.597	1.662	1.651	1.543	1.52	1.628	1.559	1.553	1.673	1.533	1.545
27	1.489	1.45	1.377	1.637	1.881	1.824	2.914	1.553	1.618	1.679	1.726	1.612	1.678	1.618	1.511	1.567	1.626	1.547	1.576	1.635	1.519	1.537
27.02	1.408	1.406	1.352	1.603	1.898	1.864	3.017	1.559	1.605	1.667	1.706	1.635	1.687	1.679	1.524	1.567	1.633	1.528	1.538	1.62	1.476	1.488
27.04	1.387	1.436	1.339	1.629	1.89	1.848	3.088	1.552	1.645	1.715	1.669	1.62	1.669	1.654	1.533	1.534	1.625	1.495	1.497	1.661	1.508	1.525
27.06	1.441	1.401	1.373	1.645	1.921	1.839	3.17	1.53	1.612	1.736	1.661	1.607	1.69	1.621	1.511	1.558	1.64	1.493	1.523	1.658	1.489	1.512
27.08	1.427	1.388	1.359	1.591	1.87	1.855	3.159	1.554	1.637	1.694	1.667	1.612	1.699	1.671	1.606	1.539	1.639	1.5	1.552	1.625	1.459	1.511
27.1	1.438	1.394	1.402	1.609	1.887	1.877	3.385	1.569	1.665	1.684	1.689	1.597	1.74	1.652	1.563	1.539	1.657	1.465	1.521	1.631	1.438	1.57
27.12	1.458	1.401	1.364	1.609	1.827	1.837	3.219	1.555	1.648	1.688	1.663	1.643	1.774	1.59	1.548	1.547	1.653	1.456	1.558	1.695	1.509	1.583
27.14	1.452	1.426	1.354	1.603	1.868	1.877	3.241	1.57	1.655	1.722	1.677	1.639	1.751	1.562	1.561	1.508	1.647	1.465	1.533	1.688	1.482	1.577
27.16	1.47	1.412	1.382	1.578	1.884	1.822	3.275	1.587	1.641	1.749	1.687	1.579	1.763	1.576	1.558	1.527	1.614	1.471	1.519	1.747	1.445	1.589
27.18	1.484	1.415	1.379	1.615	1.87	1.864	3.294	1.563	1.662	1.746	1.705	1.601	1.78	1.604	1.598	1.52	1.641	1.473	1.522	1.724	1.447	1.579
27.2	1.439	1.435	1.364	1.606	1.871	1.878	3.322	1.536	1.651	1.742	1.709	1.62	1.692	1.595	1.584	1.485	1.618	1.48	1.542	1.688	1.509	1.571
27.22	1.453	1.431	1.357	1.583	1.88	1.825	3.297	1.58	1.62	1.753	1.691	1.629	1.663	1.52	1.559	1.498	1.643	1.489	1.508	1.687	1.488	1.578
27.24	1.507	1.454	1.335	1.634	1.842	1.823	3.358	1.522	1.612	1.718	1.713	1.605	1.654	1.56	1.572	1.518	1.617	1.503	1.514	1.684	1.496	1.541
27.26	1.499	1.408	1.333	1.63	1.892	1.923	3.347	1.53	1.651	1.694	1.75	1.588	1.65	1.519	1.535	1.518	1.655	1.514	1.49	1.669	1.486	1.558
27.28	1.493	1.36	1.341	1.635	1.913	1.886	3.392	1.594	1.614	1.679	1.735	1.586	1.627	1.575	1.555	1.541	1.639	1.525	1.522	1.683	1.471	1.559
27.3	1.486	1.345	1.338	1.64	1.912	1.899	3.458	1.57	1.605	1.669	1.694	1.589	1.648	1.579	1.551	1.514	1.648	1.544	1.529	1.7	1.46	1.571
27.32	1.48	1.368	1.322	1.693	1.932	1.866	3.461	1.544	1.597	1.62	1.7	1.616	1.702	1.578	1.573	1.516	1.648	1.508	1.551	1.713	1.479	1.568
27.34	1.452	1.406	1.327	1.672	1.819	1.872	3.474	1.479	1.592	1.67	1.727	1.573	1.621	1.6	1.592	1.528	1.658	1.552	1.53	1.693	1.425	1.569
27.36	1.518	1.434	1.325	1.664	1.836	1.911	3.33	1.515	1.584	1.665	1.699	1.558	1.623	1.597	1.599	1.513	1.63	1.539	1.518	1.69	1.424	1.526
27.38	1.482	1.451	1.316	1.693	1.833	1.901	3.394	1.517	1.568	1.68	1.711	1.593	1.614	1.606	1.579	1.541	1.634	1.555	1.528	1.729	1.413	1.548
27.4	1.48	1.448	1.34	1.681	1.839	2.04	3.23	1.554	1.578	1.686	1.64	1.591	1.621	1.567	1.636	1.509	1.644	1.472	1.506	1.706	1.484	1.571
27.42	1.499	1.398	1.36	1.662	1.838	2.019	3.234	1.546	1.591	1.667	1.648	1.588	1.642	1.614	1.637	1.544	1.616	1.531	1.523	1.716	1.473	1.598
27.44	1.485	1.424	1.346	1.677	1.834	1.976	3.219	1.568	1.599	1.642	1.765	1.562	1.604	1.628	1.633	1.515	1.596	1.562	1.525	1.687	1.473	1.581
27.46	1.431	1.432	1.346	1.693	1.91	1.985	3.13	1.571	1.62	1.68	1.681	1.561	1.653	1.621	1.61	1.524	1.602	1.562	1.52	1.703	1.458	1.518
27.48	1.485	1.428	1.369	1.671	1.86	1.959	3.093	1.603	1.603	1.651	1.756	1.568	1.659	1.599	1.586	1.531	1.612	1.548	1.52	1.676	1.427	1.58
27.5	1.482	1.421	1.415	1.642	1.965	2.026	3.006	1.602	1.585	1.656	1.693	1.579	1.67	1.604	1.595	1.544	1.632	1.506	1.512	1.706	1.465	1.601
27.52	1.456	1.451	1.393	1.651	1.925	1.997	3.135	1.628	1.563	1.69	1.727	1.626	1.681	1.571	1.566	1.534	1.644	1.505	1.527	1.665	1.451	1.552
27.54	1.44	1.447	1.434	1.7	1.917	2.005	3.193	1.591	1.557	1.71	1.756	1.64	1.713	1.592	1.604	1.539	1.607	1.459	1.534	1.714	1.432	1.553
27.56	1.418	1.432	1.423	1.691	1.935	1.989	3.12	1.595	1.571	1.724	1.699	1.652	1.696	1.578	1.633	1.541	1.574	1.482	1.476	1.671	1.443	1.572
27.58	1.419	1.431	1.405	1.658	1.958	1.937	3.109	1.588	1.61	1.699	1.703	1.68	1.705	1.589	1.612	1.531	1.619	1.497	1.486	1.657	1.482	1.578
27.6	1.39	1.462	1.423	1.659	1.987	1.898	3.118	1.557	1.591	1.658	1.738	1.624	1.673	1.611	1.59	1.546	1.609	1.48	1.512	1.626	1.494	1.56
27.62	1.396	1.491	1.402	1.609	2.008	1.931	2.947	1.566	1.609	1.665	1.719	1.598	1.649	1.6	1.599	1.536	1.615	1.469	1.585	1.614	1.458	1.571
27.64	1.413	1.444	1.37	1.599	1.957	1.915	2.955	1.583	1.558	1.69	1.655	1.586	1.672	1.599	1.582	1.547	1.576	1.497	1.604	1.676	1.456	1.591
27.66	1.424	1.436	1.424	1.547	2.011	1.98	2.917	1.585	1.564	1.725	1.719	1.638	1.691	1.603	1.611	1.545	1.62	1.514	1.579	1.679	1.441	1.625
27.68	1.446	1.457	1.417	1.597	1.957	1.98	2.988	1.615	1.547	1.716	1.681	1.614	1.744	1.579	1.608	1.506	1.608	1.512	1.562	1.684	1.472	1.631
27.7	1.416	1.449	1.427	1.607	1.92	2.007	3.053	1.581	1.599	1.661	1.65	1.601	1.741	1.557	1.627	1.509	1.547	1.504	1.572	1.725	1.421	1.649
27.72	1.367	1.444	1.408	1.615	1.937	1.927	2.874	1.562	1.603	1.677	1.657	1.597	1.663	1.551	1.634	1.524	1.561	1.529	1.583	1.683	1.487	1.623
27.74	1.404	1.452	1.417	1.619	1.936	1.951	2.987	1.535	1.572	1.676	1.638	1.625	1.713	1.539	1.658	1.562	1.583	1.488	1.604	1.689	1.515	1.602
27.76	1.395	1.437	1.415	1.601	1.947	1.957	3.039	1.536	1.592	1.67	1.643	1.602	1.644	1.597	1.61	1.529	1.556	1.474	1.607	1.72	1.515	1.576
27.78	1.379	1.488	1.426	1.597	2.045	1.921	2.958	1.54	1.621	1.714	1.689	1.603	1.663	1.583	1.592	1.547	1.531	1.519	1.648	1.741	1.501	1.582
27.8	1.383	1.451	1.431	1.586	2.02	1.925	3.03	1.534	1.628	1.694	1.683	1.59	1.722	1.608	1.578	1.562	1.602	1.469	1.625	1.736	1.456	1.617
27.82	1.392	1.439	1.448	1.592	2.043	1.944	2.997	1.545	1.609	1.671	1.656	1.59	1.725	1.659	1.541	1.532	1.584	1.478	1.626	1.704	1.489	1.617
27.84	1.383	1.464	1.445	1.581	2.033	1.878	2.914	1.515	1.6	1.619	1.663	1.574	1.715	1.64	1.545	1.555	1.625	1.486	1.599	1.73	1.491	1.604
27.86	1.381	1.517	1.428	1.596	2.024	1.965	2.978	1.542	1.577	1.634	1.627	1.563	1.642	1.651	1.556	1.568	1.591	1.513	1.56	1.74	1.493	1.571
27.88	1.355	1.508	1.382	1.62	2.077	2.067	3.007	1.558	1.579	1.622	1.628	1.591	1.653	1.655	1.557	1.57	1.617	1.488	1.581	1.697	1.471	1.566
27.9	1.366	1.498	1.39	1.573	2.083	2.041	3.018	1.542	1.586	1.593	1.626	1.623	1.6	1.614	1.552	1.543	1.62	1.501	1.6	1.716	1.525	1.56
27.92	1.381	1.491	1.382	1.573	2.055	2.056	3.044	1.545	1.593	1.601	1.632	1.604	1.594	1.546	1.553	1.546	1.643	1.473	1.616	1.693	1.473	1.55
27.94	1.432	1.471	1.391	1.553	2.052	1.979	2.901	1.564	1.593	1.617	1.662	1.635	1.622	1.535	1.606	1.541	1.677	1.46	1.587	1.666	1.533	1.556
27.96	1.413	1.47	1.342	1.527	2.11	1.947	3.118	1.564	1.595	1.653	1.634	1.628	1.591	1.535	1.62	1.506	1.732	1.431	1.658	1.699	1.574	1.582
27.98	1.387	1.457	1.326	1.568	2.066	2.036	3.145	1.556	1.585	1.622	1.604	1.603	1.574	1.57	1.605	1.499	1.781	1.488	1.661	1.676	1.551	1.551
28	1.412	1.458	1.392	1.591	2.114	2.025	3.137	1.574	1.586	1.656	1.62	1.6	1.618	1.565	1.602	1.482	1.773	1.464	1.659	1.64	1.573	1.5
28.02	1.446	1.475	1.4	1.558	2.071	1.998	3.265	1.558	1.596	1.652	1.637	1.598	1.624	1.577	1.592	1.51	1.72	1.467	1.628	1.695	1.504	1.504
28.04	1.42	1.481	1.408	1.544	2.151	2.034	3.078	1.575	1.572	1.686	1.667	1.615	1.669	1.616	1.577	1.49	1.671	1.479	1.617	1.694	1.526	1.519
28.06	1.401	1.445	1.409	1.579	2.096	1.986	3.074	1.587	1.587	1.674	1.69	1.589	1.679	1.58	1.607	1.467	1.654	1.493	1.608	1.697	1.517	1.501
28.08	1.396	1.513	1.423	1.579	2.109	1.948	2.997	1.565	1.582	1.651	1.677	1.595	1.613	1.588	1.628	1.481	1.684	1.454	1.591	1.657	1.527	1.513
28.1	1.415	1.482	1.406	1.585	2.116	1.965	3.173	1.575	1.637	1.656	1.661	1.592	1.588	1.57	1.632	1.438	1.697	1.467	1.567	1.668	1.508	1.515
28.12	1.432	1.471	1.383	1.559	2.04	1.985	3.16	1.576	1.636	1.659	1.608	1.614	1.57	1.566	1.612	1.463	1.705	1.464	1.623	1.668	1.487	1.552
28.14	1.432	1.45	1.378	1.589	2.08	1.952	3.135	1.594	1.627	1.652	1.624	1.648	1.589	1.603	1.629	1.418	1.669	1.47	1.598	1.673	1.555	1.565
28.16	1.432	1.422	1.376	1.601	2.075	1.917	3.204	1.553	1.598	1.663	1.653	1.603	1.597	1.601	1.669	1.445	1.671	1.468	1.609	1.747	1.535	1.52
28.18	1.445	1.439	1.367	1.583	2.102	1.93	3.246	1.595	1.605	1.676	1.58	1.607	1.59	1.629	1.656	1.519	1.666	1.456	1.586	1.768	1.557	1.504
28.2	1.415	1.399	1.336	1.561	2.092	1.896	3.489	1.605	1.62	1.7	1.603	1.639	1.581	1.73	1.589	1.486	1.666	1.472	1.578	1.729	1.549	1.544
28.22	1.462	1.423	1.366	1.578	2.057	1.937	3.468	1.61	1.625	1.689	1.627	1.61	1.549	1.714	1.598	1.462	1.665	1.486	1.585	1.747	1.537	1.529
28.24	1.464	1.465	1.392	1.573	2.094	1.99	3.375	1.555	1.594	1.733	1.603	1.585	1.596	1.736	1.604	1.476	1.675	1.47	1.591	1.75	1.516	1.526
28.26	1.456	1.465	1.445	1.547	2.113	1.964	3.274	1.535	1.619	1.776	1.639	1.572	1.552	1.697	1.542	1.465	1.701	1.533	1.56	1.74	1.609	1.495
28.28	1.474	1.451	1.385	1.61	2.057	1.965	3.422	1.538	1.564	1.776	1.597	1.616	1.569	1.637	1.598	1.472	1.726	1.538	1.58	1.709	1.608	1.49
28.3	1.463	1.511	1.378	1.656	2.138	1.986	3.386	1.549	1.611	1.766	1.604	1.594	1.565	1.681	1.565	1.474	1.685	1.514	1.546	1.703	1.616	1.503
28.32	1.469	1.513	1.415	1.675	2.069	1.908	3.334	1.529	1.622	1.758	1.589	1.607	1.494	1.737	1.576	1.446	1.705	1.528	1.55	1.702	1.626	1.511
28.34	1.45	1.531	1.391	1.663	2.061	1.899	3.51	1.551	1.584	1.751	1.612	1.583	1.467	1.682	1.563	1.449	1.642	1.524	1.596	1.708	1.64	1.512
28.36	1.439	1.52	1.412	1.657	2.033	1.89	3.483	1.496	1.617	1.739	1.637	1.6	1.51	1.648	1.552	1.48	1.684	1.525	1.573	1.712	1.668	1.502
28.38	1.428	1.518	1.45	1.693	2.018	1.942	3.48	1.529	1.589	1.706	1.624	1.614	1.54	1.654	1.535	1.451	1.728	1.508	1.596	1.699	1.717	1.53
28.4	1.483	1.534	1.448	1.666	2.041	1.973	3.46	1.54	1.591	1.7	1.623	1.589	1.609	1.622	1.52	1.447	1.73	1.532	1.609	1.695	1.722	1.522
28.42	1.474	1.481	1.387	1.693	1.994	1.971	3.436	1.516	1.612	1.678	1.526	1.543	1.612	1.724	1.526	1.432	1.781	1.548	1.61	1.707	1.757	1.567
28.44	1.414	1.485	1.387	1.658	2.041	1.98	3.53	1.531	1.612	1.71	1.58	1.571	1.651	1.731	1.541	1.453	1.782	1.569	1.564	1.697	1.663	1.531
28.46	1.435	1.502	1.369	1.703	2.113	1.96	3.387	1.577	1.583	1.707	1.59	1.593	1.658	1.734	1.564	1.444	1.759	1.548	1.593	1.684	1.711	1.557
28.48	1.462	1.515	1.393	1.625	2.083	1.979	3.347	1.594	1.625	1.67	1.584	1.601	1.674	1.693	1.537	1.437	1.737	1.526	1.628	1.707	1.663	1.562
28.5	1.458	1.545	1.354	1.678	1.996	2.016	3.469	1.65	1.625	1.65	1.564	1.618	1.695	1.629	1.514	1.47	1.7	1.537	1.636	1.748	1.687	1.583
28.52	1.418	1.539	1.352	1.68	2.021	1.958	3.489	1.626	1.593	1.678	1.569	1.62	1.615	1.614	1.493	1.449	1.737	1.55	1.652	1.731	1.633	1.589
28.54	1.452	1.503	1.398	1.634	2.069	1.972	3.456	1.584	1.59	1.687	1.57	1.629	1.641	1.63	1.501	1.463	1.764	1.528	1.589	1.761	1.672	1.523
28.56	1.448	1.514	1.419	1.574	2.123	1.99	3.441	1.575	1.628	1.667	1.592	1.633	1.666	1.669	1.512	1.475	1.759	1.487	1.618	1.752	1.664	1.527
28.58	1.455	1.487	1.423	1.593	2.145	1.963	3.414	1.534	1.605	1.671	1.591	1.625	1.631	1.648	1.485	1.461	1.777	1.456	1.608	1.731	1.686	1.49
28.6	1.476	1.516	1.426	1.614	2.084	1.903	3.458	1.561	1.562	1.643	1.592	1.633	1.625	1.598	1.483	1.492	1.772	1.47	1.592	1.706	1.719	1.524
28.62	1.436	1.502	1.422	1.626	2.109	1.976	3.413	1.609	1.594	1.648	1.571	1.659	1.67	1.638	1.487	1.482	1.743	1.45	1.618	1.694	1.699	1.574
28.64	1.45	1.463	1.45	1.612	2.055	1.993	3.581	1.591	1.615	1.662	1.605	1.665	1.609	1.605	1.482	1.511	1.791	1.491	1.63	1.71	1.721	1.574
28.66	1.406	1.503	1.448	1.625	2.045	1.925	3.49	1.56	1.616	1.685	1.591	1.678	1.641	1.664	1.487	1.528	1.751	1.491	1.643	1.716	1.675	1.555
28.68	1.417	1.477	1.437	1.601	1.99	1.947	3.413	1.578	1.593	1.715	1.564	1.643	1.673	1.687	1.472	1.498	1.762	1.526	1.583	1.737	1.718	1.572
28.7	1.437	1.491	1.465	1.592	1.945	1.899	3.458	1.564	1.637	1.686	1.58	1.646	1.593	1.672	1.492	1.477	1.698	1.483	1.555	1.726	1.68	1.586
28.72	1.429	1.473	1.441	1.565	1.969	1.91	3.53	1.558	1.634	1.686	1.586	1.676	1.541	1.683	1.505	1.474	1.697	1.474	1.567	1.711	1.694	1.511
28.74	1.378	1.453	1.458	1.547	1.909	1.852	3.482	1.543	1.587	1.709	1.583	1.706	1.506	1.685	1.484	1.495	1.705	1.482	1.562	1.707	1.637	1.55
28.76	1.399	1.454	1.487	1.52	1.976	1.913	3.323	1.523	1.649	1.667	1.585	1.633	1.487	1.66	1.488	1.502	1.689	1.482	1.623	1.72	1.67	1.539
28.78	1.409	1.477	1.482	1.547	2.023	1.898	3.289	1.52	1.665	1.68	1.625	1.646	1.467	1.668	1.459	1.488	1.679	1.497	1.571	1.741	1.629	1.53
28.8	1.381	1.461	1.495	1.528	2.096	1.881	3.18	1.529	1.641	1.701	1.627	1.65	1.521	1.642	1.456	1.498	1.698	1.531	1.594	1.665	1.655	1.55
28.82	1.37	1.459	1.472	1.512	2.061	1.971	3.107	1.535	1.606	1.703	1.565	1.651	1.552	1.641	1.417	1.499	1.685	1.514	1.579	1.689	1.701	1.57
28.84	1.413	1.463	1.48	1.548	2.026	1.894	3.241	1.537	1.613	1.714	1.568	1.638	1.541	1.695	1.407	1.509	1.658	1.552	1.582	1.698	1.662	1.602
28.86	1.403	1.446	1.466	1.568	2.094	1.828	3.107	1.571	1.633	1.757	1.543	1.673	1.564	1.761	1.417	1.5	1.696	1.517	1.588	1.724	1.658	1.593
28.88	1.385	1.503	1.478	1.562	2.115	1.932	3.069	1.576	1.657	1.808	1.546	1.674	1.618	1.682	1.452	1.476	1.736	1.52	1.557	1.757	1.649	1.611
28.9	1.373	1.448	1.46	1.557	2.031	1.884	3.022	1.558	1.628	1.793	1.499	1.649	1.593	1.657	1.501	1.483	1.748	1.52	1.548	1.786	1.713	1.615
28.92	1.404	1.447	1.466	1.544	2.036	1.904	3.012	1.612	1.653	1.84	1.489	1.692	1.579	1.734	1.484	1.527	1.742	1.514	1.544	1.746	1.696	1.563
28.94	1.412	1.488	1.454	1.594	2.052	1.85	3.111	1.599	1.648	1.806	1.512	1.752	1.57	1.683	1.465	1.512	1.69	1.53	1.555	1.754	1.708	1.574
28.96	1.472	1.513	1.493	1.572	2.043	1.933	3.184	1.573	1.643	1.805	1.488	1.759	1.544	1.669	1.462	1.522	1.692	1.54	1.558	1.762	1.767	1.532
28.98	1.445	1.491	1.501	1.563	2.021	1.889	3.214	1.596	1.641	1.795	1.498	1.762	1.541	1.709	1.483	1.543	1.648	1.552	1.556	1.76	1.775	1.545
29	1.445	1.466	1.466	1.537	2.031	1.807	3.316	1.553	1.653	1.815	1.512	1.721	1.48	1.691	1.481	1.543	1.658	1.518	1.535	1.73	1.655	1.527
29.02	1.419	1.519	1.474	1.548	1.98	1.849	3.398	1.536	1.665	1.798	1.544	1.744	1.445	1.669	1.476	1.508	1.625	1.55	1.48	1.692	1.712	1.566
29.04	1.437	1.489	1.481	1.575	2.042	1.878	3.279	1.507	1.656	1.765	1.507	1.705	1.558	1.663	1.451	1.556	1.666	1.548	1.511	1.691	1.646	1.524
29.06	1.452	1.532	1.474	1.535	2.007	1.942	3.011	1.506	1.671	1.803	1.545	1.676	1.555	1.633	1.463	1.565	1.674	1.53	1.524	1.687	1.726	1.573
29.08	1.439	1.531	1.441	1.514	2	1.938	3.09	1.514	1.64	1.818	1.506	1.713	1.514	1.654	1.464	1.521	1.681	1.523	1.508	1.697	1.648	1.55
29.1	1.391	1.489	1.462	1.512	2.034	1.948	3.243	1.528	1.638	1.766	1.527	1.731	1.499	1.664	1.488	1.531	1.699	1.522	1.526	1.699	1.681	1.558
29.12	1.404	1.561	1.484	1.48	2.055	1.904	3.218	1.526	1.644	1.793	1.524	1.745	1.545	1.664	1.492	1.536	1.675	1.507	1.512	1.691	1.706	1.55
29.14	1.39	1.525	1.529	1.518	2.017	1.951	3.229	1.538	1.668	1.82	1.605	1.734	1.534	1.696	1.481	1.539	1.7	1.497	1.543	1.737	1.727	1.554
29.16	1.385	1.557	1.563	1.562	2.051	1.907	3.245	1.52	1.66	1.793	1.569	1.747	1.521	1.695	1.486	1.513	1.702	1.523	1.55	1.676	1.775	1.555
29.18	1.416	1.554	1.538	1.547	2.078	1.941	3.172	1.517	1.627	1.821	1.495	1.699	1.487	1.713	1.462	1.525	1.685	1.536	1.523	1.653	1.765	1.54
29.2	1.436	1.589	1.547	1.52	2.086	1.94	3.089	1.491	1.658	1.73	1.551	1.659	1.477	1.708	1.476	1.509	1.698	1.549	1.481	1.686	1.727	1.534
29.22	1.425	1.577	1.567	1.51	2.087	1.876	3.048	1.492	1.624	1.712	1.534	1.67	1.484	1.695	1.465	1.475	1.677	1.524	1.51	1.705	1.681	1.518
29.24	1.439	1.529	1.542	1.545	2.049	1.872	3.062	1.504	1.605	1.746	1.556	1.659	1.5	1.711	1.471	1.487	1.716	1.567	1.517	1.721	1.716	1.533
29.26	1.384	1.567	1.518	1.487	2.051	1.865	3.214	1.512	1.588	1.755	1.578	1.643	1.438	1.748	1.467	1.422	1.708	1.613	1.512	1.713	1.674	1.546
29.28	1.391	1.583	1.523	1.546	2.083	1.92	3.244	1.488	1.592	1.764	1.545	1.68	1.46	1.75	1.472	1.459	1.702	1.627	1.54	1.699	1.657	1.559
29.3	1.369	1.564	1.529	1.55	2.087	1.971	3.258	1.514	1.628	1.711	1.51	1.662	1.431	1.754	1.485	1.443	1.671	1.598	1.568	1.662	1.76	1.51
29.32	1.395	1.554	1.57	1.57	2.12	1.884	3.246	1.542	1.589	1.754	1.502	1.71	1.443	1.775	1.51	1.431	1.708	1.606	1.535	1.658	1.711	1.509
29.34	1.444	1.56	1.565	1.571	2.106	1.893	3.288	1.52	1.607	1.745	1.455	1.706	1.468	1.699	1.522	1.425	1.692	1.587	1.521	1.68	1.657	1.477
29.36	1.444	1.557	1.547	1.573	2.013	1.873	3.258	1.5	1.605	1.74	1.459	1.72	1.433	1.775	1.506	1.422	1.678	1.588	1.541	1.638	1.688	1.488
29.38	1.432	1.592	1.545	1.578	2.059	1.893	3.247	1.485	1.624	1.723	1.466	1.669	1.46	1.82	1.502	1.419	1.689	1.608	1.561	1.67	1.687	1.478
29.4	1.443	1.579	1.563	1.54	2.12	1.866	3.301	1.496	1.63	1.736	1.473	1.704	1.429	1.831	1.48	1.409	1.642	1.607	1.6	1.682	1.635	1.486
29.42	1.435	1.562	1.528	1.538	2.104	1.856	3.245	1.501	1.625	1.736	1.483	1.696	1.423	1.784	1.463	1.419	1.64	1.588	1.538	1.75	1.672	1.464
29.44	1.399	1.555	1.543	1.563	2.176	1.913	3.246	1.466	1.655	1.759	1.449	1.716	1.423	1.721	1.478	1.438	1.675	1.622	1.514	1.727	1.583	1.462
29.46	1.353	1.559	1.531	1.565	2.154	1.815	3.258	1.501	1.668	1.775	1.412	1.665	1.399	1.76	1.525	1.445	1.675	1.625	1.532	1.691	1.575	1.444
29.48	1.425	1.587	1.486	1.578	2.096	1.874	3.291	1.476	1.659	1.752	1.445	1.676	1.392	1.749	1.458	1.446	1.651	1.611	1.577	1.683	1.622	1.387
29.5	1.381	1.572	1.513	1.577	2.148	1.837	3.296	1.502	1.654	1.79	1.44	1.749	1.413	1.801	1.486	1.512	1.665	1.626	1.567	1.639	1.581	1.43
29.52	1.398	1.602	1.493	1.563	2.147	1.858	3.228	1.545	1.694	1.766	1.455	1.749	1.371	1.799	1.502	1.492	1.67	1.615	1.569	1.658	1.575	1.461
29.54	1.362	1.535	1.482	1.54	2.157	1.827	3.29	1.55	1.701	1.731	1.48	1.745	1.373	1.803	1.493	1.46	1.62	1.648	1.534	1.698	1.574	1.429
29.56	1.348	1.56	1.444	1.566	2.121	1.882	3.259	1.51	1.702	1.725	1.471	1.722	1.417	1.765	1.495	1.454	1.646	1.605	1.533	1.674	1.559	1.408
29.58	1.355	1.603	1.52	1.582	2.05	1.844	3.16	1.492	1.691	1.753	1.499	1.679	1.384	1.742	1.534	1.407	1.673	1.618	1.491	1.61	1.605	1.406
29.6	1.413	1.596	1.48	1.586	2.172	1.825	3.178	1.508	1.72	1.728	1.549	1.652	1.364	1.743	1.539	1.404	1.687	1.633	1.531	1.599	1.573	1.453
29.62	1.372	1.627	1.489	1.584	2.1	1.803	3.192	1.497	1.705	1.722	1.543	1.647	1.377	1.781	1.503	1.391	1.675	1.616	1.538	1.584	1.641	1.369
29.64	1.372	1.63	1.505	1.579	2.081	1.815	3.146	1.544	1.718	1.717	1.527	1.651	1.377	1.781	1.491	1.404	1.738	1.62	1.506	1.557	1.669	1.414
29.66	1.371	1.579	1.561	1.582	2.117	1.789	3.051	1.565	1.708	1.719	1.53	1.645	1.399	1.778	1.501	1.43	1.686	1.664	1.546	1.582	1.681	1.39
29.68	1.351	1.543	1.568	1.598	2.047	1.715	3.212	1.561	1.726	1.725	1.574	1.688	1.45	1.83	1.511	1.45	1.65	1.679	1.552	1.582	1.661	1.407
29.7	1.358	1.535	1.524	1.616	2.123	1.821	3.085	1.564	1.691	1.681	1.561	1.665	1.473	1.812	1.51	1.46	1.643	1.657	1.511	1.611	1.65	1.367
29.72	1.403	1.605	1.597	1.591	2.071	1.773	3.259	1.537	1.666	1.707	1.607	1.665	1.468	1.79	1.477	1.443	1.684	1.608	1.542	1.6	1.676	1.394
29.74	1.37	1.544	1.574	1.607	2.115	1.8	3.373	1.531	1.717	1.678	1.597	1.647	1.468	1.791	1.47	1.476	1.66	1.617	1.565	1.581	1.695	1.408
29.76	1.375	1.538	1.615	1.57	2.059	1.877	3.239	1.508	1.679	1.714	1.609	1.71	1.515	1.824	1.467	1.456	1.635	1.621	1.509	1.611	1.703	1.369
29.78	1.404	1.517	1.591	1.566	2.054	1.864	3.138	1.545	1.68	1.74	1.649	1.711	1.461	1.874	1.44	1.434	1.626	1.603	1.528	1.628	1.737	1.379
29.8	1.412	1.557	1.6	1.575	2.009	1.856	3.191	1.515	1.692	1.721	1.654	1.744	1.449	1.873	1.465	1.437	1.653	1.605	1.531	1.635	1.73	1.392
29.82	1.412	1.593	1.592	1.527	2.074	1.834	3.167	1.467	1.746	1.684	1.682	1.744	1.506	1.858	1.423	1.472	1.677	1.624	1.529	1.706	1.698	1.377
29.84	1.443	1.587	1.635	1.567	2.114	1.88	3.174	1.483	1.667	1.696	1.633	1.746	1.545	1.883	1.458	1.461	1.675	1.609	1.545	1.656	1.83	1.413
29.86	1.44	1.543	1.664	1.563	2.073	1.885	3.14	1.451	1.694	1.674	1.618	1.721	1.495	1.912	1.413	1.459	1.667	1.664	1.504	1.65	1.786	1.373
29.88	1.501	1.526	1.671	1.61	2.134	1.854	3.24	1.493	1.713	1.709	1.594	1.71	1.49	1.891	1.435	1.429	1.668	1.665	1.494	1.66	1.757	1.377
29.9	1.46	1.526	1.696	1.604	2.015	1.918	3.044	1.528	1.734	1.708	1.541	1.73	1.476	1.895	1.394	1.419	1.618	1.625	1.487	1.65	1.679	1.346
29.92	1.461	1.514	1.734	1.566	2.083	1.878	3.11	1.505	1.688	1.653	1.58	1.723	1.5	1.914	1.43	1.394	1.645	1.623	1.468	1.683	1.714	1.363
29.94	1.479	1.538	1.67	1.535	2.124	1.853	3.081	1.465	1.709	1.705	1.603	1.722	1.509	1.921	1.424	1.417	1.616	1.567	1.491	1.686	1.692	1.459
29.96	1.448	1.522	1.666	1.536	2.194	1.929	3.225	1.435	1.738	1.686	1.628	1.701	1.432	1.857	1.416	1.431	1.652	1.58	1.493	1.699	1.695	1.449
29.98	1.468	1.576	1.714	1.52	2.139	1.853	3.291	1.453	1.736	1.677	1.61	1.699	1.417	1.867	1.425	1.454	1.649	1.656	1.499	1.678	1.737	1.45
30	1.5	1.566	1.676	1.562	2.162	1.84	3.08	1.492	1.748	1.674	1.651	1.673	1.45	1.872	1.437	1.452	1.632	1.61	1.523	1.654	1.718	1.497
30.02	1.503	1.579	1.638	1.609	2.168	1.786	3.102	1.489	1.698	1.701	1.685	1.714	1.492	1.899	1.42	1.424	1.668	1.605	1.573	1.698	1.8	1.532
30.04	1.493	1.553	1.673	1.587	2.089	1.778	3.148	1.484	1.664	1.683	1.665	1.683	1.494	1.869	1.421	1.431	1.618	1.586	1.548	1.69	1.803	1.551
30.06	1.478	1.581	1.637	1.545	2.115	1.755	3.188	1.506	1.684	1.654	1.656	1.686	1.488	1.939	1.424	1.473	1.61	1.589	1.554	1.675	1.752	1.511
30.08	1.454	1.57	1.637	1.595	2.081	1.753	3.223	1.538	1.736	1.639	1.644	1.696	1.521	1.88	1.46	1.503	1.649	1.57	1.533	1.71	1.795	1.507
30.1	1.435	1.582	1.663	1.559	2.073	1.772	3.175	1.546	1.758	1.647	1.595	1.719	1.547	1.873	1.441	1.483	1.645	1.573	1.512	1.707	1.745	1.47
30.12	1.508	1.559	1.662	1.59	2.052	1.783	3.147	1.522	1.701	1.641	1.636	1.689	1.526	1.871	1.454	1.494	1.688	1.625	1.552	1.704	1.766	1.482
30.14	1.546	1.577	1.627	1.582	2.058	1.841	3.041	1.563	1.731	1.639	1.636	1.736	1.523	1.858	1.448	1.505	1.655	1.607	1.505	1.696	1.782	1.502
30.16	1.49	1.537	1.62	1.566	2.111	1.829	3.092	1.56	1.736	1.663	1.639	1.678	1.552	1.869	1.464	1.46	1.683	1.671	1.485	1.705	1.84	1.516
30.18	1.555	1.581	1.634	1.535	2.056	1.831	3.099	1.546	1.748	1.706	1.647	1.672	1.523	1.861	1.466	1.47	1.691	1.633	1.493	1.68	1.833	1.552
30.2	1.525	1.597	1.64	1.56	2.121	1.85	3.077	1.512	1.761	1.682	1.665	1.698	1.512	1.87	1.498	1.456	1.697	1.594	1.551	1.729	1.802	1.499
30.22	1.503	1.605	1.682	1.563	2.054	1.824	2.965	1.497	1.714	1.69	1.643	1.672	1.523	1.796	1.475	1.488	1.718	1.612	1.51	1.711	1.755	1.52
30.24	1.442	1.672	1.689	1.573	2.083	1.832	3.107	1.424	1.726	1.695	1.678	1.68	1.495	1.839	1.469	1.497	1.719	1.613	1.517	1.732	1.764	1.557
30.26	1.491	1.598	1.639	1.551	2.046	1.803	3.124	1.398	1.759	1.674	1.684	1.714	1.469	1.825	1.482	1.452	1.683	1.595	1.54	1.674	1.799	1.55
30.28	1.479	1.665	1.692	1.553	2.062	1.806	3.02	1.385	1.733	1.68	1.652	1.692	1.458	1.821	1.507	1.492	1.685	1.595	1.569	1.716	1.8	1.531
30.3	1.505	1.625	1.638	1.53	2.02	1.807	3.113	1.401	1.742	1.69	1.646	1.7	1.516	1.828	1.488	1.504	1.649	1.644	1.564	1.708	1.742	1.496
30.32	1.514	1.61	1.615	1.609	1.97	1.829	3.058	1.376	1.74	1.656	1.618	1.704	1.482	1.869	1.49	1.464	1.754	1.644	1.583	1.744	1.746	1.543
30.34	1.491	1.593	1.656	1.608	2.001	1.768	3.188	1.413	1.726	1.598	1.56	1.663	1.508	1.876	1.526	1.497	1.734	1.674	1.554	1.693	1.818	1.605
30.36	1.489	1.58	1.636	1.61	1.987	1.766	3.34	1.442	1.712	1.6	1.582	1.679	1.403	1.836	1.491	1.464	1.699	1.653	1.593	1.67	1.766	1.574
30.38	1.522	1.59	1.652	1.584	1.996	1.8	3.32	1.452	1.726	1.646	1.619	1.66	1.429	1.877	1.474	1.48	1.712	1.645	1.605	1.682	1.764	1.567
30.4	1.522	1.54	1.609	1.571	1.982	1.703	3.178	1.502	1.721	1.646	1.637	1.651	1.413	1.795	1.478	1.438	1.666	1.636	1.618	1.724	1.738	1.561
30.42	1.544	1.547	1.597	1.536	2.04	1.682	3.155	1.469	1.69	1.685	1.625	1.675	1.425	1.849	1.465	1.457	1.761	1.657	1.59	1.72	1.787	1.558
30.44	1.558	1.565	1.614	1.553	1.971	1.705	3.119	1.435	1.767	1.664	1.621	1.623	1.438	1.794	1.484	1.46	1.774	1.607	1.628	1.685	1.776	1.541
30.46	1.528	1.57	1.635	1.522	1.943	1.747	3.246	1.43	1.762	1.663	1.617	1.666	1.408	1.808	1.514	1.495	1.781	1.575	1.574	1.692	1.793	1.535
30.48	1.544	1.625	1.603	1.525	1.93	1.736	3.266	1.428	1.8	1.686	1.565	1.632	1.437	1.856	1.504	1.53	1.739	1.582	1.61	1.714	1.798	1.558
30.5	1.535	1.638	1.658	1.494	1.89	1.707	3.266	1.442	1.788	1.709	1.566	1.619	1.422	1.916	1.493	1.525	1.765	1.598	1.619	1.677	1.793	1.499
30.52	1.531	1.588	1.666	1.495	1.894	1.705	3.219	1.436	1.773	1.677	1.593	1.598	1.466	1.888	1.5	1.481	1.703	1.628	1.616	1.681	1.773	1.52
30.54	1.493	1.625	1.65	1.493	1.953	1.715	3.13	1.428	1.733	1.666	1.568	1.637	1.435	1.906	1.515	1.534	1.721	1.595	1.571	1.644	1.771	1.567
30.56	1.497	1.591	1.661	1.507	1.904	1.717	3.334	1.447	1.73	1.702	1.624	1.661	1.424	1.812	1.5	1.546	1.71	1.575	1.567	1.677	1.822	1.582
30.58	1.497	1.555	1.629	1.518	1.899	1.699	3.417	1.495	1.798	1.695	1.632	1.625	1.412	1.795	1.509	1.518	1.699	1.561	1.6	1.653	1.742	1.573
30.6	1.482	1.616	1.611	1.486	1.94	1.698	3.365	1.468	1.749	1.743	1.634	1.608	1.429	1.769	1.464	1.542	1.731	1.542	1.628	1.702	1.743	1.615
30.62	1.47	1.6	1.633	1.508	1.874	1.773	3.39	1.484	1.767	1.724	1.608	1.633	1.408	1.749	1.491	1.49	1.678	1.526	1.593	1.675	1.795	1.558
30.64	1.484	1.545	1.641	1.553	1.874	1.762	3.452	1.482	1.718	1.687	1.617	1.649	1.496	1.763	1.448	1.498	1.744	1.508	1.634	1.685	1.757	1.594
30.66	1.476	1.572	1.628	1.547	1.878	1.786	3.513	1.492	1.741	1.687	1.617	1.634	1.483	1.76	1.471	1.524	1.773	1.534	1.627	1.673	1.721	1.56
30.68	1.44	1.531	1.647	1.523	1.916	1.865	3.49	1.492	1.733	1.71	1.673	1.655	1.47	1.753	1.494	1.492	1.762	1.539	1.565	1.685	1.694	1.531
30.7	1.451	1.536	1.658	1.504	1.978	1.729	3.504	1.488	1.769	1.698	1.625	1.64	1.475	1.747	1.49	1.517	1.757	1.522	1.546	1.638	1.69	1.541
30.72	1.452	1.568	1.608	1.492	1.91	1.8	3.509	1.464	1.753	1.653	1.679	1.655	1.489	1.77	1.499	1.512	1.734	1.557	1.564	1.615	1.754	1.551
30.74	1.457	1.566	1.627	1.5	1.894	1.77	3.529	1.492	1.75	1.679	1.672	1.714	1.427	1.812	1.475	1.485	1.786	1.518	1.562	1.629	1.761	1.577
30.76	1.489	1.56	1.608	1.53	1.905	1.702	3.536	1.482	1.719	1.679	1.665	1.692	1.493	1.754	1.471	1.512	1.74	1.539	1.599	1.618	1.761	1.578
30.78	1.451	1.545	1.624	1.547	1.902	1.751	3.51	1.468	1.69	1.746	1.622	1.664	1.517	1.785	1.484	1.514	1.746	1.519	1.551	1.652	1.712	1.557
30.8	1.525	1.516	1.626	1.558	1.885	1.707	3.642	1.484	1.702	1.75	1.618	1.661	1.453	1.846	1.506	1.505	1.75	1.588	1.625	1.655	1.652	1.56
30.82	1.534	1.569	1.615	1.528	1.893	1.749	3.62	1.501	1.66	1.745	1.639	1.652	1.494	1.911	1.482	1.487	1.651	1.582	1.605	1.718	1.681	1.588
30.84	1.508	1.557	1.647	1.568	1.873	1.757	3.561	1.512	1.686	1.813	1.616	1.721	1.478	1.881	1.491	1.458	1.659	1.544	1.649	1.685	1.708	1.57
30.86	1.525	1.522	1.637	1.568	1.868	1.674	3.532	1.565	1.68	1.767	1.673	1.71	1.542	1.847	1.461	1.467	1.689	1.58	1.625	1.688	1.697	1.542
30.88	1.491	1.552	1.616	1.552	1.887	1.725	3.595	1.541	1.679	1.793	1.636	1.663	1.497	1.807	1.474	1.487	1.745	1.564	1.646	1.675	1.661	1.582
30.9	1.467	1.581	1.65	1.545	1.907	1.717	3.424	1.52	1.644	1.815	1.68	1.69	1.526	1.809	1.482	1.475	1.686	1.587	1.657	1.654	1.634	1.595
30.92	1.462	1.594	1.668	1.541	1.977	1.786	3.471	1.562	1.701	1.838	1.654	1.667	1.475	1.836	1.492	1.486	1.68	1.573	1.682	1.662	1.654	1.622
30.94	1.5	1.606	1.67	1.515	1.94	1.733	3.479	1.532	1.687	1.813	1.696	1.668	1.503	1.786	1.463	1.518	1.633	1.578	1.671	1.675	1.67	1.572
30.96	1.487	1.56	1.699	1.546	1.895	1.687	3.536	1.54	1.719	1.784	1.645	1.648	1.477	1.783	1.469	1.464	1.652	1.59	1.668	1.671	1.663	1.572
30.98	1.503	1.524	1.625	1.508	1.901	1.719	3.574	1.539	1.73	1.778	1.606	1.688	1.457	1.802	1.489	1.531	1.655	1.575	1.651	1.666	1.651	1.58
31	1.466	1.554	1.632	1.53	1.919	1.71	3.578	1.537	1.726	1.812	1.567	1.678	1.379	1.788	1.464	1.487	1.651	1.574	1.682	1.693	1.641	1.611
31.02	1.474	1.554	1.63	1.526	1.898	1.732	3.556	1.556	1.677	1.822	1.594	1.706	1.375	1.804	1.47	1.512	1.643	1.594	1.687	1.671	1.596	1.558
31.04	1.51	1.517	1.588	1.533	1.894	1.737	3.648	1.572	1.673	1.796	1.539	1.718	1.378	1.807	1.468	1.515	1.644	1.582	1.663	1.665	1.673	1.558
31.06	1.5	1.544	1.598	1.49	1.932	1.737	3.558	1.561	1.665	1.754	1.593	1.686	1.367	1.818	1.46	1.565	1.616	1.583	1.7	1.669	1.643	1.586
31.08	1.498	1.531	1.631	1.499	1.895	1.77	3.559	1.548	1.666	1.727	1.526	1.718	1.392	1.865	1.472	1.555	1.6	1.572	1.725	1.658	1.674	1.566
31.1	1.471	1.502	1.598	1.522	1.883	1.749	3.386	1.587	1.674	1.674	1.56	1.723	1.39	1.88	1.493	1.571	1.606	1.607	1.682	1.668	1.667	1.526
31.12	1.448	1.528	1.639	1.546	1.881	1.706	3.47	1.559	1.715	1.646	1.549	1.752	1.409	1.828	1.485	1.541	1.615	1.579	1.709	1.673	1.692	1.501
31.14	1.447	1.585	1.614	1.537	1.888	1.729	3.364	1.596	1.675	1.642	1.621	1.741	1.487	1.806	1.465	1.5	1.641	1.596	1.745	1.705	1.624	1.551
31.16	1.468	1.587	1.571	1.594	1.925	1.777	3.383	1.588	1.679	1.693	1.567	1.777	1.458	1.778	1.515	1.495	1.612	1.591	1.698	1.66	1.558	1.518
31.18	1.493	1.53	1.579	1.577	1.916	1.834	3.254	1.529	1.698	1.677	1.569	1.775	1.472	1.817	1.543	1.508	1.635	1.615	1.67	1.664	1.581	1.538
31.2	1.5	1.513	1.604	1.554	1.9	1.743	3.294	1.5	1.701	1.687	1.626	1.799	1.411	1.802	1.558	1.49	1.661	1.641	1.607	1.682	1.581	1.497
31.22	1.479	1.545	1.665	1.575	1.933	1.735	3.235	1.538	1.689	1.687	1.641	1.783	1.444	1.815	1.577	1.458	1.636	1.659	1.657	1.676	1.628	1.505
31.24	1.483	1.546	1.597	1.58	1.891	1.727	3.209	1.595	1.691	1.661	1.623	1.813	1.458	1.823	1.556	1.518	1.669	1.655	1.676	1.587	1.573	1.485
31.26	1.488	1.544	1.576	1.588	1.864	1.721	3.221	1.616	1.643	1.674	1.62	1.763	1.463	1.802	1.579	1.538	1.742	1.67	1.696	1.592	1.63	1.501
31.28	1.514	1.536	1.599	1.58	1.936	1.704	3.101	1.576	1.706	1.761	1.648	1.767	1.479	1.794	1.537	1.575	1.686	1.639	1.679	1.577	1.668	1.517
31.3	1.512	1.545	1.622	1.566	1.932	1.729	3.14	1.559	1.665	1.744	1.654	1.776	1.465	1.801	1.561	1.568	1.689	1.599	1.663	1.597	1.677	1.548
31.32	1.528	1.55	1.607	1.515	1.917	1.732	3.266	1.576	1.618	1.778	1.662	1.732	1.458	1.769	1.544	1.534	1.651	1.583	1.714	1.614	1.7	1.537
31.34	1.51	1.605	1.594	1.498	1.923	1.754	3.078	1.599	1.61	1.763	1.664	1.713	1.455	1.798	1.564	1.525	1.682	1.575	1.686	1.591	1.698	1.526
31.36	1.489	1.59	1.612	1.54	1.905	1.805	3.143	1.587	1.612	1.695	1.642	1.688	1.478	1.76	1.525	1.545	1.653	1.572	1.663	1.621	1.685	1.541
31.38	1.479	1.559	1.633	1.528	1.932	1.766	3.091	1.556	1.61	1.679	1.619	1.694	1.474	1.788	1.517	1.555	1.643	1.617	1.664	1.692	1.735	1.511
31.4	1.494	1.555	1.649	1.551	1.927	1.769	3.134	1.583	1.619	1.689	1.628	1.704	1.523	1.796	1.496	1.556	1.681	1.601	1.663	1.688	1.674	1.492
31.42	1.508	1.525	1.652	1.564	1.96	1.762	3.051	1.586	1.619	1.68	1.639	1.774	1.527	1.823	1.476	1.539	1.715	1.631	1.685	1.619	1.679	1.495
31.44	1.506	1.532	1.647	1.497	1.905	1.766	3.179	1.571	1.603	1.677	1.613	1.674	1.483	1.771	1.493	1.503	1.709	1.621	1.662	1.568	1.687	1.554
31.46	1.532	1.554	1.614	1.57	1.892	1.784	3.207	1.506	1.572	1.665	1.559	1.672	1.498	1.791	1.459	1.49	1.746	1.634	1.663	1.53	1.678	1.545
31.48	1.563	1.531	1.583	1.532	2.004	1.835	3.222	1.549	1.58	1.659	1.526	1.662	1.479	1.776	1.499	1.462	1.691	1.603	1.694	1.582	1.672	1.526
31.5	1.548	1.558	1.618	1.555	1.937	1.78	3.257	1.526	1.611	1.721	1.562	1.657	1.504	1.795	1.502	1.475	1.753	1.589	1.713	1.516	1.69	1.568
31.52	1.519	1.518	1.645	1.505	1.936	1.707	3.188	1.561	1.591	1.684	1.584	1.685	1.468	1.757	1.5	1.495	1.725	1.611	1.651	1.588	1.692	1.578
31.54	1.535	1.566	1.624	1.535	1.894	1.713	3.192	1.559	1.588	1.658	1.578	1.676	1.491	1.703	1.508	1.483	1.697	1.608	1.65	1.56	1.668	1.556
31.56	1.504	1.515	1.596	1.588	1.952	1.76	3.163	1.614	1.586	1.666	1.584	1.637	1.494	1.745	1.501	1.468	1.695	1.598	1.679	1.559	1.697	1.559
31.58	1.492	1.531	1.598	1.552	1.935	1.774	3.309	1.572	1.611	1.644	1.575	1.68	1.463	1.75	1.484	1.439	1.666	1.578	1.652	1.557	1.673	1.584
31.6	1.446	1.493	1.544	1.585	2.016	1.745	3.203	1.548	1.638	1.672	1.565	1.66	1.514	1.701	1.468	1.434	1.692	1.605	1.686	1.562	1.674	1.6
31.62	1.424	1.548	1.569	1.588	2.015	1.779	3.089	1.559	1.579	1.669	1.604	1.639	1.496	1.654	1.499	1.455	1.661	1.601	1.661	1.559	1.696	1.635
31.64	1.427	1.502	1.569	1.551	2.02	1.771	3.222	1.559	1.644	1.662	1.6	1.64	1.556	1.646	1.461	1.478	1.662	1.624	1.67	1.617	1.708	1.643
31.66	1.497	1.542	1.548	1.559	1.931	1.891	3.29	1.549	1.642	1.665	1.567	1.618	1.5	1.635	1.472	1.456	1.646	1.644	1.677	1.581	1.691	1.578
31.68	1.443	1.528	1.565	1.539	1.857	1.805	3.289	1.55	1.641	1.683	1.598	1.654	1.469	1.62	1.493	1.449	1.677	1.604	1.68	1.571	1.649	1.558
31.7	1.444	1.525	1.607	1.581	1.899	1.796	3.267	1.54	1.65	1.67	1.576	1.68	1.48	1.677	1.47	1.509	1.642	1.616	1.682	1.574	1.659	1.58
31.72	1.501	1.559	1.601	1.57	1.97	1.728	3.201	1.53	1.638	1.732	1.607	1.645	1.508	1.739	1.467	1.471	1.634	1.569	1.673	1.612	1.677	1.598
31.74	1.497	1.528	1.575	1.562	1.926	1.836	3.201	1.566	1.651	1.681	1.594	1.64	1.58	1.751	1.463	1.483	1.585	1.571	1.666	1.607	1.602	1.605
31.76	1.529	1.514	1.597	1.553	1.941	1.809	3.222	1.544	1.652	1.701	1.589	1.666	1.534	1.803	1.469	1.44	1.586	1.579	1.686	1.614	1.599	1.66
31.78	1.587	1.512	1.583	1.52	1.868	1.803	3.048	1.512	1.628	1.667	1.603	1.692	1.588	1.718	1.456	1.459	1.612	1.559	1.646	1.574	1.59	1.681
31.8	1.568	1.521	1.53	1.518	1.853	1.849	3.089	1.495	1.609	1.677	1.585	1.724	1.533	1.791	1.429	1.538	1.647	1.588	1.655	1.598	1.636	1.718
31.82	1.547	1.514	1.588	1.518	1.843	1.845	3.054	1.532	1.639	1.66	1.602	1.761	1.493	1.81	1.457	1.52	1.626	1.581	1.644	1.574	1.689	1.72
31.84	1.523	1.527	1.62	1.515	1.828	1.812	3.074	1.585	1.639	1.713	1.613	1.754	1.483	1.78	1.454	1.507	1.637	1.542	1.65	1.565	1.605	1.718
31.86	1.517	1.524	1.661	1.57	1.804	1.806	3.091	1.542	1.646	1.745	1.552	1.773	1.498	1.739	1.474	1.556	1.629	1.587	1.641	1.618	1.644	1.671
31.88	1.527	1.475	1.654	1.545	1.876	1.83	3.192	1.561	1.651	1.708	1.547	1.74	1.545	1.766	1.47	1.495	1.641	1.546	1.631	1.573	1.589	1.716
31.9	1.52	1.473	1.608	1.592	1.845	1.807	3.324	1.539	1.659	1.777	1.579	1.706	1.513	1.831	1.494	1.53	1.669	1.53	1.645	1.635	1.591	1.771
31.92	1.516	1.477	1.622	1.569	1.853	1.802	3.306	1.509	1.632	1.783	1.563	1.715	1.535	1.759	1.497	1.518	1.614	1.566	1.598	1.639	1.555	1.775
31.94	1.547	1.486	1.674	1.525	1.901	1.801	3.414	1.522	1.647	1.786	1.586	1.771	1.521	1.753	1.471	1.56	1.588	1.584	1.614	1.609	1.531	1.767
31.96	1.551	1.539	1.633	1.5	1.882	1.784	3.36	1.546	1.652	1.774	1.585	1.741	1.488	1.79	1.484	1.526	1.622	1.576	1.604	1.614	1.509	1.763
31.98	1.504	1.52	1.604	1.502	1.906	1.77	3.406	1.532	1.629	1.785	1.584	1.791	1.428	1.786	1.503	1.528	1.678	1.63	1.637	1.621	1.604	1.776
32	1.498	1.462	1.571	1.515	1.919	1.777	3.465	1.541	1.603	1.823	1.572	1.754	1.443	1.812	1.495	1.502	1.656	1.595	1.64	1.655	1.644	1.779
32.02	1.503	1.485	1.585	1.544	1.949	1.786	3.363	1.511	1.594	1.841	1.535	1.732	1.41	1.793	1.503	1.471	1.66	1.57	1.689	1.669	1.662	1.759
32.04	1.517	1.469	1.57	1.528	1.923	1.786	3.271	1.513	1.637	1.837	1.597	1.81	1.439	1.735	1.503	1.523	1.573	1.564	1.659	1.671	1.665	1.754
32.06	1.483	1.472	1.597	1.518	1.93	1.824	3.261	1.511	1.651	1.861	1.582	1.772	1.492	1.743	1.497	1.565	1.575	1.556	1.616	1.624	1.676	1.761
32.08	1.446	1.48	1.585	1.513	1.934	1.792	3.222	1.554	1.658	1.79	1.579	1.775	1.481	1.755	1.487	1.539	1.575	1.562	1.635	1.632	1.721	1.815
32.1	1.519	1.492	1.57	1.523	1.866	1.821	3.206	1.547	1.646	1.775	1.585	1.766	1.481	1.769	1.487	1.531	1.639	1.514	1.627	1.657	1.704	1.792
32.12	1.503	1.506	1.617	1.527	1.906	1.783	3.25	1.532	1.649	1.763	1.611	1.749	1.54	1.8	1.481	1.541	1.637	1.521	1.636	1.694	1.631	1.747
32.14	1.508	1.496	1.58	1.531	1.893	1.804	3.239	1.525	1.664	1.742	1.614	1.697	1.443	1.784	1.507	1.504	1.62	1.48	1.638	1.652	1.648	1.727
32.16	1.504	1.523	1.568	1.526	1.897	1.763	3.25	1.529	1.672	1.722	1.624	1.661	1.46	1.825	1.526	1.504	1.616	1.459	1.629	1.698	1.622	1.776
32.18	1.494	1.521	1.606	1.475	1.915	1.716	3.137	1.518	1.66	1.722	1.567	1.672	1.409	1.814	1.492	1.494	1.647	1.494	1.625	1.666	1.66	1.781
32.2	1.479	1.54	1.56	1.515	1.97	1.792	3.15	1.476	1.674	1.724	1.594	1.683	1.447	1.824	1.47	1.513	1.67	1.46	1.61	1.674	1.693	1.759
32.22	1.481	1.525	1.594	1.517	1.926	1.859	3.307	1.496	1.676	1.726	1.584	1.69	1.479	1.836	1.524	1.501	1.727	1.493	1.617	1.682	1.689	1.759
32.24	1.465	1.516	1.619	1.545	1.964	1.818	3.386	1.501	1.653	1.714	1.564	1.662	1.451	1.78	1.513	1.476	1.716	1.47	1.6	1.683	1.724	1.761
32.26	1.489	1.45	1.606	1.575	1.954	1.82	3.585	1.495	1.671	1.719	1.592	1.64	1.478	1.82	1.5	1.529	1.693	1.45	1.586	1.707	1.756	1.725
32.28	1.492	1.448	1.586	1.559	1.993	1.833	3.597	1.504	1.661	1.747	1.582	1.629	1.471	1.855	1.53	1.499	1.695	1.502	1.573	1.757	1.675	1.785
32.3	1.466	1.433	1.602	1.605	2.013	1.806	3.596	1.491	1.66	1.768	1.585	1.648	1.425	1.87	1.545	1.524	1.717	1.515	1.548	1.689	1.683	1.75
32.32	1.484	1.494	1.602	1.587	2.036	1.883	3.605	1.436	1.699	1.792	1.614	1.725	1.434	1.887	1.54	1.503	1.729	1.527	1.605	1.679	1.655	1.841
32.34	1.51	1.456	1.61	1.528	1.987	1.885	3.625	1.468	1.65	1.791	1.593	1.72	1.481	1.898	1.517	1.491	1.736	1.485	1.611	1.663	1.671	1.85
32.36	1.537	1.451	1.613	1.552	1.983	1.853	3.588	1.497	1.698	1.756	1.616	1.715	1.406	1.886	1.494	1.514	1.675	1.468	1.643	1.686	1.645	1.821
32.38	1.546	1.448	1.602	1.516	1.932	1.839	3.424	1.485	1.677	1.703	1.61	1.706	1.442	1.9	1.485	1.562	1.714	1.445	1.621	1.705	1.609	1.811
32.4	1.548	1.487	1.633	1.529	1.908	1.829	3.467	1.501	1.662	1.746	1.589	1.701	1.499	2.004	1.477	1.593	1.747	1.465	1.656	1.708	1.567	1.853
32.42	1.544	1.497	1.696	1.597	1.906	1.799	3.371	1.554	1.619	1.749	1.583	1.632	1.511	1.939	1.542	1.648	1.731	1.463	1.661	1.66	1.614	1.827
32.44	1.5	1.489	1.719	1.574	1.905	1.834	3.413	1.555	1.628	1.738	1.574	1.633	1.469	1.894	1.499	1.632	1.749	1.42	1.694	1.677	1.68	1.808
32.46	1.51	1.472	1.73	1.605	1.879	1.828	3.562	1.554	1.674	1.736	1.612	1.672	1.482	1.884	1.505	1.641	1.753	1.442	1.707	1.686	1.637	1.778
32.48	1.55	1.442	1.725	1.607	1.911	1.835	3.485	1.546	1.637	1.725	1.607	1.662	1.535	1.851	1.521	1.574	1.723	1.445	1.709	1.678	1.609	1.765
32.5	1.534	1.487	1.668	1.6	1.965	1.839	3.598	1.552	1.594	1.759	1.608	1.643	1.502	1.811	1.517	1.61	1.713	1.472	1.702	1.656	1.61	1.802
32.52	1.49	1.508	1.71	1.639	2.046	1.828	3.805	1.533	1.613	1.769	1.609	1.621	1.51	1.828	1.538	1.58	1.72	1.488	1.675	1.674	1.62	1.79
32.54	1.509	1.458	1.675	1.615	1.961	1.894	3.855	1.541	1.617	1.73	1.578	1.661	1.515	1.793	1.507	1.58	1.713	1.511	1.685	1.679	1.628	1.842
32.56	1.499	1.487	1.654	1.559	1.937	1.917	3.806	1.525	1.626	1.761	1.586	1.653	1.559	1.854	1.512	1.597	1.756	1.499	1.716	1.694	1.646	1.868
32.58	1.506	1.49	1.658	1.566	1.967	1.914	3.694	1.533	1.629	1.749	1.618	1.649	1.567	1.892	1.516	1.585	1.729	1.464	1.703	1.689	1.593	1.855
32.6	1.515	1.485	1.661	1.675	1.948	1.903	3.536	1.533	1.599	1.775	1.663	1.618	1.476	1.868	1.531	1.587	1.741	1.483	1.673	1.748	1.61	1.833
32.62	1.529	1.501	1.599	1.618	1.944	1.882	3.587	1.506	1.595	1.784	1.661	1.679	1.501	1.912	1.538	1.605	1.74	1.528	1.658	1.718	1.653	1.797
32.64	1.517	1.505	1.599	1.615	1.966	1.859	3.739	1.54	1.575	1.764	1.666	1.74	1.518	1.911	1.548	1.548	1.753	1.532	1.653	1.735	1.646	1.831
32.66	1.507	1.514	1.576	1.65	1.977	1.884	3.715	1.498	1.604	1.744	1.659	1.722	1.488	1.921	1.538	1.561	1.769	1.518	1.646	1.685	1.628	1.799
32.68	1.518	1.476	1.673	1.648	1.986	1.862	3.781	1.491	1.597	1.779	1.635	1.696	1.484	1.89	1.513	1.57	1.79	1.525	1.631	1.764	1.624	1.79
32.7	1.529	1.524	1.669	1.613	1.983	1.842	3.76	1.505	1.574	1.763	1.624	1.694	1.447	1.897	1.518	1.569	1.755	1.543	1.597	1.758	1.644	1.784
32.72	1.551	1.5	1.673	1.614	2.017	1.86	3.665	1.49	1.63	1.712	1.643	1.659	1.407	1.913	1.482	1.58	1.763	1.549	1.583	1.732	1.636	1.805
32.74	1.52	1.546	1.682	1.595	2.012	1.91	3.639	1.469	1.643	1.712	1.657	1.625	1.395	1.944	1.48	1.55	1.709	1.517	1.603	1.734	1.573	1.825
32.76	1.539	1.527	1.655	1.587	1.975	1.827	3.611	1.485	1.645	1.699	1.666	1.651	1.378	2.011	1.505	1.529	1.674	1.53	1.581	1.691	1.589	1.856
32.78	1.526	1.53	1.618	1.603	1.967	1.833	3.624	1.485	1.681	1.658	1.671	1.593	1.397	2.035	1.499	1.537	1.663	1.497	1.599	1.667	1.652	1.796
32.8	1.547	1.587	1.673	1.541	1.927	1.829	3.515	1.511	1.671	1.64	1.662	1.595	1.434	2.033	1.454	1.549	1.674	1.55	1.594	1.712	1.636	1.881
32.82	1.539	1.603	1.669	1.582	1.991	1.827	3.593	1.463	1.665	1.674	1.641	1.595	1.432	2.019	1.44	1.515	1.661	1.51	1.585	1.674	1.631	1.829
32.84	1.596	1.571	1.654	1.571	1.924	1.834	3.553	1.472	1.649	1.658	1.652	1.598	1.45	1.992	1.451	1.486	1.656	1.523	1.61	1.683	1.679	1.826
32.86	1.58	1.574	1.713	1.588	1.957	1.909	3.639	1.475	1.664	1.69	1.664	1.558	1.461	1.976	1.475	1.521	1.722	1.503	1.602	1.696	1.666	1.844
32.88	1.567	1.651	1.712	1.625	1.981	1.853	3.727	1.477	1.665	1.711	1.665	1.598	1.47	1.984	1.453	1.544	1.698	1.479	1.621	1.695	1.619	1.877
32.9	1.509	1.598	1.688	1.634	2.016	1.827	3.82	1.518	1.658	1.718	1.649	1.611	1.47	1.977	1.471	1.555	1.753	1.506	1.597	1.702	1.647	1.835
32.92	1.525	1.61	1.657	1.635	2.033	1.806	3.901	1.513	1.658	1.723	1.689	1.648	1.501	2.07	1.445	1.545	1.783	1.5	1.591	1.689	1.645	1.832
32.94	1.533	1.569	1.75	1.612	1.998	1.828	3.807	1.514	1.669	1.753	1.629	1.635	1.477	2.013	1.442	1.539	1.714	1.464	1.625	1.646	1.616	1.785
32.96	1.56	1.597	1.753	1.638	2.06	1.853	3.858	1.518	1.664	1.762	1.626	1.651	1.535	2.021	1.402	1.55	1.727	1.503	1.621	1.681	1.682	1.836
32.98	1.532	1.63	1.686	1.642	2	1.868	4.042	1.52	1.692	1.746	1.632	1.653	1.55	2.043	1.412	1.593	1.761	1.455	1.572	1.674	1.662	1.819
33	1.493	1.564	1.677	1.631	2.018	1.881	4.228	1.531	1.69	1.674	1.571	1.701	1.508	2.062	1.382	1.561	1.789	1.488	1.567	1.633	1.635	1.874
33.02	1.521	1.559	1.694	1.633	2.012	1.805	4.126	1.531	1.712	1.725	1.569	1.632	1.515	2.02	1.401	1.576	1.806	1.484	1.577	1.625	1.642	1.824
33.04	1.52	1.565	1.661	1.611	2.018	1.876	4.192	1.531	1.667	1.735	1.538	1.668	1.516	1.992	1.406	1.579	1.731	1.444	1.554	1.611	1.642	1.838
33.06	1.562	1.569	1.692	1.656	1.991	1.913	4.047	1.548	1.66	1.704	1.624	1.648	1.523	1.986	1.4	1.551	1.801	1.506	1.569	1.587	1.635	1.819
33.08	1.518	1.599	1.708	1.63	1.994	1.807	4.154	1.518	1.647	1.728	1.603	1.661	1.489	1.966	1.421	1.605	1.814	1.483	1.599	1.626	1.65	1.761
33.1	1.578	1.579	1.655	1.637	1.997	1.836	3.981	1.514	1.686	1.698	1.601	1.65	1.528	1.943	1.46	1.56	1.731	1.482	1.621	1.636	1.666	1.799
33.12	1.557	1.542	1.681	1.567	1.999	1.778	4.094	1.504	1.685	1.7	1.603	1.686	1.499	1.922	1.446	1.553	1.748	1.533	1.627	1.577	1.562	1.855
33.14	1.477	1.59	1.697	1.601	1.947	1.804	4.152	1.561	1.695	1.713	1.596	1.698	1.503	1.95	1.426	1.548	1.725	1.514	1.597	1.642	1.597	1.8
33.16	1.495	1.603	1.709	1.559	1.977	1.74	4.432	1.499	1.72	1.693	1.585	1.688	1.531	1.986	1.418	1.508	1.718	1.536	1.61	1.679	1.648	1.874
33.18	1.489	1.57	1.696	1.569	2.042	1.776	4.393	1.48	1.706	1.699	1.575	1.694	1.567	2.021	1.444	1.501	1.71	1.52	1.575	1.661	1.623	1.823
33.2	1.513	1.619	1.715	1.572	2.025	1.794	4.471	1.483	1.758	1.699	1.637	1.719	1.525	2.018	1.482	1.507	1.707	1.534	1.569	1.629	1.614	1.822
33.22	1.492	1.574	1.691	1.554	2.014	1.822	4.265	1.503	1.788	1.728	1.633	1.719	1.518	1.991	1.457	1.503	1.757	1.524	1.573	1.677	1.638	1.893
33.24	1.502	1.63	1.715	1.564	2.053	1.835	4.052	1.48	1.755	1.71	1.611	1.705	1.499	1.993	1.467	1.481	1.74	1.519	1.607	1.699	1.605	1.846
33.26	1.459	1.648	1.674	1.623	2.073	1.87	4.196	1.482	1.72	1.694	1.612	1.683	1.517	1.947	1.474	1.507	1.816	1.504	1.601	1.63	1.597	1.777
33.28	1.487	1.603	1.639	1.613	2.05	1.833	4.279	1.53	1.684	1.693	1.633	1.685	1.575	1.948	1.463	1.495	1.811	1.535	1.607	1.64	1.664	1.78
33.3	1.539	1.58	1.643	1.539	2.013	1.931	4.224	1.492	1.643	1.721	1.634	1.66	1.486	1.95	1.465	1.493	1.776	1.552	1.613	1.589	1.604	1.799
33.32	1.574	1.597	1.661	1.533	1.948	1.932	4.306	1.506	1.665	1.691	1.661	1.665	1.48	1.928	1.465	1.558	1.797	1.556	1.613	1.65	1.654	1.763
33.34	1.516	1.577	1.631	1.549	2.022	1.829	4.32	1.507	1.624	1.692	1.651	1.672	1.521	1.885	1.425	1.569	1.762	1.537	1.632	1.611	1.553	1.75
33.36	1.549	1.604	1.714	1.562	2.151	1.837	4.293	1.471	1.608	1.731	1.719	1.656	1.504	1.901	1.44	1.542	1.75	1.517	1.603	1.619	1.585	1.763
33.38	1.601	1.566	1.688	1.528	2.13	1.809	4.144	1.49	1.637	1.696	1.677	1.629	1.536	1.898	1.436	1.528	1.722	1.512	1.639	1.616	1.523	1.862
33.4	1.516	1.579	1.687	1.551	2.082	1.849	4.337	1.491	1.636	1.735	1.667	1.583	1.534	1.887	1.425	1.521	1.736	1.487	1.641	1.612	1.56	1.785
33.42	1.498	1.566	1.715	1.524	2.092	1.86	4.305	1.505	1.671	1.776	1.671	1.594	1.484	1.92	1.456	1.509	1.708	1.463	1.644	1.586	1.554	1.792
33.44	1.498	1.547	1.717	1.484	2.093	1.818	4.136	1.504	1.663	1.69	1.711	1.619	1.529	1.933	1.441	1.521	1.7	1.432	1.642	1.602	1.586	1.768
33.46	1.51	1.585	1.71	1.577	2.137	1.865	4.172	1.507	1.619	1.749	1.704	1.635	1.511	1.93	1.458	1.587	1.696	1.464	1.68	1.617	1.566	1.769
33.48	1.508	1.564	1.701	1.536	2.167	1.861	4.26	1.485	1.622	1.762	1.741	1.624	1.521	1.971	1.432	1.56	1.682	1.437	1.65	1.592	1.537	1.727
33.5	1.541	1.552	1.736	1.559	2.057	1.836	4.3	1.501	1.673	1.804	1.705	1.628	1.55	1.96	1.436	1.551	1.721	1.419	1.63	1.556	1.501	1.765
33.52	1.503	1.541	1.709	1.587	2.093	1.881	4.264	1.481	1.685	1.722	1.65	1.672	1.518	2.006	1.449	1.547	1.701	1.425	1.596	1.577	1.525	1.767
33.54	1.553	1.575	1.663	1.597	2.058	1.852	4.252	1.45	1.648	1.72	1.659	1.672	1.545	2.019	1.478	1.528	1.693	1.462	1.583	1.564	1.585	1.79
33.56	1.535	1.549	1.7	1.574	2.151	1.864	4.273	1.45	1.612	1.715	1.642	1.647	1.536	2.124	1.49	1.47	1.77	1.517	1.548	1.582	1.551	1.804
33.58	1.522	1.518	1.677	1.564	2.089	1.92	4.333	1.458	1.654	1.741	1.694	1.665	1.588	2.068	1.499	1.477	1.745	1.486	1.572	1.63	1.518	1.798
33.6	1.514	1.574	1.683	1.587	2.085	1.87	4.094	1.438	1.639	1.741	1.671	1.654	1.609	1.994	1.53	1.464	1.75	1.48	1.586	1.631	1.533	1.757
33.62	1.546	1.577	1.685	1.553	2.039	1.904	4.179	1.414	1.676	1.71	1.629	1.669	1.595	2.016	1.502	1.517	1.746	1.533	1.585	1.592	1.547	1.849
33.64	1.516	1.569	1.636	1.585	2.145	1.901	4.224	1.428	1.668	1.699	1.621	1.663	1.584	2.047	1.494	1.508	1.748	1.484	1.589	1.603	1.569	1.814
33.66	1.521	1.606	1.656	1.591	2.146	1.865	4.175	1.421	1.634	1.736	1.678	1.622	1.605	2.062	1.497	1.541	1.782	1.494	1.598	1.624	1.589	1.799
33.68	1.55	1.61	1.64	1.593	2.177	1.9	4.175	1.425	1.652	1.726	1.687	1.638	1.574	2.008	1.491	1.522	1.747	1.519	1.593	1.64	1.603	1.794
33.7	1.577	1.607	1.706	1.561	2.115	1.828	4.077	1.446	1.655	1.788	1.707	1.64	1.601	1.977	1.504	1.53	1.741	1.501	1.599	1.636	1.593	1.835
33.72	1.584	1.572	1.714	1.569	2.106	1.851	4.081	1.484	1.67	1.791	1.732	1.647	1.561	1.999	1.494	1.549	1.775	1.483	1.621	1.648	1.562	1.821
33.74	1.556	1.579	1.705	1.57	2.099	1.872	4.214	1.503	1.678	1.739	1.744	1.704	1.581	2.022	1.514	1.547	1.762	1.456	1.594	1.678	1.629	1.879
33.76	1.574	1.542	1.668	1.561	2.171	1.871	4.094	1.475	1.677	1.733	1.722	1.719	1.499	2.038	1.549	1.545	1.722	1.468	1.603	1.676	1.553	1.815
33.78	1.528	1.56	1.585	1.569	2.115	1.946	4.164	1.448	1.664	1.771	1.733	1.716	1.484	2.076	1.501	1.561	1.75	1.438	1.6	1.652	1.588	1.806
33.8	1.51	1.533	1.563	1.552	2.17	1.975	3.967	1.469	1.685	1.816	1.696	1.723	1.476	2.075	1.489	1.52	1.72	1.46	1.587	1.661	1.592	1.84
33.82	1.563	1.585	1.541	1.535	2.13	2.001	4.012	1.478	1.734	1.794	1.68	1.741	1.526	2.019	1.474	1.519	1.76	1.474	1.569	1.686	1.582	1.838
33.84	1.529	1.597	1.568	1.563	2.117	2.019	4.036	1.461	1.716	1.73	1.719	1.743	1.459	2.007	1.49	1.497	1.722	1.435	1.565	1.642	1.574	1.835
33.86	1.537	1.622	1.567	1.553	2.067	2.027	3.955	1.443	1.769	1.721	1.703	1.655	1.486	2.038	1.52	1.499	1.701	1.437	1.554	1.598	1.561	1.884
33.88	1.501	1.603	1.584	1.6	2.088	1.995	3.654	1.434	1.746	1.707	1.697	1.737	1.49	2.076	1.487	1.502	1.703	1.457	1.577	1.624	1.527	1.811
33.9	1.517	1.593	1.576	1.572	2.083	1.993	3.625	1.445	1.756	1.826	1.676	1.683	1.515	2.045	1.483	1.541	1.678	1.472	1.548	1.59	1.459	1.788
33.92	1.548	1.614	1.595	1.608	2.037	2.051	3.776	1.451	1.692	1.811	1.674	1.646	1.513	2.02	1.499	1.603	1.644	1.467	1.581	1.608	1.481	1.811
33.94	1.553	1.591	1.567	1.605	2.11	1.967	3.832	1.469	1.715	1.772	1.713	1.687	1.518	1.981	1.463	1.539	1.657	1.486	1.569	1.603	1.553	1.809
33.96	1.56	1.587	1.584	1.561	2.137	1.907	3.63	1.464	1.725	1.795	1.68	1.672	1.483	1.956	1.489	1.525	1.676	1.494	1.522	1.594	1.507	1.833
33.98	1.491	1.612	1.611	1.531	2.113	1.885	3.568	1.483	1.746	1.766	1.716	1.673	1.505	1.958	1.523	1.503	1.666	1.484	1.564	1.623	1.526	1.801
34	1.483	1.622	1.623	1.546	2.1	1.971	3.679	1.51	1.694	1.809	1.7	1.7	1.503	1.935	1.501	1.497	1.686	1.468	1.573	1.624	1.461	1.784
34.02	1.538	1.6	1.659	1.579	2.051	1.984	3.677	1.491	1.683	1.838	1.706	1.7	1.46	1.957	1.52	1.526	1.701	1.445	1.569	1.643	1.518	1.851
34.04	1.499	1.599	1.671	1.602	2.03	1.954	3.734	1.449	1.687	1.761	1.737	1.713	1.458	1.955	1.505	1.514	1.72	1.505	1.519	1.645	1.502	1.828
34.06	1.461	1.665	1.664	1.606	2.027	1.933	3.621	1.444	1.717	1.755	1.796	1.736	1.445	2.01	1.504	1.538	1.736	1.542	1.557	1.582	1.492	1.826
34.08	1.495	1.621	1.661	1.561	2.038	1.944	3.626	1.487	1.731	1.754	1.739	1.734	1.472	2.043	1.502	1.54	1.709	1.514	1.552	1.575	1.512	1.852
34.1	1.511	1.641	1.647	1.543	2.169	1.933	3.68	1.502	1.771	1.748	1.712	1.729	1.434	2.092	1.485	1.555	1.738	1.514	1.532	1.594	1.472	1.88
34.12	1.514	1.644	1.64	1.531	2.123	1.941	3.681	1.516	1.734	1.744	1.672	1.722	1.43	2.03	1.509	1.533	1.755	1.509	1.518	1.633	1.436	1.865
34.14	1.514	1.677	1.695	1.529	2.02	1.944	3.77	1.501	1.681	1.729	1.657	1.777	1.446	2.064	1.516	1.511	1.763	1.539	1.561	1.629	1.447	1.83
34.16	1.504	1.689	1.684	1.569	2.116	1.987	3.685	1.512	1.719	1.759	1.678	1.775	1.435	1.974	1.543	1.493	1.733	1.534	1.542	1.627	1.396	1.798
34.18	1.506	1.671	1.684	1.529	2.083	1.885	3.678	1.489	1.747	1.739	1.668	1.771	1.425	2.046	1.508	1.484	1.726	1.494	1.541	1.554	1.391	1.839
34.2	1.468	1.646	1.7	1.577	2.119	1.866	3.526	1.525	1.697	1.761	1.669	1.741	1.489	2.003	1.509	1.495	1.711	1.545	1.597	1.542	1.414	1.792
34.22	1.473	1.659	1.767	1.57	2.144	1.897	3.659	1.561	1.706	1.698	1.664	1.814	1.432	1.997	1.501	1.474	1.702	1.537	1.587	1.535	1.433	1.828
34.24	1.455	1.688	1.76	1.587	2.149	1.903	3.692	1.551	1.697	1.739	1.701	1.771	1.432	1.932	1.481	1.529	1.78	1.514	1.584	1.573	1.438	1.811
34.26	1.481	1.681	1.804	1.604	2.106	1.905	3.779	1.564	1.686	1.736	1.717	1.829	1.469	1.881	1.531	1.554	1.754	1.539	1.565	1.527	1.416	1.833
34.28	1.487	1.692	1.771	1.542	2.038	1.981	3.955	1.591	1.715	1.68	1.706	1.858	1.43	1.913	1.499	1.599	1.765	1.478	1.591	1.57	1.5	1.818
34.3	1.496	1.657	1.767	1.553	2.098	1.956	4.03	1.553	1.749	1.663	1.685	1.842	1.459	1.867	1.513	1.643	1.738	1.501	1.585	1.562	1.525	1.818
34.32	1.523	1.664	1.814	1.598	2.073	1.957	3.96	1.533	1.744	1.664	1.65	1.829	1.443	1.85	1.482	1.627	1.72	1.533	1.643	1.518	1.578	1.823
34.34	1.463	1.649	1.818	1.588	2.059	1.917	3.966	1.541	1.718	1.688	1.669	1.826	1.411	1.857	1.501	1.625	1.718	1.531	1.629	1.584	1.528	1.821
34.36	1.509	1.685	1.854	1.576	2.121	1.929	3.881	1.519	1.751	1.73	1.665	1.784	1.458	1.84	1.455	1.586	1.694	1.493	1.637	1.555	1.518	1.821
34.38	1.497	1.687	1.833	1.575	2.047	1.924	3.908	1.505	1.748	1.733	1.652	1.701	1.436	1.886	1.453	1.541	1.686	1.461	1.592	1.559	1.505	1.848
34.4	1.539	1.707	1.851	1.592	2.052	1.943	3.9	1.501	1.736	1.642	1.606	1.75	1.43	1.889	1.482	1.535	1.705	1.487	1.555	1.554	1.484	1.857
34.42	1.559	1.65	1.857	1.624	2.061	1.952	3.795	1.532	1.771	1.649	1.631	1.716	1.443	1.92	1.454	1.579	1.696	1.502	1.571	1.585	1.517	1.841
34.44	1.497	1.702	1.852	1.633	2.068	1.939	3.955	1.559	1.734	1.704	1.629	1.683	1.48	1.937	1.421	1.565	1.699	1.477	1.586	1.582	1.51	1.765
34.46	1.557	1.676	1.823	1.619	2.121	1.926	4.053	1.555	1.733	1.696	1.621	1.675	1.491	1.904	1.432	1.592	1.659	1.453	1.611	1.577	1.506	1.839
34.48	1.511	1.742	1.782	1.624	2.136	1.887	4.241	1.559	1.69	1.697	1.585	1.674	1.531	1.938	1.448	1.586	1.675	1.485	1.624	1.577	1.525	1.772
34.5	1.554	1.753	1.792	1.628	2.124	1.845	4.121	1.562	1.71	1.679	1.619	1.709	1.485	1.881	1.407	1.546	1.654	1.465	1.651	1.604	1.542	1.849
34.52	1.548	1.73	1.839	1.611	2.089	1.84	4.071	1.52	1.724	1.635	1.626	1.722	1.467	1.943	1.418	1.556	1.713	1.467	1.601	1.688	1.517	1.828
34.54	1.486	1.826	1.831	1.646	2.063	1.839	4.176	1.512	1.679	1.694	1.662	1.721	1.466	1.954	1.394	1.541	1.698	1.465	1.625	1.656	1.573	1.787
34.56	1.551	1.822	1.836	1.633	2.125	1.811	4.192	1.537	1.702	1.708	1.581	1.72	1.51	1.967	1.413	1.533	1.713	1.444	1.603	1.613	1.588	1.756
34.58	1.509	1.811	1.885	1.641	2.154	1.895	4.084	1.532	1.695	1.724	1.57	1.71	1.494	1.932	1.448	1.51	1.667	1.458	1.577	1.593	1.532	1.762
34.6	1.506	1.788	1.826	1.613	2.177	1.895	4.043	1.515	1.703	1.746	1.567	1.686	1.552	1.875	1.444	1.517	1.683	1.458	1.577	1.596	1.525	1.774
34.62	1.52	1.772	1.82	1.631	2.166	1.832	4.147	1.52	1.727	1.731	1.573	1.724	1.487	1.921	1.446	1.55	1.688	1.463	1.566	1.648	1.608	1.803
34.64	1.485	1.835	1.825	1.586	2.193	1.821	3.982	1.501	1.692	1.736	1.549	1.764	1.418	1.952	1.481	1.491	1.719	1.47	1.59	1.634	1.56	1.769
34.66	1.58	1.767	1.835	1.633	2.178	1.835	4.024	1.546	1.724	1.741	1.559	1.792	1.465	1.903	1.462	1.488	1.666	1.43	1.56	1.636	1.611	1.752
34.68	1.561	1.849	1.839	1.597	2.159	1.828	3.993	1.574	1.64	1.678	1.598	1.78	1.455	1.891	1.493	1.46	1.663	1.417	1.548	1.583	1.564	1.785
34.7	1.582	1.768	1.8	1.602	2.143	1.908	4.003	1.524	1.677	1.705	1.589	1.818	1.42	1.87	1.464	1.494	1.643	1.398	1.533	1.588	1.56	1.785
34.72	1.549	1.743	1.819	1.628	2.196	1.891	3.804	1.527	1.656	1.654	1.602	1.79	1.481	1.878	1.473	1.507	1.71	1.424	1.546	1.592	1.563	1.81
34.74	1.549	1.784	1.874	1.645	2.236	1.883	4.081	1.482	1.685	1.596	1.619	1.809	1.465	1.919	1.455	1.531	1.684	1.413	1.555	1.661	1.623	1.781
34.76	1.606	1.781	1.89	1.666	2.228	1.875	3.888	1.536	1.64	1.601	1.645	1.796	1.444	1.957	1.44	1.487	1.679	1.396	1.55	1.607	1.562	1.765
34.78	1.635	1.768	1.866	1.59	2.269	1.953	3.703	1.53	1.638	1.613	1.674	1.784	1.447	1.914	1.447	1.561	1.727	1.35	1.586	1.59	1.575	1.766
34.8	1.572	1.773	1.875	1.632	2.2	1.965	3.747	1.563	1.675	1.617	1.616	1.756	1.455	1.914	1.467	1.569	1.683	1.348	1.59	1.601	1.616	1.793
34.82	1.573	1.792	1.868	1.638	2.181	1.878	3.81	1.57	1.665	1.664	1.673	1.75	1.436	1.942	1.431	1.532	1.696	1.381	1.618	1.607	1.654	1.804
34.84	1.556	1.736	1.879	1.633	2.203	1.86	3.974	1.55	1.63	1.626	1.672	1.778	1.471	1.995	1.455	1.563	1.691	1.384	1.618	1.573	1.68	1.802
34.86	1.513	1.804	1.916	1.627	2.107	1.794	4.068	1.551	1.634	1.665	1.681	1.772	1.487	1.95	1.463	1.549	1.67	1.376	1.602	1.529	1.613	1.83
34.88	1.5	1.78	1.983	1.6	2.143	1.834	4.06	1.537	1.591	1.681	1.698	1.803	1.482	1.919	1.452	1.498	1.656	1.346	1.58	1.512	1.659	1.807
34.9	1.485	1.801	2.071	1.607	2.128	1.869	4.162	1.527	1.629	1.676	1.709	1.785	1.488	1.991	1.437	1.506	1.632	1.364	1.617	1.487	1.708	1.808
34.92	1.443	1.83	1.996	1.614	2.117	1.784	4.044	1.575	1.632	1.629	1.645	1.782	1.435	1.945	1.444	1.558	1.659	1.357	1.617	1.514	1.688	1.854
34.94	1.46	1.817	2.012	1.6	2.12	1.722	3.953	1.56	1.598	1.609	1.671	1.785	1.443	1.96	1.44	1.559	1.657	1.359	1.646	1.524	1.675	1.876
34.96	1.488	1.802	1.955	1.635	2.184	1.75	4.006	1.54	1.576	1.645	1.639	1.752	1.457	2.076	1.453	1.61	1.648	1.38	1.653	1.527	1.602	1.881
34.98	1.494	1.793	1.995	1.606	2.167	1.773	4.134	1.534	1.573	1.675	1.687	1.712	1.44	2.114	1.419	1.607	1.653	1.366	1.58	1.51	1.643	1.813
35	1.483	1.776	1.928	1.655	2.162	1.785	3.987	1.505	1.551	1.674	1.712	1.722	1.397	2.069	1.428	1.593	1.615	1.321	1.612	1.499	1.601	1.872
35.02	1.481	1.772	1.934	1.683	2.119	1.745	3.845	1.498	1.585	1.671	1.681	1.754	1.412	2.024	1.398	1.56	1.588	1.364	1.6	1.536	1.598	1.85
35.04	1.526	1.818	1.947	1.718	2.173	1.664	3.847	1.538	1.588	1.661	1.664	1.708	1.453	2.024	1.4	1.537	1.64	1.367	1.578	1.549	1.636	1.896
35.06	1.535	1.815	1.937	1.697	2.113	1.67	3.902	1.496	1.588	1.678	1.682	1.718	1.44	2.071	1.425	1.524	1.641	1.379	1.619	1.564	1.628	1.828
35.08	1.528	1.784	1.973	1.708	2.159	1.8	3.948	1.538	1.595	1.654	1.61	1.695	1.425	2.142	1.431	1.498	1.643	1.371	1.644	1.548	1.707	1.787
35.1	1.517	1.782	1.997	1.681	2.163	1.784	3.929	1.547	1.584	1.668	1.587	1.688	1.461	2.109	1.421	1.485	1.682	1.396	1.631	1.553	1.653	1.817
35.12	1.498	1.767	1.969	1.671	2.15	1.773	3.991	1.556	1.587	1.646	1.608	1.711	1.413	2.06	1.414	1.443	1.689	1.414	1.631	1.558	1.652	1.815
35.14	1.488	1.808	1.942	1.669	2.15	1.814	3.881	1.518	1.55	1.64	1.598	1.706	1.412	2.039	1.421	1.465	1.734	1.433	1.618	1.536	1.61	1.884
35.16	1.486	1.771	1.916	1.651	2.08	1.831	3.95	1.531	1.554	1.626	1.629	1.682	1.43	2.022	1.431	1.486	1.665	1.447	1.586	1.576	1.612	1.909
35.18	1.526	1.749	1.911	1.662	2.167	1.774	3.881	1.494	1.553	1.622	1.686	1.678	1.442	1.952	1.421	1.488	1.684	1.461	1.613	1.529	1.579	1.884
35.2	1.498	1.825	1.902	1.66	2.144	1.837	3.804	1.482	1.571	1.612	1.595	1.74	1.502	1.968	1.401	1.506	1.648	1.434	1.613	1.56	1.569	1.865
35.22	1.526	1.749	1.935	1.655	2.214	1.842	3.798	1.496	1.585	1.611	1.623	1.75	1.443	1.983	1.407	1.477	1.707	1.415	1.66	1.522	1.55	1.864
35.24	1.488	1.744	1.98	1.68	2.184	1.857	3.974	1.479	1.586	1.639	1.612	1.731	1.483	1.993	1.413	1.477	1.673	1.42	1.654	1.464	1.626	1.881
35.26	1.484	1.694	1.961	1.631	2.17	1.848	4.099	1.534	1.624	1.679	1.597	1.711	1.498	1.995	1.385	1.491	1.669	1.424	1.641	1.515	1.616	1.855
35.28	1.533	1.746	1.964	1.652	2.199	1.871	3.902	1.522	1.602	1.707	1.586	1.651	1.455	1.941	1.422	1.474	1.659	1.392	1.603	1.499	1.624	1.863
35.3	1.48	1.761	2.004	1.647	2.165	1.817	3.845	1.498	1.607	1.661	1.593	1.654	1.498	1.914	1.422	1.512	1.619	1.396	1.61	1.495	1.606	1.877
35.32	1.493	1.765	1.97	1.644	2.151	1.841	3.988	1.508	1.613	1.667	1.547	1.639	1.502	2.009	1.479	1.506	1.629	1.384	1.603	1.52	1.586	1.845
35.34	1.475	1.734	1.928	1.674	2.165	1.846	3.839	1.452	1.605	1.71	1.552	1.678	1.5	1.984	1.451	1.483	1.608	1.4	1.627	1.558	1.651	1.826
35.36	1.488	1.729	1.886	1.67	2.157	1.76	3.728	1.445	1.605	1.694	1.586	1.609	1.509	2.033	1.473	1.479	1.7	1.405	1.649	1.553	1.633	1.797
35.38	1.473	1.751	1.92	1.704	2.161	1.688	3.857	1.483	1.613	1.672	1.599	1.626	1.536	1.993	1.436	1.511	1.707	1.376	1.674	1.56	1.61	1.751
35.4	1.486	1.761	1.914	1.683	2.104	1.753	3.753	1.457	1.576	1.692	1.56	1.634	1.658	1.985	1.474	1.476	1.666	1.387	1.662	1.547	1.648	1.779
35.42	1.563	1.758	1.852	1.653	2.116	1.733	3.896	1.447	1.58	1.632	1.572	1.653	1.569	1.932	1.458	1.504	1.638	1.414	1.644	1.565	1.607	1.775
35.44	1.563	1.772	1.846	1.677	2.2	1.725	4.046	1.418	1.531	1.633	1.514	1.675	1.643	1.885	1.413	1.484	1.697	1.443	1.626	1.587	1.601	1.724
35.46	1.589	1.764	1.816	1.669	2.213	1.703	3.864	1.455	1.522	1.634	1.52	1.65	1.641	1.938	1.427	1.465	1.67	1.463	1.647	1.605	1.637	1.739
35.48	1.536	1.785	1.908	1.684	2.121	1.632	3.818	1.488	1.528	1.657	1.548	1.673	1.591	1.976	1.43	1.462	1.666	1.43	1.631	1.608	1.582	1.779
35.5	1.525	1.747	1.832	1.686	2.164	1.725	3.869	1.52	1.549	1.635	1.545	1.634	1.551	1.951	1.434	1.432	1.709	1.434	1.606	1.639	1.625	1.798
35.52	1.551	1.824	1.858	1.633	2.114	1.732	3.743	1.507	1.553	1.649	1.536	1.638	1.565	2.02	1.421	1.454	1.64	1.402	1.649	1.655	1.637	1.778
35.54	1.504	1.809	1.885	1.617	2.131	1.762	3.977	1.516	1.567	1.669	1.523	1.633	1.541	2.091	1.465	1.453	1.683	1.399	1.676	1.633	1.628	1.771
35.56	1.539	1.762	1.889	1.648	2.102	1.856	3.817	1.54	1.567	1.622	1.544	1.643	1.531	2.119	1.469	1.449	1.71	1.383	1.639	1.559	1.63	1.717
35.58	1.538	1.819	1.938	1.626	2.056	1.78	3.728	1.53	1.551	1.675	1.528	1.652	1.58	2.083	1.444	1.426	1.752	1.378	1.649	1.598	1.594	1.791
35.6	1.536	1.835	1.876	1.645	2.062	1.756	3.859	1.536	1.549	1.646	1.531	1.632	1.655	2.14	1.461	1.437	1.761	1.371	1.615	1.6	1.547	1.781
35.62	1.506	1.835	1.898	1.652	2.066	1.724	3.86	1.514	1.586	1.689	1.496	1.624	1.616	2.111	1.465	1.406	1.732	1.375	1.66	1.59	1.587	1.766
35.64	1.467	1.852	1.915	1.642	2.126	1.681	3.715	1.52	1.555	1.712	1.521	1.645	1.583	2.114	1.44	1.417	1.749	1.382	1.622	1.603	1.55	1.83
35.66	1.495	1.793	1.93	1.632	2.142	1.669	3.636	1.504	1.517	1.688	1.541	1.6	1.581	2.151	1.445	1.394	1.724	1.372	1.633	1.592	1.602	1.793
35.68	1.559	1.819	1.968	1.65	2.067	1.685	3.61	1.502	1.525	1.631	1.545	1.6	1.618	2.15	1.43	1.419	1.762	1.38	1.686	1.569	1.568	1.754
35.7	1.532	1.845	1.935	1.626	2.081	1.722	3.654	1.5	1.514	1.661	1.513	1.558	1.59	2.104	1.473	1.415	1.71	1.392	1.702	1.583	1.568	1.762
35.72	1.528	1.845	1.896	1.679	2.073	1.71	3.687	1.461	1.532	1.718	1.469	1.579	1.565	2.247	1.498	1.411	1.762	1.416	1.723	1.591	1.589	1.754
35.74	1.538	1.826	1.893	1.641	2.022	1.69	3.68	1.496	1.566	1.666	1.449	1.581	1.588	2.201	1.429	1.394	1.733	1.391	1.688	1.534	1.582	1.736
35.76	1.522	1.849	1.892	1.63	2.011	1.699	3.686	1.511	1.548	1.711	1.512	1.671	1.591	2.186	1.448	1.402	1.725	1.401	1.728	1.577	1.543	1.715
35.78	1.537	1.858	1.879	1.631	2.063	1.721	3.628	1.528	1.556	1.692	1.556	1.613	1.529	2.166	1.444	1.394	1.762	1.382	1.691	1.559	1.545	1.75
35.8	1.516	1.851	1.887	1.596	2.046	1.659	3.853	1.483	1.568	1.694	1.518	1.635	1.559	2.145	1.443	1.393	1.708	1.397	1.677	1.576	1.58	1.707
35.82	1.521	1.805	1.845	1.629	2.049	1.682	3.515	1.479	1.552	1.685	1.523	1.658	1.516	2.164	1.461	1.414	1.702	1.386	1.687	1.524	1.579	1.731
35.84	1.512	1.811	1.879	1.572	2.121	1.641	3.721	1.48	1.544	1.682	1.574	1.692	1.484	2.086	1.464	1.37	1.716	1.375	1.744	1.521	1.631	1.735
35.86	1.543	1.795	1.868	1.594	2.144	1.681	3.704	1.463	1.536	1.655	1.574	1.658	1.474	2.151	1.509	1.358	1.713	1.347	1.679	1.501	1.6	1.73
35.88	1.525	1.792	1.866	1.611	2.16	1.694	3.596	1.478	1.557	1.619	1.57	1.663	1.488	2.112	1.493	1.325	1.652	1.342	1.7	1.576	1.568	1.707
35.9	1.539	1.792	1.882	1.55	2.019	1.731	3.667	1.509	1.551	1.667	1.582	1.703	1.54	2.081	1.479	1.33	1.667	1.349	1.682	1.604	1.559	1.694
35.92	1.535	1.78	1.88	1.606	2.044	1.679	3.97	1.504	1.587	1.624	1.541	1.656	1.604	2.051	1.416	1.354	1.709	1.319	1.675	1.565	1.523	1.732
35.94	1.515	1.729	1.854	1.588	2.142	1.719	3.788	1.487	1.535	1.662	1.536	1.688	1.598	2.006	1.43	1.356	1.67	1.29	1.673	1.528	1.488	1.736
35.96	1.551	1.773	1.892	1.593	2.133	1.653	4.079	1.485	1.555	1.67	1.582	1.687	1.562	1.995	1.457	1.365	1.696	1.316	1.683	1.526	1.519	1.724
35.98	1.51	1.751	1.869	1.6	2.078	1.742	4.01	1.477	1.58	1.687	1.579	1.728	1.592	2.008	1.461	1.381	1.694	1.319	1.759	1.552	1.488	1.752
36	1.527	1.787	1.847	1.595	2.054	1.801	4.054	1.487	1.569	1.663	1.584	1.703	1.625	1.934	1.469	1.374	1.667	1.298	1.712	1.491	1.535	1.728
36.02	1.57	1.792	1.843	1.586	2.01	1.802	4.228	1.478	1.59	1.666	1.61	1.624	1.657	1.907	1.466	1.394	1.671	1.324	1.736	1.512	1.509	1.691
36.04	1.558	1.731	1.827	1.632	2.034	1.795	4.081	1.468	1.539	1.662	1.607	1.645	1.627	1.938	1.475	1.43	1.591	1.315	1.725	1.48	1.446	1.694
36.06	1.599	1.76	1.864	1.618	2.049	1.806	4.198	1.486	1.601	1.665	1.623	1.605	1.643	2	1.466	1.454	1.59	1.336	1.739	1.493	1.534	1.778
36.08	1.531	1.807	1.775	1.572	1.994	1.798	4.204	1.492	1.585	1.659	1.641	1.563	1.606	2.017	1.456	1.43	1.577	1.317	1.775	1.493	1.583	1.766
36.1	1.544	1.784	1.759	1.585	1.935	1.796	4.174	1.47	1.603	1.691	1.61	1.584	1.606	2.001	1.478	1.399	1.637	1.333	1.777	1.48	1.556	1.743
36.12	1.53	1.721	1.806	1.579	1.973	1.725	4.123	1.476	1.629	1.682	1.591	1.561	1.619	2.042	1.457	1.441	1.677	1.343	1.76	1.455	1.592	1.807
36.14	1.514	1.727	1.792	1.609	1.969	1.75	4.039	1.488	1.666	1.684	1.599	1.585	1.597	1.993	1.455	1.431	1.705	1.344	1.766	1.479	1.63	1.762
36.16	1.515	1.7	1.769	1.636	1.961	1.718	4.041	1.506	1.681	1.675	1.594	1.583	1.589	2.045	1.458	1.442	1.616	1.355	1.721	1.473	1.601	1.735
36.18	1.541	1.671	1.765	1.629	1.94	1.73	3.943	1.497	1.692	1.69	1.56	1.571	1.606	2.027	1.426	1.439	1.697	1.355	1.762	1.468	1.556	1.739
36.2	1.528	1.745	1.768	1.653	1.953	1.736	3.918	1.496	1.679	1.712	1.614	1.564	1.628	2.031	1.44	1.41	1.63	1.338	1.774	1.488	1.561	1.754
36.22	1.561	1.726	1.715	1.673	1.963	1.82	3.937	1.51	1.692	1.723	1.61	1.58	1.689	2.026	1.45	1.398	1.641	1.356	1.779	1.526	1.55	1.716
36.24	1.581	1.723	1.775	1.653	1.993	1.756	3.882	1.521	1.645	1.721	1.574	1.554	1.635	2.017	1.44	1.449	1.679	1.305	1.748	1.496	1.59	1.688
36.26	1.596	1.703	1.723	1.659	2.003	1.776	4.271	1.536	1.671	1.723	1.628	1.574	1.682	2.02	1.462	1.443	1.644	1.303	1.715	1.523	1.551	1.747
36.28	1.603	1.687	1.753	1.64	1.953	1.796	4.268	1.515	1.646	1.694	1.606	1.641	1.674	2.025	1.472	1.44	1.641	1.361	1.779	1.535	1.562	1.754
36.3	1.605	1.692	1.723	1.659	1.978	1.735	4.207	1.566	1.634	1.721	1.579	1.672	1.715	1.948	1.442	1.429	1.642	1.347	1.772	1.505	1.571	1.791
36.32	1.599	1.695	1.739	1.678	1.956	1.776	4.142	1.574	1.616	1.754	1.562	1.619	1.599	1.959	1.435	1.444	1.638	1.361	1.759	1.511	1.554	1.829
36.34	1.551	1.702	1.778	1.694	2.011	1.77	4.17	1.622	1.575	1.709	1.566	1.591	1.654	2.001	1.441	1.483	1.648	1.361	1.737	1.431	1.61	1.818
36.36	1.561	1.77	1.752	1.682	1.997	1.783	4.144	1.616	1.581	1.642	1.552	1.633	1.707	1.956	1.435	1.451	1.627	1.338	1.729	1.484	1.596	1.774
36.38	1.535	1.773	1.832	1.692	2.002	1.759	4.111	1.577	1.581	1.641	1.534	1.612	1.67	1.956	1.431	1.439	1.658	1.338	1.722	1.457	1.64	1.744
36.4	1.519	1.752	1.838	1.687	1.981	1.853	4	1.583	1.563	1.685	1.583	1.623	1.623	2.02	1.426	1.507	1.677	1.32	1.758	1.445	1.661	1.732
36.42	1.517	1.809	1.866	1.669	1.981	1.935	3.952	1.61	1.56	1.731	1.621	1.642	1.652	2.059	1.462	1.495	1.684	1.323	1.708	1.451	1.656	1.733
36.44	1.568	1.742	1.802	1.68	1.989	1.945	3.905	1.594	1.627	1.777	1.576	1.632	1.656	2.066	1.449	1.555	1.661	1.371	1.674	1.516	1.646	1.71
36.46	1.549	1.745	1.846	1.666	2.033	1.835	3.945	1.582	1.586	1.752	1.631	1.631	1.69	2.006	1.416	1.595	1.669	1.336	1.631	1.511	1.679	1.687
36.48	1.54	1.793	1.888	1.702	2.14	1.842	3.988	1.638	1.588	1.761	1.629	1.576	1.63	2.006	1.43	1.555	1.698	1.326	1.642	1.515	1.667	1.692
36.5	1.483	1.728	1.867	1.686	2.12	1.865	3.995	1.612	1.579	1.674	1.656	1.607	1.625	2.003	1.423	1.556	1.713	1.402	1.62	1.544	1.725	1.7
36.52	1.474	1.719	1.852	1.675	2.167	1.893	4.069	1.601	1.576	1.713	1.646	1.605	1.639	1.977	1.41	1.583	1.739	1.388	1.642	1.555	1.746	1.785
36.54	1.485	1.706	1.898	1.657	2.059	1.789	3.986	1.56	1.595	1.714	1.662	1.577	1.626	1.995	1.418	1.595	1.718	1.374	1.675	1.546	1.786	1.798
36.56	1.504	1.737	1.906	1.667	2.134	1.813	4.005	1.573	1.58	1.767	1.664	1.641	1.61	2.003	1.437	1.588	1.713	1.352	1.701	1.535	1.797	1.791
36.58	1.491	1.728	1.865	1.674	2.097	1.77	3.942	1.581	1.6	1.687	1.633	1.637	1.702	2.021	1.429	1.583	1.722	1.333	1.709	1.533	1.774	1.75
36.6	1.537	1.777	1.807	1.678	2.077	1.814	3.994	1.609	1.582	1.691	1.624	1.661	1.692	1.994	1.431	1.531	1.645	1.374	1.716	1.53	1.694	1.731
36.62	1.502	1.739	1.828	1.664	2.074	1.73	3.906	1.623	1.567	1.69	1.644	1.682	1.675	2.026	1.426	1.531	1.661	1.399	1.704	1.5	1.655	1.752
36.64	1.536	1.772	1.821	1.7	2.087	1.796	4.154	1.569	1.619	1.699	1.641	1.698	1.654	2.108	1.453	1.524	1.64	1.416	1.756	1.519	1.671	1.731
36.66	1.533	1.794	1.847	1.676	2.04	1.81	4.183	1.573	1.606	1.66	1.634	1.709	1.629	2.108	1.423	1.537	1.698	1.41	1.768	1.507	1.679	1.777
36.68	1.556	1.763	1.808	1.713	2.052	1.823	4.108	1.547	1.63	1.689	1.702	1.708	1.593	2.053	1.455	1.555	1.638	1.426	1.747	1.471	1.678	1.757
36.7	1.508	1.727	1.772	1.695	2.064	1.827	4.135	1.552	1.628	1.663	1.725	1.697	1.539	2.017	1.465	1.606	1.618	1.416	1.706	1.485	1.669	1.755
36.72	1.488	1.716	1.838	1.706	1.997	1.764	4.06	1.561	1.623	1.703	1.685	1.678	1.579	1.93	1.484	1.583	1.571	1.451	1.687	1.494	1.683	1.739
36.74	1.467	1.698	1.787	1.638	1.953	1.747	3.904	1.55	1.556	1.737	1.687	1.631	1.529	1.971	1.476	1.565	1.592	1.426	1.692	1.485	1.668	1.706
36.76	1.465	1.738	1.768	1.673	1.978	1.833	3.657	1.538	1.537	1.712	1.697	1.628	1.586	1.967	1.462	1.594	1.558	1.414	1.687	1.508	1.71	1.723
36.78	1.523	1.755	1.787	1.659	2.037	1.768	3.926	1.605	1.579	1.686	1.717	1.667	1.617	2.028	1.464	1.548	1.599	1.429	1.764	1.488	1.709	1.747
36.8	1.505	1.725	1.779	1.631	1.977	1.797	3.772	1.54	1.601	1.684	1.699	1.683	1.557	1.952	1.469	1.553	1.594	1.44	1.795	1.536	1.759	1.753
36.82	1.487	1.723	1.788	1.649	1.991	1.765	3.903	1.526	1.582	1.699	1.69	1.6	1.552	1.971	1.465	1.575	1.602	1.451	1.735	1.527	1.704	1.728
36.84	1.484	1.735	1.779	1.649	1.928	1.844	3.99	1.532	1.563	1.701	1.688	1.63	1.574	1.956	1.469	1.608	1.603	1.439	1.745	1.586	1.686	1.749
36.86	1.481	1.748	1.781	1.635	1.954	1.858	4.087	1.493	1.596	1.673	1.733	1.64	1.587	1.932	1.47	1.562	1.653	1.479	1.715	1.522	1.711	1.754
36.88	1.492	1.759	1.786	1.649	1.99	1.853	4.043	1.541	1.611	1.672	1.748	1.626	1.6	1.964	1.482	1.53	1.56	1.492	1.68	1.571	1.674	1.711
36.9	1.542	1.822	1.775	1.634	1.933	1.794	4.096	1.575	1.576	1.67	1.65	1.625	1.61	1.939	1.461	1.537	1.588	1.487	1.682	1.583	1.697	1.676
36.92	1.545	1.801	1.767	1.661	2.008	1.854	4.116	1.575	1.639	1.676	1.629	1.635	1.594	1.93	1.469	1.527	1.642	1.47	1.682	1.576	1.7	1.75
36.94	1.593	1.728	1.764	1.61	1.99	1.791	4.135	1.545	1.578	1.726	1.644	1.701	1.608	1.94	1.479	1.54	1.611	1.461	1.688	1.569	1.682	1.711
36.96	1.582	1.824	1.748	1.639	1.988	1.847	4.19	1.554	1.613	1.664	1.697	1.686	1.568	1.923	1.487	1.545	1.622	1.468	1.692	1.496	1.65	1.742
36.98	1.564	1.79	1.803	1.615	1.949	1.879	4.139	1.6	1.619	1.674	1.636	1.718	1.564	1.899	1.475	1.521	1.586	1.436	1.696	1.538	1.66	1.763
37	1.522	1.754	1.819	1.597	1.943	1.865	4.062	1.606	1.643	1.693	1.621	1.701	1.612	1.892	1.494	1.526	1.588	1.464	1.668	1.555	1.668	1.725
37.02	1.526	1.761	1.836	1.57	2.009	1.82	3.907	1.589	1.615	1.685	1.588	1.684	1.665	1.931	1.504	1.545	1.567	1.466	1.693	1.501	1.667	1.744
37.04	1.506	1.769	1.808	1.592	1.948	1.86	4.038	1.6	1.621	1.652	1.587	1.722	1.627	1.832	1.491	1.645	1.617	1.497	1.726	1.555	1.601	1.772
37.06	1.505	1.774	1.837	1.562	1.99	1.788	4.09	1.586	1.646	1.681	1.577	1.705	1.642	1.912	1.502	1.638	1.612	1.485	1.756	1.587	1.647	1.73
37.08	1.508	1.791	1.861	1.535	1.998	1.794	4.048	1.611	1.627	1.74	1.52	1.744	1.614	1.916	1.49	1.622	1.584	1.527	1.77	1.559	1.603	1.791
37.1	1.488	1.783	1.862	1.566	1.977	1.736	3.909	1.612	1.629	1.678	1.551	1.747	1.676	1.84	1.474	1.612	1.552	1.509	1.773	1.525	1.667	1.786
37.12	1.487	1.8	1.834	1.569	2.013	1.751	3.862	1.559	1.646	1.712	1.615	1.708	1.624	1.869	1.502	1.62	1.569	1.49	1.806	1.523	1.664	1.861
37.14	1.524	1.751	1.831	1.598	2.012	1.795	3.702	1.586	1.633	1.71	1.59	1.73	1.635	1.929	1.519	1.621	1.606	1.503	1.772	1.56	1.664	1.849
37.16	1.567	1.807	1.847	1.586	2.078	1.821	3.732	1.604	1.645	1.722	1.591	1.741	1.722	1.893	1.485	1.63	1.627	1.489	1.782	1.565	1.735	1.879
37.18	1.531	1.801	1.842	1.632	2.109	1.846	3.638	1.559	1.645	1.688	1.583	1.751	1.685	1.952	1.507	1.588	1.635	1.466	1.768	1.554	1.746	1.836
37.2	1.514	1.759	1.861	1.589	2.169	1.841	3.574	1.622	1.625	1.721	1.562	1.701	1.629	1.874	1.491	1.584	1.61	1.496	1.785	1.556	1.712	1.787
37.22	1.522	1.746	1.857	1.549	2.094	1.836	3.661	1.561	1.594	1.72	1.634	1.716	1.611	1.893	1.46	1.565	1.597	1.492	1.759	1.545	1.725	1.803
37.24	1.535	1.812	1.824	1.564	2.049	1.844	3.74	1.568	1.58	1.689	1.657	1.722	1.679	1.879	1.508	1.539	1.627	1.504	1.709	1.552	1.785	1.805
37.26	1.583	1.727	1.848	1.529	2.103	1.861	3.727	1.498	1.645	1.686	1.641	1.739	1.673	1.838	1.551	1.513	1.612	1.503	1.717	1.534	1.807	1.764
37.28	1.616	1.718	1.892	1.542	2.042	1.787	3.773	1.552	1.654	1.69	1.595	1.753	1.699	1.82	1.535	1.539	1.612	1.509	1.742	1.545	1.722	1.726
37.3	1.571	1.782	1.849	1.51	2.085	1.787	3.762	1.526	1.62	1.697	1.604	1.8	1.716	1.867	1.503	1.504	1.609	1.527	1.731	1.569	1.741	1.747
37.32	1.541	1.804	1.859	1.534	2.11	1.823	3.839	1.51	1.648	1.701	1.559	1.821	1.746	1.814	1.511	1.471	1.617	1.521	1.723	1.541	1.705	1.762
37.34	1.586	1.802	1.887	1.551	2.041	1.824	3.818	1.557	1.556	1.676	1.602	1.78	1.718	1.78	1.525	1.495	1.647	1.527	1.751	1.546	1.794	1.777
37.36	1.573	1.829	1.91	1.502	1.998	1.795	3.83	1.554	1.607	1.658	1.618	1.791	1.68	1.861	1.523	1.5	1.632	1.552	1.71	1.5	1.772	1.856
37.38	1.591	1.83	1.959	1.539	1.971	1.878	3.803	1.581	1.61	1.728	1.596	1.794	1.665	1.827	1.509	1.487	1.647	1.568	1.728	1.532	1.822	1.82
37.4	1.589	1.818	1.915	1.501	1.945	1.899	3.938	1.51	1.582	1.693	1.637	1.807	1.709	1.807	1.526	1.486	1.615	1.58	1.738	1.54	1.818	1.832
37.42	1.53	1.841	1.911	1.486	1.986	1.938	3.92	1.495	1.572	1.689	1.647	1.814	1.668	1.817	1.546	1.465	1.615	1.559	1.722	1.52	1.825	1.82
37.44	1.583	1.746	1.883	1.487	1.981	1.927	4.097	1.528	1.559	1.681	1.655	1.808	1.639	1.821	1.546	1.477	1.604	1.54	1.742	1.455	1.786	1.81
37.46	1.54	1.78	1.866	1.457	1.988	1.845	3.978	1.489	1.56	1.627	1.643	1.758	1.685	1.825	1.53	1.45	1.621	1.517	1.693	1.447	1.766	1.883
37.48	1.577	1.748	1.852	1.479	1.978	1.825	3.966	1.49	1.571	1.654	1.657	1.722	1.611	1.878	1.539	1.491	1.621	1.535	1.693	1.472	1.821	1.918
37.5	1.602	1.761	1.909	1.503	2.062	1.828	3.909	1.496	1.631	1.656	1.662	1.714	1.676	1.886	1.542	1.495	1.627	1.484	1.695	1.486	1.742	1.928
37.52	1.621	1.772	1.923	1.523	2.014	1.804	3.85	1.517	1.612	1.697	1.63	1.671	1.67	1.868	1.527	1.481	1.694	1.493	1.682	1.541	1.756	1.92
37.54	1.636	1.808	1.899	1.544	2.001	1.85	3.855	1.503	1.589	1.725	1.638	1.641	1.625	1.855	1.544	1.45	1.634	1.437	1.716	1.539	1.776	1.879
37.56	1.642	1.778	1.901	1.567	2.041	1.876	3.865	1.523	1.583	1.723	1.699	1.648	1.656	1.893	1.538	1.519	1.65	1.451	1.685	1.495	1.822	1.887
37.58	1.617	1.761	1.896	1.544	2.009	1.872	3.866	1.544	1.537	1.742	1.697	1.659	1.664	1.881	1.515	1.477	1.666	1.486	1.723	1.551	1.789	1.855
37.6	1.584	1.791	1.929	1.541	2.003	1.865	3.592	1.601	1.58	1.749	1.687	1.641	1.671	1.828	1.528	1.503	1.657	1.459	1.713	1.548	1.769	1.852
37.62	1.589	1.828	1.917	1.499	1.971	1.873	3.727	1.578	1.585	1.736	1.723	1.622	1.687	1.814	1.492	1.545	1.658	1.49	1.759	1.568	1.794	1.825
37.64	1.616	1.767	1.854	1.558	2.002	1.923	3.783	1.56	1.578	1.768	1.724	1.654	1.743	1.807	1.516	1.541	1.653	1.51	1.744	1.549	1.768	1.81
37.66	1.671	1.802	1.855	1.558	1.955	1.897	3.763	1.554	1.619	1.779	1.7	1.671	1.708	1.81	1.488	1.561	1.696	1.493	1.726	1.58	1.75	1.855
37.68	1.624	1.761	1.861	1.536	1.941	1.935	3.685	1.562	1.577	1.745	1.733	1.664	1.692	1.793	1.486	1.528	1.666	1.5	1.713	1.563	1.82	1.821
37.7	1.595	1.784	1.784	1.59	2.007	1.848	3.59	1.572	1.556	1.729	1.753	1.71	1.706	1.771	1.517	1.566	1.625	1.539	1.716	1.566	1.82	1.805
37.72	1.592	1.813	1.864	1.561	1.996	1.869	3.65	1.576	1.626	1.724	1.676	1.67	1.707	1.757	1.499	1.578	1.642	1.527	1.696	1.532	1.695	1.792
37.74	1.628	1.835	1.949	1.569	2.047	1.834	3.608	1.553	1.542	1.771	1.737	1.609	1.77	1.776	1.484	1.559	1.636	1.526	1.76	1.581	1.773	1.742
37.76	1.579	1.805	1.958	1.509	2.002	1.836	3.55	1.555	1.619	1.765	1.697	1.652	1.747	1.8	1.506	1.564	1.629	1.517	1.771	1.556	1.746	1.776
37.78	1.567	1.748	1.946	1.533	2.007	1.814	3.438	1.572	1.61	1.76	1.707	1.657	1.751	1.831	1.488	1.576	1.664	1.514	1.761	1.526	1.752	1.808
37.8	1.537	1.76	1.942	1.598	2.036	1.885	3.414	1.54	1.645	1.872	1.739	1.691	1.73	1.819	1.481	1.585	1.626	1.472	1.736	1.52	1.741	1.864
37.82	1.535	1.775	1.901	1.577	1.992	1.834	3.465	1.531	1.61	1.823	1.741	1.722	1.743	1.891	1.509	1.602	1.684	1.475	1.719	1.531	1.743	1.831
37.84	1.546	1.756	1.868	1.568	1.99	1.847	3.471	1.541	1.584	1.837	1.759	1.758	1.717	1.88	1.515	1.601	1.67	1.516	1.684	1.539	1.769	1.819
37.86	1.537	1.761	1.884	1.521	1.986	1.863	3.411	1.507	1.637	1.839	1.773	1.73	1.718	1.9	1.527	1.636	1.665	1.543	1.715	1.583	1.703	1.851
37.88	1.53	1.766	1.86	1.527	1.925	1.933	3.586	1.551	1.657	1.83	1.721	1.675	1.726	1.872	1.569	1.631	1.645	1.536	1.663	1.533	1.772	1.853
37.9	1.567	1.815	1.857	1.518	1.948	1.855	3.627	1.579	1.635	1.819	1.695	1.724	1.749	1.903	1.538	1.602	1.644	1.505	1.663	1.559	1.688	1.87
37.92	1.586	1.791	1.84	1.5	1.925	1.809	3.525	1.595	1.699	1.796	1.745	1.691	1.764	1.911	1.513	1.565	1.672	1.512	1.665	1.542	1.778	1.824
37.94	1.559	1.785	1.909	1.519	1.969	1.888	3.518	1.612	1.652	1.807	1.69	1.642	1.76	2.003	1.549	1.594	1.701	1.473	1.705	1.606	1.746	1.864
37.96	1.594	1.79	1.912	1.55	1.956	1.838	3.534	1.581	1.599	1.809	1.734	1.616	1.729	1.908	1.571	1.571	1.696	1.484	1.666	1.58	1.762	1.832
37.98	1.588	1.851	1.954	1.489	2.021	1.79	3.484	1.553	1.679	1.776	1.767	1.683	1.749	1.905	1.614	1.586	1.715	1.454	1.671	1.545	1.821	1.869
38	1.535	1.79	1.87	1.466	1.983	1.823	3.456	1.609	1.677	1.766	1.739	1.676	1.688	1.925	1.625	1.561	1.759	1.459	1.691	1.537	1.796	1.918
38.02	1.549	1.771	1.846	1.536	2.081	1.8	3.421	1.538	1.696	1.772	1.701	1.648	1.725	1.844	1.584	1.542	1.683	1.478	1.642	1.52	1.815	1.817
38.04	1.504	1.784	1.836	1.537	2.019	1.814	3.473	1.53	1.659	1.773	1.702	1.651	1.706	1.866	1.602	1.54	1.711	1.483	1.646	1.566	1.785	1.785
38.06	1.524	1.838	1.904	1.553	1.978	1.718	3.496	1.543	1.662	1.765	1.734	1.619	1.69	1.877	1.581	1.521	1.658	1.477	1.635	1.549	1.774	1.761
38.08	1.555	1.837	1.858	1.513	1.966	1.668	3.454	1.536	1.677	1.736	1.71	1.633	1.674	1.847	1.555	1.504	1.679	1.464	1.639	1.561	1.779	1.811
38.1	1.558	1.848	1.847	1.51	2.02	1.686	3.517	1.546	1.691	1.754	1.696	1.644	1.666	1.87	1.562	1.544	1.659	1.431	1.642	1.565	1.751	1.835
38.12	1.559	1.818	1.872	1.608	1.995	1.631	3.443	1.547	1.674	1.794	1.697	1.645	1.645	1.913	1.545	1.537	1.684	1.483	1.651	1.56	1.797	1.777
38.14	1.563	1.78	1.938	1.552	2.052	1.652	3.534	1.547	1.684	1.845	1.727	1.603	1.635	1.917	1.546	1.538	1.714	1.497	1.658	1.552	1.719	1.836
38.16	1.573	1.861	1.965	1.581	2.036	1.689	3.511	1.584	1.691	1.827	1.708	1.612	1.585	1.941	1.524	1.586	1.641	1.484	1.635	1.559	1.688	1.854
38.18	1.549	1.854	1.965	1.555	2.073	1.659	3.409	1.575	1.643	1.82	1.676	1.575	1.669	1.889	1.512	1.603	1.663	1.48	1.69	1.578	1.742	1.856
38.2	1.58	1.855	1.909	1.584	2.09	1.67	3.478	1.556	1.678	1.791	1.68	1.626	1.71	1.892	1.544	1.615	1.607	1.478	1.695	1.597	1.66	1.902
38.22	1.584	1.867	1.922	1.533	2.031	1.651	3.705	1.551	1.612	1.84	1.699	1.616	1.729	1.908	1.531	1.613	1.656	1.503	1.656	1.597	1.738	1.812
38.24	1.549	1.876	1.906	1.552	2.028	1.668	3.733	1.546	1.72	1.809	1.726	1.615	1.708	1.868	1.517	1.583	1.648	1.515	1.712	1.537	1.761	1.837
38.26	1.548	1.846	1.882	1.588	2.052	1.72	3.666	1.534	1.693	1.813	1.734	1.595	1.756	1.917	1.562	1.559	1.64	1.527	1.669	1.568	1.783	1.816
38.28	1.56	1.85	1.879	1.584	2.13	1.702	3.666	1.543	1.659	1.804	1.74	1.608	1.782	1.936	1.55	1.57	1.648	1.519	1.688	1.536	1.761	1.837
38.3	1.529	1.86	1.868	1.626	2.125	1.699	3.521	1.54	1.679	1.829	1.744	1.61	1.782	1.912	1.591	1.595	1.65	1.547	1.688	1.514	1.779	1.808
38.32	1.505	1.817	1.864	1.567	2.151	1.743	3.559	1.519	1.685	1.781	1.705	1.673	1.77	1.947	1.561	1.588	1.641	1.511	1.691	1.514	1.805	1.831
38.34	1.476	1.81	1.944	1.589	2.097	1.738	3.623	1.549	1.704	1.733	1.689	1.667	1.752	2.009	1.576	1.644	1.605	1.538	1.68	1.5	1.752	1.807
38.36	1.474	1.81	1.937	1.537	2.06	1.737	3.712	1.553	1.739	1.717	1.718	1.63	1.749	1.918	1.591	1.617	1.6	1.525	1.676	1.513	1.707	1.788
38.38	1.466	1.8	1.887	1.529	1.989	1.777	3.566	1.562	1.751	1.736	1.725	1.646	1.714	1.895	1.657	1.651	1.619	1.527	1.709	1.533	1.659	1.797
38.4	1.476	1.797	1.79	1.519	2.022	1.721	3.458	1.576	1.707	1.738	1.727	1.626	1.713	1.896	1.621	1.671	1.566	1.495	1.676	1.511	1.645	1.764
38.42	1.496	1.814	1.861	1.538	1.945	1.696	3.458	1.542	1.722	1.71	1.689	1.606	1.704	1.958	1.623	1.647	1.611	1.496	1.673	1.504	1.63	1.816
38.44	1.493	1.797	1.795	1.576	1.916	1.747	3.433	1.559	1.701	1.664	1.729	1.61	1.673	1.997	1.642	1.602	1.616	1.531	1.671	1.503	1.692	1.835
38.46	1.518	1.799	1.826	1.584	1.963	1.775	3.355	1.547	1.731	1.653	1.725	1.621	1.724	1.961	1.634	1.571	1.613	1.508	1.728	1.503	1.633	1.846
38.48	1.514	1.85	1.786	1.594	2.001	1.783	3.311	1.546	1.713	1.697	1.726	1.665	1.74	1.967	1.636	1.596	1.609	1.522	1.667	1.48	1.632	1.854
38.5	1.512	1.868	1.822	1.659	2.032	1.754	3.301	1.535	1.771	1.714	1.745	1.689	1.718	2.051	1.637	1.619	1.659	1.469	1.67	1.515	1.614	1.828
38.52	1.532	1.816	1.839	1.572	1.992	1.836	3.314	1.56	1.716	1.719	1.707	1.694	1.742	1.957	1.615	1.617	1.606	1.474	1.717	1.507	1.652	1.872
38.54	1.555	1.842	1.92	1.555	2.057	1.81	3.238	1.534	1.72	1.668	1.715	1.721	1.761	1.931	1.61	1.654	1.56	1.502	1.77	1.52	1.663	1.863
38.56	1.565	1.867	1.955	1.589	2.074	1.782	3.14	1.536	1.725	1.711	1.737	1.671	1.734	1.877	1.569	1.673	1.563	1.501	1.751	1.506	1.714	1.841
38.58	1.544	1.854	1.877	1.583	2.072	1.813	3.133	1.521	1.77	1.705	1.688	1.646	1.688	1.921	1.557	1.663	1.564	1.475	1.766	1.469	1.773	1.792
38.6	1.561	1.846	1.856	1.582	2.01	1.755	3.192	1.562	1.766	1.715	1.686	1.602	1.628	1.915	1.582	1.648	1.618	1.442	1.732	1.479	1.719	1.827
38.62	1.599	1.909	1.853	1.659	2.079	1.78	3.234	1.563	1.769	1.745	1.659	1.671	1.652	1.882	1.59	1.639	1.595	1.445	1.725	1.485	1.757	1.809
38.64	1.6	1.861	1.821	1.667	2.074	1.804	3.307	1.578	1.775	1.771	1.717	1.654	1.648	1.901	1.621	1.628	1.603	1.425	1.682	1.489	1.682	1.917
38.66	1.605	1.879	1.86	1.664	2.038	1.83	3.364	1.569	1.766	1.789	1.722	1.702	1.656	1.958	1.591	1.676	1.654	1.428	1.697	1.499	1.697	1.824
38.68	1.616	1.852	1.792	1.64	2.102	1.814	3.403	1.564	1.741	1.781	1.735	1.633	1.694	1.969	1.605	1.724	1.609	1.476	1.728	1.47	1.642	1.863
38.7	1.615	1.86	1.793	1.625	2.064	1.805	3.35	1.619	1.774	1.797	1.696	1.663	1.649	1.935	1.592	1.725	1.65	1.491	1.733	1.521	1.602	1.827
38.72	1.614	1.798	1.801	1.644	2.021	1.798	3.261	1.598	1.775	1.817	1.72	1.717	1.618	1.931	1.582	1.677	1.616	1.507	1.717	1.52	1.587	1.893
38.74	1.642	1.792	1.852	1.646	2.005	1.829	3.333	1.615	1.795	1.813	1.714	1.711	1.62	1.92	1.603	1.623	1.618	1.495	1.694	1.503	1.661	1.863
38.76	1.611	1.785	1.884	1.597	2.02	1.845	3.335	1.6	1.796	1.795	1.687	1.718	1.616	1.934	1.632	1.648	1.631	1.467	1.706	1.486	1.667	1.857
38.78	1.61	1.831	1.867	1.619	2.04	1.814	3.443	1.606	1.783	1.82	1.664	1.73	1.647	1.903	1.617	1.658	1.56	1.48	1.69	1.533	1.686	1.86
38.8	1.603	1.858	1.897	1.648	2.077	1.767	3.53	1.577	1.77	1.847	1.629	1.716	1.588	1.877	1.601	1.704	1.627	1.477	1.699	1.523	1.636	1.836
38.82	1.59	1.821	1.86	1.669	2.122	1.844	3.486	1.577	1.792	1.811	1.689	1.715	1.608	1.917	1.589	1.674	1.611	1.471	1.709	1.499	1.733	1.912
38.84	1.537	1.815	1.837	1.665	2.023	1.832	3.427	1.549	1.842	1.815	1.696	1.695	1.644	1.9	1.616	1.7	1.602	1.45	1.708	1.529	1.729	1.937
38.86	1.512	1.788	1.776	1.708	2.078	1.856	3.358	1.571	1.835	1.801	1.692	1.658	1.624	1.91	1.583	1.744	1.662	1.452	1.682	1.504	1.734	1.943
38.88	1.559	1.834	1.823	1.671	2.121	1.84	3.551	1.601	1.804	1.773	1.652	1.577	1.628	1.971	1.59	1.8	1.586	1.476	1.694	1.508	1.701	1.933
38.9	1.518	1.838	1.938	1.676	2.125	1.821	3.367	1.588	1.799	1.837	1.656	1.614	1.657	1.994	1.556	1.81	1.568	1.48	1.695	1.551	1.676	1.951
38.92	1.532	1.859	1.91	1.613	2.11	1.739	3.445	1.567	1.803	1.814	1.723	1.623	1.627	2.016	1.542	1.767	1.619	1.508	1.713	1.562	1.722	2.003
38.94	1.53	1.871	1.886	1.604	2.022	1.704	3.492	1.572	1.814	1.814	1.665	1.626	1.636	2.052	1.581	1.766	1.613	1.519	1.731	1.588	1.683	1.959
38.96	1.518	1.921	1.863	1.648	2.053	1.686	3.463	1.592	1.791	1.801	1.66	1.617	1.648	1.949	1.517	1.726	1.644	1.503	1.724	1.573	1.727	1.926
38.98	1.518	1.925	1.893	1.636	2.125	1.686	3.41	1.576	1.841	1.79	1.716	1.638	1.705	2.017	1.546	1.761	1.664	1.523	1.743	1.546	1.726	1.895
39	1.529	1.894	1.929	1.615	1.995	1.709	3.332	1.583	1.8	1.821	1.714	1.595	1.702	1.975	1.537	1.702	1.711	1.503	1.748	1.542	1.698	1.935
39.02	1.471	1.857	1.898	1.657	2.063	1.685	3.346	1.544	1.783	1.843	1.716	1.615	1.714	1.951	1.536	1.704	1.687	1.5	1.76	1.566	1.74	1.916
39.04	1.466	1.848	1.908	1.629	1.996	1.741	3.412	1.593	1.761	1.897	1.671	1.568	1.74	2.012	1.564	1.693	1.697	1.515	1.781	1.536	1.753	1.942
39.06	1.469	1.847	1.872	1.639	2.015	1.687	3.388	1.596	1.739	1.853	1.717	1.623	1.759	2.007	1.585	1.747	1.676	1.501	1.796	1.512	1.756	1.883
39.08	1.499	1.883	1.929	1.669	2.069	1.754	3.402	1.523	1.779	1.816	1.718	1.593	1.676	1.956	1.581	1.776	1.655	1.533	1.76	1.549	1.703	1.899
39.1	1.564	1.868	1.904	1.688	2.053	1.693	3.295	1.556	1.775	1.876	1.723	1.607	1.704	1.995	1.593	1.73	1.745	1.528	1.778	1.565	1.665	1.86
39.12	1.487	1.901	1.896	1.726	2.129	1.711	3.244	1.504	1.752	1.86	1.748	1.653	1.769	2.007	1.557	1.713	1.72	1.526	1.801	1.565	1.691	1.882
39.14	1.448	1.811	1.88	1.679	2.091	1.734	3.271	1.535	1.735	1.863	1.755	1.662	1.794	1.981	1.55	1.745	1.692	1.574	1.803	1.584	1.622	1.91
39.16	1.468	1.856	1.855	1.701	2.113	1.719	3.276	1.576	1.687	1.834	1.71	1.667	1.767	1.921	1.6	1.733	1.67	1.554	1.788	1.569	1.662	1.932
39.18	1.469	1.832	1.86	1.689	2.136	1.711	3.476	1.558	1.672	1.874	1.707	1.666	1.732	1.937	1.597	1.706	1.66	1.552	1.819	1.561	1.664	1.88
39.2	1.479	1.913	1.801	1.709	2.131	1.72	3.681	1.539	1.7	1.834	1.721	1.65	1.758	1.928	1.58	1.736	1.666	1.54	1.815	1.6	1.711	1.898
39.22	1.491	1.888	1.803	1.7	2.178	1.714	3.526	1.574	1.685	1.858	1.691	1.629	1.759	1.953	1.635	1.775	1.672	1.541	1.794	1.558	1.731	1.971
39.24	1.505	1.905	1.8	1.713	2.24	1.728	3.45	1.594	1.734	1.843	1.691	1.664	1.767	1.955	1.646	1.714	1.688	1.541	1.759	1.556	1.759	1.955
39.26	1.514	1.829	1.809	1.752	2.238	1.742	3.331	1.596	1.759	1.796	1.744	1.652	1.788	1.829	1.644	1.758	1.695	1.512	1.782	1.576	1.647	1.913
39.28	1.509	1.827	1.828	1.683	2.288	1.696	3.311	1.636	1.763	1.8	1.69	1.699	1.815	1.855	1.627	1.742	1.691	1.561	1.809	1.519	1.653	1.946
39.3	1.534	1.806	1.82	1.641	2.271	1.759	3.252	1.667	1.801	1.774	1.657	1.686	1.814	1.942	1.621	1.711	1.667	1.588	1.81	1.535	1.661	1.845
39.32	1.491	1.81	1.868	1.686	2.248	1.709	3.34	1.677	1.748	1.772	1.662	1.673	1.775	1.961	1.629	1.722	1.697	1.585	1.801	1.568	1.727	1.872
39.34	1.55	1.796	1.862	1.669	2.357	1.808	3.42	1.59	1.751	1.737	1.655	1.638	1.812	1.917	1.617	1.67	1.653	1.609	1.779	1.553	1.708	1.854
39.36	1.496	1.815	1.818	1.678	2.363	1.782	3.485	1.601	1.733	1.74	1.654	1.675	1.745	1.892	1.593	1.696	1.687	1.667	1.746	1.564	1.715	1.864
39.38	1.524	1.819	1.789	1.717	2.316	1.764	3.432	1.623	1.714	1.737	1.661	1.667	1.764	1.929	1.587	1.691	1.68	1.671	1.737	1.583	1.721	1.904
39.4	1.544	1.792	1.812	1.707	2.296	1.745	3.384	1.637	1.69	1.697	1.661	1.657	1.785	1.972	1.599	1.722	1.694	1.646	1.77	1.62	1.768	1.924
39.42	1.543	1.756	1.862	1.717	2.291	1.719	3.347	1.64	1.699	1.665	1.702	1.652	1.758	1.956	1.567	1.709	1.61	1.656	1.749	1.576	1.732	1.945
39.44	1.529	1.788	1.868	1.707	2.258	1.719	3.27	1.56	1.677	1.689	1.663	1.62	1.785	1.915	1.575	1.667	1.625	1.635	1.731	1.569	1.735	1.936
39.46	1.547	1.849	1.904	1.745	2.291	1.754	3.268	1.576	1.639	1.696	1.645	1.691	1.783	2	1.563	1.687	1.599	1.604	1.743	1.589	1.677	2.01
39.48	1.533	1.875	1.872	1.68	2.313	1.767	3.271	1.569	1.697	1.679	1.697	1.692	1.821	1.971	1.57	1.689	1.616	1.655	1.734	1.561	1.715	2.007
39.5	1.548	1.854	1.891	1.677	2.308	1.706	3.292	1.614	1.657	1.737	1.688	1.704	1.793	2.031	1.55	1.689	1.624	1.612	1.728	1.548	1.722	1.985
39.52	1.535	1.832	1.856	1.653	2.196	1.753	3.139	1.638	1.682	1.807	1.646	1.703	1.785	1.948	1.571	1.668	1.605	1.582	1.709	1.588	1.696	1.965
39.54	1.554	1.804	1.842	1.694	2.252	1.74	3.303	1.582	1.695	1.755	1.687	1.708	1.805	1.98	1.564	1.628	1.624	1.625	1.704	1.56	1.702	1.893
39.56	1.545	1.817	1.87	1.661	2.27	1.69	3.28	1.546	1.648	1.753	1.723	1.66	1.807	2.034	1.575	1.653	1.579	1.683	1.746	1.584	1.708	1.875
39.58	1.591	1.849	1.804	1.655	2.202	1.755	3.472	1.531	1.657	1.76	1.743	1.677	1.788	2.008	1.612	1.663	1.613	1.665	1.752	1.603	1.719	1.888
39.6	1.605	1.838	1.796	1.639	2.277	1.731	3.295	1.579	1.657	1.737	1.748	1.649	1.724	1.959	1.572	1.625	1.603	1.66	1.752	1.577	1.727	1.956
39.62	1.578	1.853	1.765	1.646	2.253	1.78	3.097	1.555	1.671	1.723	1.755	1.671	1.754	1.971	1.595	1.635	1.62	1.656	1.773	1.614	1.742	2.032
39.64	1.599	1.818	1.768	1.711	2.196	1.783	3.069	1.52	1.66	1.711	1.801	1.695	1.722	1.967	1.6	1.613	1.706	1.645	1.736	1.648	1.73	2.009
39.66	1.546	1.83	1.757	1.663	2.206	1.761	3.043	1.549	1.672	1.733	1.756	1.648	1.741	2.041	1.576	1.61	1.715	1.629	1.735	1.633	1.786	2.077
39.68	1.574	1.781	1.766	1.663	2.275	1.764	2.996	1.529	1.665	1.775	1.74	1.654	1.771	1.996	1.575	1.638	1.729	1.633	1.716	1.603	1.809	1.993
39.7	1.595	1.817	1.778	1.641	2.249	1.797	3.099	1.527	1.64	1.739	1.771	1.635	1.741	1.963	1.603	1.642	1.736	1.656	1.681	1.645	1.738	2.028
39.72	1.604	1.874	1.806	1.677	2.277	1.781	3.121	1.562	1.7	1.816	1.74	1.692	1.754	1.92	1.602	1.585	1.724	1.689	1.665	1.619	1.77	2.059
39.74	1.632	1.859	1.722	1.619	2.175	1.737	3.062	1.55	1.651	1.843	1.762	1.685	1.728	1.985	1.616	1.615	1.665	1.682	1.687	1.618	1.782	2.029
39.76	1.634	1.85	1.756	1.682	2.203	1.723	3.108	1.553	1.618	1.819	1.79	1.652	1.758	2.019	1.58	1.616	1.69	1.704	1.736	1.601	1.796	1.953
39.78	1.62	1.893	1.718	1.708	2.26	1.76	3.262	1.557	1.596	1.779	1.818	1.67	1.78	1.981	1.642	1.65	1.692	1.652	1.714	1.606	1.783	1.965
39.8	1.617	1.904	1.705	1.677	2.259	1.682	3.403	1.586	1.62	1.798	1.825	1.685	1.775	1.933	1.623	1.612	1.639	1.664	1.704	1.664	1.758	1.936
39.82	1.615	1.887	1.684	1.701	2.308	1.7	3.461	1.572	1.619	1.767	1.833	1.692	1.8	1.942	1.586	1.651	1.666	1.631	1.7	1.628	1.704	1.992
39.84	1.617	1.872	1.685	1.669	2.28	1.733	3.494	1.542	1.621	1.733	1.802	1.703	1.784	1.952	1.596	1.662	1.655	1.621	1.737	1.577	1.77	1.902
39.86	1.545	1.838	1.744	1.661	2.301	1.699	3.408	1.542	1.632	1.714	1.849	1.717	1.805	1.928	1.59	1.674	1.613	1.625	1.697	1.595	1.77	1.914
39.88	1.557	1.809	1.733	1.673	2.27	1.715	3.515	1.517	1.608	1.651	1.839	1.666	1.813	1.905	1.607	1.611	1.687	1.652	1.726	1.606	1.737	1.879
39.9	1.616	1.77	1.676	1.679	2.279	1.692	3.617	1.535	1.592	1.667	1.851	1.636	1.847	1.927	1.589	1.643	1.613	1.653	1.706	1.592	1.717	1.893
39.92	1.575	1.789	1.649	1.66	2.226	1.718	3.555	1.553	1.613	1.683	1.895	1.613	1.785	2.052	1.596	1.655	1.635	1.645	1.72	1.639	1.774	1.965
39.94	1.574	1.82	1.688	1.74	2.219	1.736	3.474	1.577	1.598	1.651	1.816	1.626	1.815	2.001	1.622	1.676	1.618	1.635	1.723	1.609	1.732	1.978
39.96	1.571	1.841	1.699	1.774	2.139	1.675	3.408	1.559	1.636	1.7	1.886	1.667	1.8	2.009	1.601	1.673	1.617	1.604	1.667	1.582	1.732	1.939
[truncated: 3,002 more rows]
